# Supplementary material for: Response network analysis of differential gene expression in human epithelial lung cells during avian influenza infections
Source: BMC Bioinformatics. 2010 Apr 6;11:170. doi: 10.1186/1471-2105-11-170 (PMC2868837; doi:10.1186/1471-2105-11-170)
Supplement: Additional file 1 — Figure 1 network data. Figure 1 network data in XML format [file 1471-2105-11-170-S1.XML]

<?xml version="1.0" encoding="UTF-8" standalone="yes"?>
<graph label="Merged.Network" xmlns:dc="http://purl.org/dc/elements/1.1/" xmlns:xlink="http://www.w3.org/1999/xlink" xmlns:rdf="http://www.w3.org/1999/02/22-rdf-syntax-ns#" xmlns:cy="http://www.cytoscape.org" xmlns="http://www.cs.rpi.edu/XGMML"  directed="1">
  <att name="documentVersion" value="1.1"/>
  <att name="networkMetadata">
    <rdf:RDF>
      <rdf:Description rdf:about="http://www.cytoscape.org/">
        <dc:type>Protein-Protein Interaction</dc:type>
        <dc:description>N/A</dc:description>
        <dc:identifier>N/A</dc:identifier>
        <dc:date>2010-02-21 11:27:01</dc:date>
        <dc:title>Merged.Network</dc:title>
        <dc:source>http://www.cytoscape.org/</dc:source>
        <dc:format>Cytoscape-XGMML</dc:format>
      </rdf:Description>
    </rdf:RDF>
  </att>
  <att type="string" name="backgroundColor" value="#ffffff"/>
  <att type="real" name="GRAPH_VIEW_ZOOM" value="0.6669015318733533"/>
  <att type="real" name="GRAPH_VIEW_CENTER_X" value="393.4747314453125"/>
  <att type="real" name="GRAPH_VIEW_CENTER_Y" value="993.8211975097656"/>
  <att type="string" name="__layoutAlgorithm" value="grid" cy:hidden="true"/>
  <node label="6260" id="-238">
    <att type="string" name="description_B 24Bon0.05" value="6260;DNA replication"/>
    <att type="string" name="pValue_B 24Bon0.05" value="8.9240E-9"/>
    <att type="string" name="node.shape" value="rect"/>
    <att type="real" name="nodeSize_B 24Bon0.05" value="7.211102550927978"/>
    <att type="string" name="node.width" value="300.0"/>
    <att type="integer" name="X_B 24Bon0.05" value="117"/>
    <att type="string" name="adjustedPValue_B 24Bon0.05" value="6.6930E-6"/>
    <att type="string" name="x_B 24Bon0.05" value="13"/>
    <att type="integer" name="N_B 24Bon0.05" value="13451"/>
    <att type="string" name="n_B 24Bon0.05" value="188"/>
    <att type="string" name="node.height" value="40.0"/>
    <att type="string" name="Matching.Attribute" value="6260"/>
    <att type="string" name="merge24.gml.canonicalName" value="6260"/>
    <att type="string" name="merge24.gml.canonicalName.1" value="6260"/>
    <att type="string" name="Matching.Attribute.1" value="6260"/>
    <att type="string" name="B 24Bon0.05.canonicalName" value="6260"/>
    <att type="string" name="canonicalName" value="6260"/>
    <att type="string" name="nodeType_B 24Bon0.05" value="ellipse"/>
    <att type="real" name="nodeFillColor_B 24Bon0.05" value="5.174379247617232"/>
    <att type="string" name="5.canonicalName" value="6260"/>
    <graphics type="RECTANGLE" h="40.0" w="300.0" x="-486.662353515625" y="643.2789306640625" fill="#ffe800" width="1" outline="#000000" cy:nodeTransparency="1.0" cy:nodeLabelFont="SansSerif.bold-0-24" cy:borderLineType="solid"/>
  </node>
  <node label="51869" id="-249">
    <att type="string" name="description_B 24Bon0.05" value="51869;response to stimulus"/>
    <att type="string" name="pValue_B 24Bon0.05" value="4.4363E-13"/>
    <att type="string" name="node.shape" value="rect"/>
    <att type="real" name="nodeSize_B 24Bon0.05" value="14.696938456699069"/>
    <att type="string" name="node.width" value="360.0"/>
    <att type="integer" name="X_B 24Bon0.05" value="117"/>
    <att type="string" name="adjustedPValue_B 24Bon0.05" value="3.3273E-10"/>
    <att type="string" name="x_B 24Bon0.05" value="54"/>
    <att type="integer" name="N_B 24Bon0.05" value="13451"/>
    <att type="string" name="n_B 24Bon0.05" value="2335"/>
    <att type="string" name="node.height" value="40.0"/>
    <att type="string" name="Matching.Attribute" value="51869"/>
    <att type="string" name="merge24.gml.canonicalName" value="51869"/>
    <att type="string" name="merge24.gml.canonicalName.1" value="51869"/>
    <att type="string" name="Matching.Attribute.1" value="51869"/>
    <att type="string" name="B 24Bon0.05.canonicalName" value="51869"/>
    <att type="string" name="canonicalName" value="51869"/>
    <att type="string" name="nodeType_B 24Bon0.05" value="ellipse"/>
    <att type="real" name="nodeFillColor_B 24Bon0.05" value="9.477914131159727"/>
    <att type="string" name="5.canonicalName" value="51869"/>
    <graphics type="RECTANGLE" h="40.0" w="360.0" x="1221.755615234375" y="1101.4228515625" fill="#ffbb00" width="1" outline="#000000" cy:nodeTransparency="1.0" cy:nodeLabelFont="SansSerif.bold-0-24" cy:borderLineType="solid"/>
  </node>
  <node label="6955" id="-242">
    <att type="string" name="description_B 24Bon0.05" value="6955;immune response"/>
    <att type="string" name="pValue_B 24Bon0.05" value="6.2296E-16"/>
    <att type="string" name="node.shape" value="rect"/>
    <att type="real" name="nodeSize_B 24Bon0.05" value="11.135528725660043"/>
    <att type="string" name="node.width" value="300.0"/>
    <att type="integer" name="X_B 24Bon0.05" value="117"/>
    <att type="string" name="adjustedPValue_B 24Bon0.05" value="4.6722E-13"/>
    <att type="string" name="x_B 24Bon0.05" value="31"/>
    <att type="integer" name="N_B 24Bon0.05" value="13451"/>
    <att type="string" name="n_B 24Bon0.05" value="613"/>
    <att type="string" name="node.height" value="40.0"/>
    <att type="string" name="Matching.Attribute" value="6955"/>
    <att type="string" name="merge24.gml.canonicalName" value="6955"/>
    <att type="string" name="merge24.gml.canonicalName.1" value="6955"/>
    <att type="string" name="Matching.Attribute.1" value="6955"/>
    <att type="string" name="B 24Bon0.05.canonicalName" value="6955"/>
    <att type="string" name="canonicalName" value="6955"/>
    <att type="string" name="nodeType_B 24Bon0.05" value="ellipse"/>
    <att type="real" name="nodeFillColor_B 24Bon0.05" value="12.330476369977115"/>
    <att type="string" name="5.canonicalName" value="6955"/>
    <graphics type="RECTANGLE" h="40.0" w="300.0" x="1273.61181640625" y="917.582275390625" fill="#ff9d00" width="1" outline="#000000" cy:nodeTransparency="1.0" cy:nodeLabelFont="SansSerif.bold-0-24" cy:borderLineType="solid"/>
  </node>
  <node label="9615" id="-229">
    <att type="string" name="description_B 24Bon0.05" value="9615;response to virus"/>
    <att type="string" name="pValue_B 24Bon0.05" value="5.9766E-9"/>
    <att type="string" name="node.shape" value="rect"/>
    <att type="real" name="nodeSize_B 24Bon0.05" value="6.324555320336759"/>
    <att type="string" name="node.width" value="300.0"/>
    <att type="integer" name="X_B 24Bon0.05" value="117"/>
    <att type="string" name="adjustedPValue_B 24Bon0.05" value="4.4825E-6"/>
    <att type="string" name="x_B 24Bon0.05" value="10"/>
    <att type="integer" name="N_B 24Bon0.05" value="13451"/>
    <att type="string" name="n_B 24Bon0.05" value="91"/>
    <att type="string" name="node.height" value="40.0"/>
    <att type="string" name="Matching.Attribute" value="9615"/>
    <att type="string" name="merge24.gml.canonicalName" value="9615"/>
    <att type="string" name="merge24.gml.canonicalName.1" value="9615"/>
    <att type="string" name="Matching.Attribute.1" value="9615"/>
    <att type="string" name="B 24Bon0.05.canonicalName" value="9615"/>
    <att type="string" name="canonicalName" value="9615"/>
    <att type="string" name="nodeType_B 24Bon0.05" value="ellipse"/>
    <att type="real" name="nodeFillColor_B 24Bon0.05" value="5.348484270314065"/>
    <att type="string" name="5.canonicalName" value="9615"/>
    <graphics type="RECTANGLE" h="40.0" w="300.0" x="882.16650390625" y="878.842041015625" fill="#ffe600" width="1" outline="#000000" cy:nodeTransparency="1.0" cy:nodeLabelFont="SansSerif.bold-0-24" cy:borderLineType="solid"/>
  </node>
  <node label="8152" id="-230">
    <att type="string" name="description_B 24Bon0.05" value="8152;metabolic process"/>
    <att type="string" name="pValue_B 24Bon0.05" value="1.9026E-1"/>
    <att type="string" name="node.shape" value="rect"/>
    <att type="real" name="nodeSize_B 24Bon0.05" value="16.97056274847714"/>
    <att type="string" name="node.width" value="300.0"/>
    <att type="integer" name="X_B 24Bon0.05" value="117"/>
    <att type="string" name="adjustedPValue_B 24Bon0.05" value="1.0000"/>
    <att type="string" name="x_B 24Bon0.05" value="72"/>
    <att type="integer" name="N_B 24Bon0.05" value="13451"/>
    <att type="string" name="n_B 24Bon0.05" value="7682"/>
    <att type="string" name="node.height" value="40.0"/>
    <att type="string" name="Matching.Attribute" value="8152"/>
    <att type="string" name="merge24.gml.canonicalName" value="8152"/>
    <att type="string" name="merge24.gml.canonicalName.1" value="8152"/>
    <att type="string" name="Matching.Attribute.1" value="8152"/>
    <att type="string" name="B 24Bon0.05.canonicalName" value="8152"/>
    <att type="string" name="canonicalName" value="8152"/>
    <att type="string" name="nodeType_B 24Bon0.05" value="ellipse"/>
    <att type="real" name="nodeFillColor_B 24Bon0.05" value="-0.0"/>
    <att type="string" name="5.canonicalName" value="8152"/>
    <graphics type="RECTANGLE" h="40.0" w="300.0" x="941.7542724609375" y="1225.1683349609375" fill="#ffffff" width="1" outline="#000000" cy:nodeTransparency="1.0" cy:nodeLabelFont="SansSerif.bold-0-24" cy:borderLineType="solid"/>
  </node>
  <node label="7049" id="-222">
    <att type="string" name="description_B 24Bon0.05" value="7049;cell cycle"/>
    <att type="string" name="pValue_B 24Bon0.05" value="1.8839E-10"/>
    <att type="string" name="node.shape" value="rect"/>
    <att type="real" name="nodeSize_B 24Bon0.05" value="10.583005244258363"/>
    <att type="string" name="node.width" value="200.0"/>
    <att type="integer" name="X_B 24Bon0.05" value="117"/>
    <att type="string" name="adjustedPValue_B 24Bon0.05" value="1.4129E-7"/>
    <att type="string" name="x_B 24Bon0.05" value="28"/>
    <att type="integer" name="N_B 24Bon0.05" value="13451"/>
    <att type="string" name="n_B 24Bon0.05" value="808"/>
    <att type="string" name="node.height" value="40.0"/>
    <att type="string" name="Matching.Attribute" value="7049"/>
    <att type="string" name="merge24.gml.canonicalName" value="7049"/>
    <att type="string" name="merge24.gml.canonicalName.1" value="7049"/>
    <att type="string" name="Matching.Attribute.1" value="7049"/>
    <att type="string" name="B 24Bon0.05.canonicalName" value="7049"/>
    <att type="string" name="canonicalName" value="7049"/>
    <att type="string" name="nodeType_B 24Bon0.05" value="ellipse"/>
    <att type="real" name="nodeFillColor_B 24Bon0.05" value="6.849889107397342"/>
    <att type="string" name="5.canonicalName" value="7049"/>
    <graphics type="RECTANGLE" h="40.0" w="200.0" x="-402.80181884765625" y="978.220947265625" fill="#ffd700" width="1" outline="#000000" cy:nodeTransparency="1.0" cy:nodeLabelFont="SansSerif.bold-0-24" cy:borderLineType="solid"/>
  </node>
  <node label="oas3" id="-62">
    <att type="string" name="vizmap:iHOP_24_gml NODE_FILL_COLOR" value="java.awt.Color[r=255,g=0,b=0]"/>
    <att type="string" name="description_B 24Bon0.05" value="oas3"/>
    <att type="string" name="iHOP_24b.gml.canonicalName" value="oas3"/>
    <att type="real" name="nodeFillColor_/home/tatebe/Desktop/Analyzed_H5N1/H-" value="-3.0"/>
    <att type="string" name="iHOP_24.gml.canonicalName" value="oas3"/>
    <att type="string" name="Matching.Attribute" value="oas3"/>
    <att type="string" name="merge24.gml.canonicalName" value="oas3"/>
    <att type="string" name="merge24.gml.canonicalName.1" value="oas3"/>
    <att type="string" name="Matching.Attribute.1" value="oas3"/>
    <att type="string" name="vizmap:iHOP_24b_gml NODE_FILL_COLOR" value="java.awt.Color[r=255,g=0,b=0]"/>
    <att type="string" name="canonicalName" value="oas3"/>
    <att type="real" name="nodeFillColor_B 24Bon0.05" value="-3.0"/>
    <graphics type="ELLIPSE" h="40.0" w="90.0" x="1177.4189453125" y="691.3484497070312" fill="#ff0000" width="1" outline="#000000" cy:nodeTransparency="1.0" cy:nodeLabelFont="SansSerif.bold-0-24" cy:borderLineType="solid"/>
  </node>
  <node label="g1p2" id="-53">
    <att type="string" name="vizmap:iHOP_24_gml NODE_FILL_COLOR" value="java.awt.Color[r=255,g=0,b=0]"/>
    <att type="string" name="description_B 24Bon0.05" value="g1p2"/>
    <att type="real" name="nodeFillColor_/home/tatebe/Desktop/Analyzed_H5N1/H-" value="-3.0"/>
    <att type="string" name="iHOP_24.gml.canonicalName" value="g1p2"/>
    <att type="string" name="Matching.Attribute" value="g1p2"/>
    <att type="string" name="canonicalName" value="g1p2"/>
    <att type="real" name="nodeFillColor_B 24Bon0.05" value="-3.0"/>
    <graphics type="ELLIPSE" h="40.0" w="90.0" x="963.480224609375" y="1068.1072998046875" fill="#ff0000" width="1" outline="#000000" cy:nodeTransparency="1.0" cy:nodeLabelFont="SansSerif.bold-0-24" cy:borderLineType="solid"/>
  </node>
  <node label="gbp4" id="-151">
    <att type="string" name="vizmap:iHOP_24_gml NODE_FILL_COLOR" value="java.awt.Color[r=255,g=79,b=79]"/>
    <att type="string" name="description_B 24Bon0.05" value="gbp4"/>
    <att type="string" name="iHOP_24b.gml.canonicalName" value="gbp4"/>
    <att type="real" name="nodeFillColor_/home/tatebe/Desktop/Analyzed_H5N1/H-" value="-2.0706"/>
    <att type="string" name="iHOP_24.gml.canonicalName" value="gbp4"/>
    <att type="string" name="Matching.Attribute" value="gbp4"/>
    <att type="string" name="merge24.gml.canonicalName" value="gbp4"/>
    <att type="string" name="merge24.gml.canonicalName.1" value="gbp4"/>
    <att type="string" name="Matching.Attribute.1" value="gbp4"/>
    <att type="string" name="vizmap:iHOP_24b_gml NODE_FILL_COLOR" value="java.awt.Color[r=255,g=79,b=79]"/>
    <att type="string" name="canonicalName" value="gbp4"/>
    <att type="real" name="nodeFillColor_B 24Bon0.05" value="-2.0706"/>
    <graphics type="ELLIPSE" h="40.0" w="90.0" x="887.32177734375" y="978.2307739257812" fill="#ff4f4f" width="1" outline="#000000" cy:nodeTransparency="1.0" cy:nodeLabelFont="SansSerif.bold-0-24" cy:borderLineType="solid"/>
  </node>
  <node label="oas2" id="-68">
    <att type="string" name="vizmap:iHOP_24_gml NODE_FILL_COLOR" value="java.awt.Color[r=255,g=0,b=0]"/>
    <att type="string" name="description_B 24Bon0.05" value="oas2"/>
    <att type="string" name="iHOP_24b.gml.canonicalName" value="oas2"/>
    <att type="real" name="nodeFillColor_/home/tatebe/Desktop/Analyzed_H5N1/H-" value="-3.0"/>
    <att type="string" name="iHOP_24.gml.canonicalName" value="oas2"/>
    <att type="string" name="Matching.Attribute" value="oas2"/>
    <att type="string" name="merge24.gml.canonicalName" value="oas2"/>
    <att type="string" name="merge24.gml.canonicalName.1" value="oas2"/>
    <att type="string" name="Matching.Attribute.1" value="oas2"/>
    <att type="string" name="vizmap:iHOP_24b_gml NODE_FILL_COLOR" value="java.awt.Color[r=255,g=0,b=0]"/>
    <att type="string" name="canonicalName" value="oas2"/>
    <att type="real" name="nodeFillColor_B 24Bon0.05" value="-3.0"/>
    <graphics type="ELLIPSE" h="40.0" w="90.0" x="978.5872802734375" y="664.6522216796875" fill="#ff0000" width="1" outline="#000000" cy:nodeTransparency="1.0" cy:nodeLabelFont="SansSerif.bold-0-24" cy:borderLineType="solid"/>
  </node>
  <node label="mx2" id="-121">
    <att type="string" name="vizmap:iHOP_24_gml NODE_FILL_COLOR" value="java.awt.Color[r=255,g=0,b=0]"/>
    <att type="string" name="description_B 24Bon0.05" value="mx2"/>
    <att type="string" name="iHOP_24b.gml.canonicalName" value="mx2"/>
    <att type="real" name="nodeFillColor_/home/tatebe/Desktop/Analyzed_H5N1/H-" value="-3.0"/>
    <att type="string" name="iHOP_24.gml.canonicalName" value="mx2"/>
    <att type="string" name="Matching.Attribute" value="mx2"/>
    <att type="string" name="merge24.gml.canonicalName" value="mx2"/>
    <att type="string" name="merge24.gml.canonicalName.1" value="mx2"/>
    <att type="string" name="Matching.Attribute.1" value="mx2"/>
    <att type="string" name="vizmap:iHOP_24b_gml NODE_FILL_COLOR" value="java.awt.Color[r=255,g=0,b=0]"/>
    <att type="string" name="canonicalName" value="mx2"/>
    <att type="real" name="nodeFillColor_B 24Bon0.05" value="-3.0"/>
    <graphics type="ELLIPSE" h="40.0" w="90.0" x="595.9664916992188" y="733.5260620117188" fill="#ff0000" width="1" outline="#000000" cy:nodeTransparency="1.0" cy:nodeLabelFont="SansSerif.bold-0-24" cy:borderLineType="solid"/>
  </node>
  <node label="mcm6" id="-132">
    <att type="string" name="vizmap:iHOP_24_gml NODE_FILL_COLOR" value="java.awt.Color[r=255,g=0,b=0]"/>
    <att type="string" name="description_B 24Bon0.05" value="mcm6"/>
    <att type="string" name="iHOP_24b.gml.canonicalName" value="mcm6"/>
    <att type="real" name="nodeFillColor_/home/tatebe/Desktop/Analyzed_H5N1/H-" value="-3.0"/>
    <att type="string" name="iHOP_24.gml.canonicalName" value="mcm6"/>
    <att type="string" name="Matching.Attribute" value="mcm6"/>
    <att type="string" name="merge24.gml.canonicalName" value="mcm6"/>
    <att type="string" name="merge24.gml.canonicalName.1" value="mcm6"/>
    <att type="string" name="Matching.Attribute.1" value="mcm6"/>
    <att type="string" name="vizmap:iHOP_24b_gml NODE_FILL_COLOR" value="java.awt.Color[r=255,g=0,b=0]"/>
    <att type="string" name="canonicalName" value="mcm6"/>
    <att type="real" name="nodeFillColor_B 24Bon0.05" value="-3.0"/>
    <graphics type="ELLIPSE" h="40.0" w="90.0" x="-396.880126953125" y="871.2495727539062" fill="#ff0000" width="1" outline="#000000" cy:nodeTransparency="1.0" cy:nodeLabelFont="SansSerif.bold-0-24" cy:borderLineType="solid"/>
  </node>
  <node label="mcm10" id="-119">
    <att type="string" name="vizmap:iHOP_24_gml NODE_FILL_COLOR" value="java.awt.Color[r=255,g=0,b=0]"/>
    <att type="string" name="description_B 24Bon0.05" value="mcm10"/>
    <att type="string" name="iHOP_24b.gml.canonicalName" value="mcm10"/>
    <att type="string" name="node.width" value="110.0"/>
    <att type="real" name="nodeFillColor_/home/tatebe/Desktop/Analyzed_H5N1/H-" value="-3.0"/>
    <att type="string" name="iHOP_24.gml.canonicalName" value="mcm10"/>
    <att type="string" name="Matching.Attribute" value="mcm10"/>
    <att type="string" name="merge24.gml.canonicalName" value="mcm10"/>
    <att type="string" name="merge24.gml.canonicalName.1" value="mcm10"/>
    <att type="string" name="Matching.Attribute.1" value="mcm10"/>
    <att type="string" name="vizmap:iHOP_24b_gml NODE_FILL_COLOR" value="java.awt.Color[r=255,g=0,b=0]"/>
    <att type="string" name="canonicalName" value="mcm10"/>
    <att type="real" name="nodeFillColor_B 24Bon0.05" value="-3.0"/>
    <graphics type="ELLIPSE" h="40.0" w="110.0" x="-372.6187744140625" y="745.8021850585938" fill="#ff0000" width="1" outline="#000000" cy:nodeTransparency="1.0" cy:nodeLabelFont="SansSerif.bold-0-24" cy:borderLineType="solid"/>
  </node>
  <node label="usp18" id="-112">
    <att type="string" name="vizmap:iHOP_24_gml NODE_FILL_COLOR" value="java.awt.Color[r=255,g=0,b=0]"/>
    <att type="string" name="description_B 24Bon0.05" value="usp18"/>
    <att type="real" name="nodeFillColor_/home/tatebe/Desktop/Analyzed_H5N1/H-" value="-3.0"/>
    <att type="string" name="iHOP_24.gml.canonicalName" value="usp18"/>
    <att type="string" name="Matching.Attribute" value="usp18"/>
    <att type="string" name="canonicalName" value="usp18"/>
    <att type="real" name="nodeFillColor_B 24Bon0.05" value="-3.0"/>
    <graphics type="ELLIPSE" h="40.0" w="90.0" x="818.6395874023438" y="1040.0621337890625" fill="#ff0000" width="1" outline="#000000" cy:nodeTransparency="1.0" cy:nodeLabelFont="SansSerif.bold-0-24" cy:borderLineType="solid"/>
  </node>
  <node label="oas1" id="-66">
    <att type="string" name="vizmap:iHOP_24_gml NODE_FILL_COLOR" value="java.awt.Color[r=255,g=0,b=0]"/>
    <att type="string" name="description_B 24Bon0.05" value="oas1"/>
    <att type="string" name="iHOP_24b.gml.canonicalName" value="oas1"/>
    <att type="real" name="nodeFillColor_/home/tatebe/Desktop/Analyzed_H5N1/H-" value="-3.0"/>
    <att type="string" name="iHOP_24.gml.canonicalName" value="oas1"/>
    <att type="string" name="Matching.Attribute" value="oas1"/>
    <att type="string" name="merge24.gml.canonicalName" value="oas1"/>
    <att type="string" name="merge24.gml.canonicalName.1" value="oas1"/>
    <att type="string" name="Matching.Attribute.1" value="oas1"/>
    <att type="string" name="vizmap:iHOP_24b_gml NODE_FILL_COLOR" value="java.awt.Color[r=255,g=0,b=0]"/>
    <att type="string" name="canonicalName" value="oas1"/>
    <att type="real" name="nodeFillColor_B 24Bon0.05" value="-3.0"/>
    <graphics type="ELLIPSE" h="40.0" w="90.0" x="1061.924560546875" y="800.7127075195312" fill="#ff0000" width="1" outline="#000000" cy:nodeTransparency="1.0" cy:nodeLabelFont="SansSerif.bold-0-24" cy:borderLineType="solid"/>
  </node>
  <node label="isgf3g" id="-2">
    <att type="string" name="vizmap:iHOP_24_gml NODE_FILL_COLOR" value="java.awt.Color[r=255,g=105,b=105]"/>
    <att type="string" name="description_B 24Bon0.05" value="isgf3g"/>
    <att type="real" name="nodeFillColor_/home/tatebe/Desktop/Analyzed_H5N1/H-" value="-1.7647"/>
    <att type="string" name="iHOP_24.gml.canonicalName" value="isgf3g"/>
    <att type="string" name="Matching.Attribute" value="isgf3g"/>
    <att type="string" name="canonicalName" value="isgf3g"/>
    <att type="real" name="nodeFillColor_B 24Bon0.05" value="-1.7647"/>
    <graphics type="ELLIPSE" h="40.0" w="90.0" x="388.5614013671875" y="798.3643798828125" fill="#ff6969" width="1" outline="#000000" cy:nodeTransparency="1.0" cy:nodeLabelFont="SansSerif.bold-0-24" cy:borderLineType="solid"/>
  </node>
  <node label="ifitm1" id="-67">
    <att type="string" name="vizmap:iHOP_24_gml NODE_FILL_COLOR" value="java.awt.Color[r=255,g=0,b=0]"/>
    <att type="string" name="description_B 24Bon0.05" value="ifitm1"/>
    <att type="real" name="nodeFillColor_/home/tatebe/Desktop/Analyzed_H5N1/H-" value="-3.0"/>
    <att type="string" name="iHOP_24.gml.canonicalName" value="ifitm1"/>
    <att type="string" name="Matching.Attribute" value="ifitm1"/>
    <att type="string" name="canonicalName" value="ifitm1"/>
    <att type="real" name="nodeFillColor_B 24Bon0.05" value="-3.0"/>
    <graphics type="ELLIPSE" h="40.0" w="90.0" x="373.96807861328125" y="673.1856689453125" fill="#ff0000" width="1" outline="#000000" cy:nodeTransparency="1.0" cy:nodeLabelFont="SansSerif.bold-0-24" cy:borderLineType="solid"/>
  </node>
  <node label="irf7" id="-45">
    <att type="string" name="vizmap:iHOP_24_gml NODE_FILL_COLOR" value="java.awt.Color[r=255,g=0,b=0]"/>
    <att type="string" name="description_B 24Bon0.05" value="irf7"/>
    <att type="string" name="iHOP_24b.gml.canonicalName" value="irf7"/>
    <att type="real" name="nodeFillColor_/home/tatebe/Desktop/Analyzed_H5N1/H-" value="-3.0"/>
    <att type="string" name="iHOP_24.gml.canonicalName" value="irf7"/>
    <att type="string" name="Matching.Attribute" value="irf7"/>
    <att type="string" name="merge24.gml.canonicalName" value="irf7"/>
    <att type="string" name="merge24.gml.canonicalName.1" value="irf7"/>
    <att type="string" name="Matching.Attribute.1" value="irf7"/>
    <att type="string" name="vizmap:iHOP_24b_gml NODE_FILL_COLOR" value="java.awt.Color[r=255,g=0,b=0]"/>
    <att type="string" name="canonicalName" value="irf7"/>
    <att type="real" name="nodeFillColor_B 24Bon0.05" value="-3.0"/>
    <graphics type="ELLIPSE" h="40.0" w="90.0" x="921.6036987304688" y="791.2291870117188" fill="#ff0000" width="1" outline="#000000" cy:nodeTransparency="1.0" cy:nodeLabelFont="SansSerif.bold-0-24" cy:borderLineType="solid"/>
  </node>
  <node label="ccne2" id="-199">
    <att type="string" name="vizmap:iHOP_24_gml NODE_FILL_COLOR" value="java.awt.Color[r=255,g=0,b=0]"/>
    <att type="string" name="description_B 24Bon0.05" value="ccne2"/>
    <att type="string" name="iHOP_24b.gml.canonicalName" value="ccne2"/>
    <att type="real" name="nodeFillColor_/home/tatebe/Desktop/Analyzed_H5N1/H-" value="-3.0"/>
    <att type="string" name="iHOP_24.gml.canonicalName" value="ccne2"/>
    <att type="string" name="Matching.Attribute" value="ccne2"/>
    <att type="string" name="merge24.gml.canonicalName" value="ccne2"/>
    <att type="string" name="merge24.gml.canonicalName.1" value="ccne2"/>
    <att type="string" name="Matching.Attribute.1" value="ccne2"/>
    <att type="string" name="vizmap:iHOP_24b_gml NODE_FILL_COLOR" value="java.awt.Color[r=255,g=0,b=0]"/>
    <att type="string" name="canonicalName" value="ccne2"/>
    <att type="real" name="nodeFillColor_B 24Bon0.05" value="-3.0"/>
    <graphics type="ELLIPSE" h="40.0" w="90.0" x="-252.9256591796875" y="882.329345703125" fill="#ff0000" width="1" outline="#000000" cy:nodeTransparency="1.0" cy:nodeLabelFont="SansSerif.bold-0-24" cy:borderLineType="solid"/>
  </node>
  <node label="cd38" id="-57">
    <att type="string" name="vizmap:iHOP_24_gml NODE_FILL_COLOR" value="java.awt.Color[r=255,g=28,b=28]"/>
    <att type="string" name="description_B 24Bon0.05" value="cd38"/>
    <att type="string" name="iHOP_24b.gml.canonicalName" value="cd38"/>
    <att type="real" name="nodeFillColor_/home/tatebe/Desktop/Analyzed_H5N1/H-" value="-2.6706"/>
    <att type="string" name="iHOP_24.gml.canonicalName" value="cd38"/>
    <att type="string" name="Matching.Attribute" value="cd38"/>
    <att type="string" name="merge24.gml.canonicalName" value="cd38"/>
    <att type="string" name="merge24.gml.canonicalName.1" value="cd38"/>
    <att type="string" name="Matching.Attribute.1" value="cd38"/>
    <att type="string" name="vizmap:iHOP_24b_gml NODE_FILL_COLOR" value="java.awt.Color[r=255,g=28,b=28]"/>
    <att type="string" name="canonicalName" value="cd38"/>
    <att type="real" name="nodeFillColor_B 24Bon0.05" value="-2.6706"/>
    <graphics type="ELLIPSE" h="40.0" w="90.0" x="-43.59283447265625" y="1233.146728515625" fill="#ff1c1c" width="1" outline="#000000" cy:nodeTransparency="1.0" cy:nodeLabelFont="SansSerif.bold-0-24" cy:borderLineType="solid"/>
  </node>
  <node label="cdc45l" id="-126">
    <att type="string" name="vizmap:iHOP_24_gml NODE_FILL_COLOR" value="java.awt.Color[r=255,g=0,b=0]"/>
    <att type="string" name="description_B 24Bon0.05" value="cdc45l"/>
    <att type="string" name="iHOP_24b.gml.canonicalName" value="cdc45l"/>
    <att type="string" name="node.width" value="100.0"/>
    <att type="real" name="nodeFillColor_/home/tatebe/Desktop/Analyzed_H5N1/H-" value="-3.0"/>
    <att type="string" name="iHOP_24.gml.canonicalName" value="cdc45l"/>
    <att type="string" name="Matching.Attribute" value="cdc45l"/>
    <att type="string" name="Matching.Attribute.1" value="cdc45l"/>
    <att type="string" name="vizmap:iHOP_24b_gml NODE_FILL_COLOR" value="java.awt.Color[r=255,g=0,b=0]"/>
    <att type="string" name="canonicalName" value="cdc45l"/>
    <att type="real" name="nodeFillColor_B 24Bon0.05" value="-3.0"/>
    <graphics type="ELLIPSE" h="40.0" w="100.0" x="-275.72332763671875" y="681.0460815429688" fill="#ff0000" width="1" outline="#000000" cy:nodeTransparency="1.0" cy:nodeLabelFont="SansSerif.bold-0-24" cy:borderLineType="solid"/>
  </node>
  <node label="tlr2" id="-163">
    <att type="string" name="vizmap:iHOP_24_gml NODE_FILL_COLOR" value="java.awt.Color[r=255,g=6,b=6]"/>
    <att type="string" name="description_B 24Bon0.05" value="tlr2"/>
    <att type="real" name="nodeFillColor_/home/tatebe/Desktop/Analyzed_H5N1/H-" value="-2.9294"/>
    <att type="string" name="iHOP_24.gml.canonicalName" value="tlr2"/>
    <att type="string" name="Matching.Attribute" value="tlr2"/>
    <att type="string" name="canonicalName" value="tlr2"/>
    <att type="real" name="nodeFillColor_B 24Bon0.05" value="-2.9294"/>
    <graphics type="ELLIPSE" h="40.0" w="90.0" x="397.8199462890625" y="727.0184326171875" fill="#ff0606" width="1" outline="#000000" cy:nodeTransparency="1.0" cy:nodeLabelFont="SansSerif.bold-0-24" cy:borderLineType="solid"/>
  </node>
  <node label="gadd45b" id="-117">
    <att type="string" name="vizmap:iHOP_24_gml NODE_FILL_COLOR" value="java.awt.Color[r=71,g=71,b=255]"/>
    <att type="string" name="description_B 24Bon0.05" value="gadd45b"/>
    <att type="string" name="node.width" value="125.0"/>
    <att type="real" name="nodeFillColor_/home/tatebe/Desktop/Analyzed_H5N1/H-" value="2.1647"/>
    <att type="string" name="iHOP_24.gml.canonicalName" value="gadd45b"/>
    <att type="string" name="Matching.Attribute" value="gadd45b"/>
    <att type="string" name="canonicalName" value="gadd45b"/>
    <att type="real" name="nodeFillColor_B 24Bon0.05" value="2.1647"/>
    <graphics type="ELLIPSE" h="40.0" w="125.0" x="558.1597290039062" y="1022.7998046875" fill="#4747ff" width="1" outline="#000000" cy:nodeTransparency="1.0" cy:nodeLabelFont="SansSerif.bold-0-24" cy:borderLineType="solid"/>
  </node>
  <node label="zfp36" id="-26">
    <att type="string" name="vizmap:iHOP_24_gml NODE_FILL_COLOR" value="java.awt.Color[r=0,g=0,b=255]"/>
    <att type="string" name="description_B 24Bon0.05" value="zfp36"/>
    <att type="real" name="nodeFillColor_/home/tatebe/Desktop/Analyzed_H5N1/H-" value="3.0"/>
    <att type="string" name="iHOP_24.gml.canonicalName" value="zfp36"/>
    <att type="string" name="Matching.Attribute" value="zfp36"/>
    <att type="string" name="canonicalName" value="zfp36"/>
    <att type="real" name="nodeFillColor_B 24Bon0.05" value="3.0"/>
    <graphics type="ELLIPSE" h="40.0" w="90.0" x="336.925048828125" y="907.5067138671875" fill="#0000ff" width="1" outline="#000000" cy:nodeTransparency="1.0" cy:nodeLabelFont="SansSerif.bold-0-24" cy:borderLineType="solid"/>
  </node>
  <node label="txnip" id="-108">
    <att type="string" name="vizmap:iHOP_24_gml NODE_FILL_COLOR" value="java.awt.Color[r=255,g=71,b=71]"/>
    <att type="string" name="description_B 24Bon0.05" value="txnip"/>
    <att type="string" name="iHOP_24b.gml.canonicalName" value="txnip"/>
    <att type="real" name="nodeFillColor_/home/tatebe/Desktop/Analyzed_H5N1/H-" value="-2.1647"/>
    <att type="string" name="iHOP_24.gml.canonicalName" value="txnip"/>
    <att type="string" name="Matching.Attribute" value="txnip"/>
    <att type="string" name="merge24.gml.canonicalName" value="txnip"/>
    <att type="string" name="merge24.gml.canonicalName.1" value="txnip"/>
    <att type="string" name="Matching.Attribute.1" value="txnip"/>
    <att type="string" name="vizmap:iHOP_24b_gml NODE_FILL_COLOR" value="java.awt.Color[r=255,g=71,b=71]"/>
    <att type="string" name="canonicalName" value="txnip"/>
    <att type="real" name="nodeFillColor_B 24Bon0.05" value="-2.1647"/>
    <graphics type="ELLIPSE" h="40.0" w="90.0" x="-184.41421508789062" y="997.5997924804688" fill="#ff4747" width="1" outline="#000000" cy:nodeTransparency="1.0" cy:nodeLabelFont="SansSerif.bold-0-24" cy:borderLineType="solid"/>
  </node>
  <node label="rgs16" id="-191">
    <att type="string" name="vizmap:iHOP_24_gml NODE_FILL_COLOR" value="java.awt.Color[r=255,g=93,b=93]"/>
    <att type="string" name="description_B 24Bon0.05" value="rgs16"/>
    <att type="real" name="nodeFillColor_/home/tatebe/Desktop/Analyzed_H5N1/H-" value="-1.9059"/>
    <att type="string" name="iHOP_24.gml.canonicalName" value="rgs16"/>
    <att type="string" name="Matching.Attribute" value="rgs16"/>
    <att type="string" name="canonicalName" value="rgs16"/>
    <att type="real" name="nodeFillColor_B 24Bon0.05" value="-1.9059"/>
    <graphics type="ELLIPSE" h="40.0" w="90.0" x="180.8803253173828" y="1095.263671875" fill="#ff5d5d" width="1" outline="#000000" cy:nodeTransparency="1.0" cy:nodeLabelFont="SansSerif.bold-0-24" cy:borderLineType="solid"/>
  </node>
  <node label="ecgf1" id="-33">
    <att type="string" name="vizmap:iHOP_24_gml NODE_FILL_COLOR" value="java.awt.Color[r=255,g=28,b=28]"/>
    <att type="string" name="description_B 24Bon0.05" value="ecgf1"/>
    <att type="real" name="nodeFillColor_/home/tatebe/Desktop/Analyzed_H5N1/H-" value="-2.6706"/>
    <att type="string" name="iHOP_24.gml.canonicalName" value="ecgf1"/>
    <att type="string" name="Matching.Attribute" value="ecgf1"/>
    <att type="string" name="canonicalName" value="ecgf1"/>
    <att type="real" name="nodeFillColor_B 24Bon0.05" value="-2.6706"/>
    <graphics type="ELLIPSE" h="40.0" w="90.0" x="36.78246307373047" y="932.9612426757812" fill="#ff1c1c" width="1" outline="#000000" cy:nodeTransparency="1.0" cy:nodeLabelFont="SansSerif.bold-0-24" cy:borderLineType="solid"/>
  </node>
  <node label="cxcl11" id="-97">
    <att type="string" name="vizmap:iHOP_24_gml NODE_FILL_COLOR" value="java.awt.Color[r=255,g=0,b=0]"/>
    <att type="string" name="description_B 24Bon0.05" value="cxcl11"/>
    <att type="string" name="iHOP_24b.gml.canonicalName" value="cxcl11"/>
    <att type="real" name="nodeFillColor_/home/tatebe/Desktop/Analyzed_H5N1/H-" value="-3.0"/>
    <att type="string" name="iHOP_24.gml.canonicalName" value="cxcl11"/>
    <att type="string" name="Matching.Attribute" value="cxcl11"/>
    <att type="string" name="Matching.Attribute.1" value="cxcl11"/>
    <att type="string" name="vizmap:iHOP_24b_gml NODE_FILL_COLOR" value="java.awt.Color[r=255,g=0,b=0]"/>
    <att type="string" name="canonicalName" value="cxcl11"/>
    <att type="real" name="nodeFillColor_B 24Bon0.05" value="-3.0"/>
    <graphics type="ELLIPSE" h="40.0" w="90.0" x="570.326171875" y="853.93994140625" fill="#ff0000" width="1" outline="#000000" cy:nodeTransparency="1.0" cy:nodeLabelFont="SansSerif.bold-0-24" cy:borderLineType="solid"/>
  </node>
  <node label="cdc6" id="-11">
    <att type="string" name="vizmap:iHOP_24_gml NODE_FILL_COLOR" value="java.awt.Color[r=255,g=0,b=0]"/>
    <att type="string" name="description_B 24Bon0.05" value="cdc6"/>
    <att type="string" name="iHOP_24b.gml.canonicalName" value="cdc6"/>
    <att type="real" name="nodeFillColor_/home/tatebe/Desktop/Analyzed_H5N1/H-" value="-3.0"/>
    <att type="string" name="iHOP_24.gml.canonicalName" value="cdc6"/>
    <att type="string" name="Matching.Attribute" value="cdc6"/>
    <att type="string" name="merge24.gml.canonicalName" value="cdc6"/>
    <att type="string" name="merge24.gml.canonicalName.1" value="cdc6"/>
    <att type="string" name="Matching.Attribute.1" value="cdc6"/>
    <att type="string" name="vizmap:iHOP_24b_gml NODE_FILL_COLOR" value="java.awt.Color[r=255,g=0,b=0]"/>
    <att type="string" name="canonicalName" value="cdc6"/>
    <att type="real" name="nodeFillColor_B 24Bon0.05" value="-3.0"/>
    <graphics type="ELLIPSE" h="40.0" w="90.0" x="-251.34579467773438" y="779.82763671875" fill="#ff0000" width="1" outline="#000000" cy:nodeTransparency="1.0" cy:nodeLabelFont="SansSerif.bold-0-24" cy:borderLineType="solid"/>
  </node>
  <node label="cxcl10" id="-214">
    <att type="string" name="vizmap:iHOP_24_gml NODE_FILL_COLOR" value="java.awt.Color[r=255,g=0,b=0]"/>
    <att type="string" name="description_B 24Bon0.05" value="cxcl10"/>
    <att type="string" name="iHOP_24b.gml.canonicalName" value="cxcl10"/>
    <att type="real" name="nodeFillColor_/home/tatebe/Desktop/Analyzed_H5N1/H-" value="-3.0"/>
    <att type="string" name="iHOP_24.gml.canonicalName" value="cxcl10"/>
    <att type="string" name="Matching.Attribute" value="cxcl10"/>
    <att type="string" name="Matching.Attribute.1" value="cxcl10"/>
    <att type="string" name="vizmap:iHOP_24b_gml NODE_FILL_COLOR" value="java.awt.Color[r=255,g=0,b=0]"/>
    <att type="string" name="canonicalName" value="cxcl10"/>
    <att type="real" name="nodeFillColor_B 24Bon0.05" value="-3.0"/>
    <graphics type="ELLIPSE" h="40.0" w="90.0" x="585.3524169921875" y="962.1300048828125" fill="#ff0000" width="1" outline="#000000" cy:nodeTransparency="1.0" cy:nodeLabelFont="SansSerif.bold-0-24" cy:borderLineType="solid"/>
  </node>
  <node label="fosb" id="-80">
    <att type="string" name="vizmap:iHOP_24_gml NODE_FILL_COLOR" value="java.awt.Color[r=0,g=0,b=255]"/>
    <att type="string" name="description_B 24Bon0.05" value="fosb"/>
    <att type="real" name="nodeFillColor_/home/tatebe/Desktop/Analyzed_H5N1/H-" value="3.0"/>
    <att type="string" name="iHOP_24.gml.canonicalName" value="fosb"/>
    <att type="string" name="Matching.Attribute" value="fosb"/>
    <att type="string" name="canonicalName" value="fosb"/>
    <att type="real" name="nodeFillColor_B 24Bon0.05" value="3.0"/>
    <graphics type="ELLIPSE" h="40.0" w="90.0" x="262.85406494140625" y="944.1370849609375" fill="#0000ff" width="1" outline="#000000" cy:nodeTransparency="1.0" cy:nodeLabelFont="SansSerif.bold-0-24" cy:borderLineType="solid"/>
  </node>
  <node label="mx1" id="-122">
    <att type="string" name="vizmap:iHOP_24_gml NODE_FILL_COLOR" value="java.awt.Color[r=255,g=0,b=0]"/>
    <att type="string" name="description_B 24Bon0.05" value="mx1"/>
    <att type="string" name="iHOP_24b.gml.canonicalName" value="mx1"/>
    <att type="real" name="nodeFillColor_/home/tatebe/Desktop/Analyzed_H5N1/H-" value="-3.0"/>
    <att type="string" name="iHOP_24.gml.canonicalName" value="mx1"/>
    <att type="string" name="Matching.Attribute" value="mx1"/>
    <att type="string" name="merge24.gml.canonicalName" value="mx1"/>
    <att type="string" name="merge24.gml.canonicalName.1" value="mx1"/>
    <att type="string" name="Matching.Attribute.1" value="mx1"/>
    <att type="string" name="vizmap:iHOP_24b_gml NODE_FILL_COLOR" value="java.awt.Color[r=255,g=0,b=0]"/>
    <att type="string" name="canonicalName" value="mx1"/>
    <att type="real" name="nodeFillColor_B 24Bon0.05" value="-3.0"/>
    <graphics type="ELLIPSE" h="40.0" w="90.0" x="737.9329833984375" y="664.8401489257812" fill="#ff0000" width="1" outline="#000000" cy:nodeTransparency="1.0" cy:nodeLabelFont="SansSerif.bold-0-24" cy:borderLineType="solid"/>
  </node>
  <node label="nox1" id="-61">
    <att type="string" name="vizmap:iHOP_24_gml NODE_FILL_COLOR" value="java.awt.Color[r=255,g=0,b=0]"/>
    <att type="string" name="description_B 24Bon0.05" value="nox1"/>
    <att type="real" name="nodeFillColor_/home/tatebe/Desktop/Analyzed_H5N1/H-" value="-3.0"/>
    <att type="string" name="iHOP_24.gml.canonicalName" value="nox1"/>
    <att type="string" name="Matching.Attribute" value="nox1"/>
    <att type="string" name="canonicalName" value="nox1"/>
    <att type="real" name="nodeFillColor_B 24Bon0.05" value="-3.0"/>
    <graphics type="ELLIPSE" h="40.0" w="90.0" x="200.54034423828125" y="983.0645141601562" fill="#ff0000" width="1" outline="#000000" cy:nodeTransparency="1.0" cy:nodeLabelFont="SansSerif.bold-0-24" cy:borderLineType="solid"/>
  </node>
  <node label="mki67" id="-186">
    <att type="string" name="vizmap:iHOP_24_gml NODE_FILL_COLOR" value="java.awt.Color[r=255,g=0,b=0]"/>
    <att type="string" name="description_B 24Bon0.05" value="mki67"/>
    <att type="string" name="iHOP_24b.gml.canonicalName" value="mki67"/>
    <att type="real" name="nodeFillColor_/home/tatebe/Desktop/Analyzed_H5N1/H-" value="-3.0"/>
    <att type="string" name="iHOP_24.gml.canonicalName" value="mki67"/>
    <att type="string" name="Matching.Attribute" value="mki67"/>
    <att type="string" name="Matching.Attribute.1" value="mki67"/>
    <att type="string" name="vizmap:iHOP_24b_gml NODE_FILL_COLOR" value="java.awt.Color[r=255,g=0,b=0]"/>
    <att type="string" name="canonicalName" value="mki67"/>
    <att type="real" name="nodeFillColor_B 24Bon0.05" value="-3.0"/>
    <graphics type="ELLIPSE" h="40.0" w="90.0" x="-126.42678833007812" y="883.1333618164062" fill="#ff0000" width="1" outline="#000000" cy:nodeTransparency="1.0" cy:nodeLabelFont="SansSerif.bold-0-24" cy:borderLineType="solid"/>
  </node>
  <node label="lcn2" id="-156">
    <att type="string" name="vizmap:iHOP_24_gml NODE_FILL_COLOR" value="java.awt.Color[r=255,g=0,b=0]"/>
    <att type="string" name="description_B 24Bon0.05" value="lcn2"/>
    <att type="real" name="nodeFillColor_/home/tatebe/Desktop/Analyzed_H5N1/H-" value="-3.0"/>
    <att type="string" name="iHOP_24.gml.canonicalName" value="lcn2"/>
    <att type="string" name="Matching.Attribute" value="lcn2"/>
    <att type="string" name="canonicalName" value="lcn2"/>
    <att type="real" name="nodeFillColor_B 24Bon0.05" value="-3.0"/>
    <graphics type="ELLIPSE" h="40.0" w="90.0" x="38.99901580810547" y="1177.983154296875" fill="#ff0000" width="1" outline="#000000" cy:nodeTransparency="1.0" cy:nodeLabelFont="SansSerif.bold-0-24" cy:borderLineType="solid"/>
  </node>
  <node label="e2f1" id="-102">
    <att type="string" name="vizmap:iHOP_24_gml NODE_FILL_COLOR" value="java.awt.Color[r=255,g=52,b=52]"/>
    <att type="string" name="description_B 24Bon0.05" value="e2f1"/>
    <att type="string" name="iHOP_24b.gml.canonicalName" value="e2f1"/>
    <att type="real" name="nodeFillColor_/home/tatebe/Desktop/Analyzed_H5N1/H-" value="-2.3882"/>
    <att type="string" name="iHOP_24.gml.canonicalName" value="e2f1"/>
    <att type="string" name="Matching.Attribute" value="e2f1"/>
    <att type="string" name="merge24.gml.canonicalName" value="e2f1"/>
    <att type="string" name="merge24.gml.canonicalName.1" value="e2f1"/>
    <att type="string" name="Matching.Attribute.1" value="e2f1"/>
    <att type="string" name="vizmap:iHOP_24b_gml NODE_FILL_COLOR" value="java.awt.Color[r=255,g=52,b=52]"/>
    <att type="string" name="canonicalName" value="e2f1"/>
    <att type="real" name="nodeFillColor_B 24Bon0.05" value="-2.3882"/>
    <graphics type="ELLIPSE" h="40.0" w="90.00000381469727" x="35.59065055847168" y="1357.5906982421875" fill="#ff3434" width="1" outline="#000000" cy:nodeTransparency="1.0" cy:nodeLabelFont="SansSerif.bold-0-24" cy:borderLineType="solid"/>
  </node>
  <node label="cd34" id="-59">
    <att type="string" name="vizmap:iHOP_24_gml NODE_FILL_COLOR" value="java.awt.Color[r=255,g=24,b=24]"/>
    <att type="string" name="description_B 24Bon0.05" value="cd34"/>
    <att type="real" name="nodeFillColor_/home/tatebe/Desktop/Analyzed_H5N1/H-" value="-2.7176"/>
    <att type="string" name="iHOP_24.gml.canonicalName" value="cd34"/>
    <att type="string" name="Matching.Attribute" value="cd34"/>
    <att type="string" name="canonicalName" value="cd34"/>
    <att type="real" name="nodeFillColor_B 24Bon0.05" value="-2.7176"/>
    <graphics type="ELLIPSE" h="40.0" w="90.0" x="126.40280151367188" y="1128.166748046875" fill="#ff1818" width="1" outline="#000000" cy:nodeTransparency="1.0" cy:nodeLabelFont="SansSerif.bold-0-24" cy:borderLineType="solid"/>
  </node>
  <node label="foxc1" id="-181">
    <att type="string" name="vizmap:iHOP_24_gml NODE_FILL_COLOR" value="java.awt.Color[r=83,g=83,b=255]"/>
    <att type="string" name="description_B 24Bon0.05" value="foxc1"/>
    <att type="real" name="nodeFillColor_/home/tatebe/Desktop/Analyzed_H5N1/H-" value="2.0235"/>
    <att type="string" name="iHOP_24.gml.canonicalName" value="foxc1"/>
    <att type="string" name="Matching.Attribute" value="foxc1"/>
    <att type="string" name="canonicalName" value="foxc1"/>
    <att type="real" name="nodeFillColor_B 24Bon0.05" value="2.0235"/>
    <graphics type="ELLIPSE" h="40.0" w="90.0" x="351.8281555175781" y="1170.534423828125" fill="#5353ff" width="1" outline="#000000" cy:nodeTransparency="1.0" cy:nodeLabelFont="SansSerif.bold-0-24" cy:borderLineType="solid"/>
  </node>
  <node label="vcam1" id="-89">
    <att type="string" name="vizmap:iHOP_24_gml NODE_FILL_COLOR" value="java.awt.Color[r=255,g=0,b=0]"/>
    <att type="string" name="description_B 24Bon0.05" value="vcam1"/>
    <att type="string" name="iHOP_24b.gml.canonicalName" value="vcam1"/>
    <att type="real" name="nodeFillColor_/home/tatebe/Desktop/Analyzed_H5N1/H-" value="-3.0"/>
    <att type="string" name="iHOP_24.gml.canonicalName" value="vcam1"/>
    <att type="string" name="Matching.Attribute" value="vcam1"/>
    <att type="string" name="Matching.Attribute.1" value="vcam1"/>
    <att type="string" name="vizmap:iHOP_24b_gml NODE_FILL_COLOR" value="java.awt.Color[r=255,g=0,b=0]"/>
    <att type="string" name="canonicalName" value="vcam1"/>
    <att type="real" name="nodeFillColor_B 24Bon0.05" value="-3.0"/>
    <graphics type="ELLIPSE" h="40.0" w="90.0" x="123.19621276855469" y="657.54931640625" fill="#ff0000" width="1" outline="#000000" cy:nodeTransparency="1.0" cy:nodeLabelFont="SansSerif.bold-0-24" cy:borderLineType="solid"/>
  </node>
  <node label="ccl5" id="-167">
    <att type="string" name="vizmap:iHOP_24_gml NODE_FILL_COLOR" value="java.awt.Color[r=255,g=0,b=0]"/>
    <att type="string" name="description_B 24Bon0.05" value="ccl5"/>
    <att type="string" name="iHOP_24b.gml.canonicalName" value="ccl5"/>
    <att type="real" name="nodeFillColor_/home/tatebe/Desktop/Analyzed_H5N1/H-" value="-3.0"/>
    <att type="string" name="iHOP_24.gml.canonicalName" value="ccl5"/>
    <att type="string" name="Matching.Attribute" value="ccl5"/>
    <att type="string" name="merge24.gml.canonicalName" value="ccl5"/>
    <att type="string" name="merge24.gml.canonicalName.1" value="ccl5"/>
    <att type="string" name="Matching.Attribute.1" value="ccl5"/>
    <att type="string" name="vizmap:iHOP_24b_gml NODE_FILL_COLOR" value="java.awt.Color[r=255,g=0,b=0]"/>
    <att type="string" name="canonicalName" value="ccl5"/>
    <att type="real" name="nodeFillColor_B 24Bon0.05" value="-3.0"/>
    <graphics type="ELLIPSE" h="40.0" w="90.0" x="679.6222534179688" y="934.4580078125" fill="#ff0000" width="1" outline="#000000" cy:nodeTransparency="1.0" cy:nodeLabelFont="SansSerif.bold-0-24" cy:borderLineType="solid"/>
  </node>
  <node label="ccl2" id="-216">
    <att type="string" name="vizmap:iHOP_24_gml NODE_FILL_COLOR" value="java.awt.Color[r=255,g=0,b=0]"/>
    <att type="string" name="description_B 24Bon0.05" value="ccl2"/>
    <att type="string" name="iHOP_24b.gml.canonicalName" value="ccl2"/>
    <att type="real" name="nodeFillColor_/home/tatebe/Desktop/Analyzed_H5N1/H-" value="-3.0"/>
    <att type="string" name="iHOP_24.gml.canonicalName" value="ccl2"/>
    <att type="string" name="Matching.Attribute" value="ccl2"/>
    <att type="string" name="Matching.Attribute.1" value="ccl2"/>
    <att type="string" name="vizmap:iHOP_24b_gml NODE_FILL_COLOR" value="java.awt.Color[r=255,g=0,b=0]"/>
    <att type="string" name="canonicalName" value="ccl2"/>
    <att type="real" name="nodeFillColor_B 24Bon0.05" value="-3.0"/>
    <graphics type="ELLIPSE" h="40.0" w="90.0" x="-37.588600158691406" y="1053.028076171875" fill="#ff0000" width="1" outline="#000000" cy:nodeTransparency="1.0" cy:nodeLabelFont="SansSerif.bold-0-24" cy:borderLineType="solid"/>
  </node>
  <node label="tyms" id="-183">
    <att type="string" name="vizmap:iHOP_24_gml NODE_FILL_COLOR" value="java.awt.Color[r=255,g=0,b=0]"/>
    <att type="string" name="description_B 24Bon0.05" value="tyms"/>
    <att type="real" name="nodeFillColor_/home/tatebe/Desktop/Analyzed_H5N1/H-" value="-3.0"/>
    <att type="string" name="iHOP_24.gml.canonicalName" value="tyms"/>
    <att type="string" name="Matching.Attribute" value="tyms"/>
    <att type="string" name="canonicalName" value="tyms"/>
    <att type="real" name="nodeFillColor_B 24Bon0.05" value="-3.0"/>
    <graphics type="ELLIPSE" h="40.0" w="90.0" x="119.15577697753906" y="892.0975341796875" fill="#ff0000" width="1" outline="#000000" cy:nodeTransparency="1.0" cy:nodeLabelFont="SansSerif.bold-0-24" cy:borderLineType="solid"/>
  </node>
  <node label="tap1" id="-144">
    <att type="string" name="vizmap:iHOP_24_gml NODE_FILL_COLOR" value="java.awt.Color[r=255,g=0,b=0]"/>
    <att type="string" name="description_B 24Bon0.05" value="tap1"/>
    <att type="string" name="iHOP_24b.gml.canonicalName" value="tap1"/>
    <att type="real" name="nodeFillColor_/home/tatebe/Desktop/Analyzed_H5N1/H-" value="-3.0"/>
    <att type="string" name="iHOP_24.gml.canonicalName" value="tap1"/>
    <att type="string" name="Matching.Attribute" value="tap1"/>
    <att type="string" name="merge24.gml.canonicalName" value="tap1"/>
    <att type="string" name="merge24.gml.canonicalName.1" value="tap1"/>
    <att type="string" name="Matching.Attribute.1" value="tap1"/>
    <att type="string" name="vizmap:iHOP_24b_gml NODE_FILL_COLOR" value="java.awt.Color[r=255,g=0,b=0]"/>
    <att type="string" name="canonicalName" value="tap1"/>
    <att type="real" name="nodeFillColor_B 24Bon0.05" value="-3.0"/>
    <graphics type="ELLIPSE" h="40.0" w="90.0" x="741.8490600585938" y="1121.9329833984375" fill="#ff0000" width="1" outline="#000000" cy:nodeTransparency="1.0" cy:nodeLabelFont="SansSerif.bold-0-24" cy:borderLineType="solid"/>
  </node>
  <node label="jun" id="-170">
    <att type="string" name="vizmap:iHOP_24_gml NODE_FILL_COLOR" value="java.awt.Color[r=0,g=0,b=255]"/>
    <att type="string" name="description_B 24Bon0.05" value="jun"/>
    <att type="string" name="iHOP_24b.gml.canonicalName" value="jun"/>
    <att type="real" name="nodeFillColor_/home/tatebe/Desktop/Analyzed_H5N1/H-" value="3.0"/>
    <att type="string" name="iHOP_24.gml.canonicalName" value="jun"/>
    <att type="string" name="Matching.Attribute" value="jun"/>
    <att type="string" name="Matching.Attribute.1" value="jun"/>
    <att type="string" name="vizmap:iHOP_24b_gml NODE_FILL_COLOR" value="java.awt.Color[r=0,g=0,b=255]"/>
    <att type="string" name="canonicalName" value="jun"/>
    <att type="real" name="nodeFillColor_B 24Bon0.05" value="3.0"/>
    <graphics type="ELLIPSE" h="40.0" w="90.0" x="81.70951843261719" y="778.9564208984375" fill="#0000ff" width="1" outline="#000000" cy:nodeTransparency="1.0" cy:nodeLabelFont="SansSerif.bold-0-24" cy:borderLineType="solid"/>
  </node>
  <node label="hsd11b1" id="-137">
    <att type="string" name="vizmap:iHOP_24_gml NODE_FILL_COLOR" value="java.awt.Color[r=255,g=0,b=0]"/>
    <att type="string" name="description_B 24Bon0.05" value="hsd11b1"/>
    <att type="string" name="node.width" value="125.0"/>
    <att type="real" name="nodeFillColor_/home/tatebe/Desktop/Analyzed_H5N1/H-" value="-3.0"/>
    <att type="string" name="iHOP_24.gml.canonicalName" value="hsd11b1"/>
    <att type="string" name="Matching.Attribute" value="hsd11b1"/>
    <att type="string" name="canonicalName" value="hsd11b1"/>
    <att type="real" name="nodeFillColor_B 24Bon0.05" value="-3.0"/>
    <graphics type="ELLIPSE" h="40.0" w="125.0" x="-184.86146545410156" y="1065.48193359375" fill="#ff0000" width="1" outline="#000000" cy:nodeTransparency="1.0" cy:nodeLabelFont="SansSerif.bold-0-24" cy:borderLineType="solid"/>
  </node>
  <node label="fos" id="-99">
    <att type="string" name="vizmap:iHOP_24_gml NODE_FILL_COLOR" value="java.awt.Color[r=0,g=0,b=255]"/>
    <att type="string" name="description_B 24Bon0.05" value="fos"/>
    <att type="string" name="iHOP_24b.gml.canonicalName" value="fos"/>
    <att type="real" name="nodeFillColor_/home/tatebe/Desktop/Analyzed_H5N1/H-" value="3.0"/>
    <att type="string" name="iHOP_24.gml.canonicalName" value="fos"/>
    <att type="string" name="Matching.Attribute" value="fos"/>
    <att type="string" name="Matching.Attribute.1" value="fos"/>
    <att type="string" name="vizmap:iHOP_24b_gml NODE_FILL_COLOR" value="java.awt.Color[r=0,g=0,b=255]"/>
    <att type="string" name="canonicalName" value="fos"/>
    <att type="real" name="nodeFillColor_B 24Bon0.05" value="3.0"/>
    <graphics type="ELLIPSE" h="40.0" w="90.0" x="243.01943969726562" y="801.8780517578125" fill="#0000ff" width="1" outline="#000000" cy:nodeTransparency="1.0" cy:nodeLabelFont="SansSerif.bold-0-24" cy:borderLineType="solid"/>
  </node>
  <node label="dusp1" id="-207">
    <att type="string" name="vizmap:iHOP_24_gml NODE_FILL_COLOR" value="java.awt.Color[r=0,g=0,b=255]"/>
    <att type="string" name="description_B 24Bon0.05" value="dusp1"/>
    <att type="real" name="nodeFillColor_/home/tatebe/Desktop/Analyzed_H5N1/H-" value="3.0"/>
    <att type="string" name="iHOP_24.gml.canonicalName" value="dusp1"/>
    <att type="string" name="Matching.Attribute" value="dusp1"/>
    <att type="string" name="canonicalName" value="dusp1"/>
    <att type="real" name="nodeFillColor_B 24Bon0.05" value="3.0"/>
    <graphics type="ELLIPSE" h="40.0" w="90.0" x="284.2682189941406" y="1029.167236328125" fill="#0000ff" width="1" outline="#000000" cy:nodeTransparency="1.0" cy:nodeLabelFont="SansSerif.bold-0-24" cy:borderLineType="solid"/>
  </node>
  <node label="cyr61" id="-129">
    <att type="string" name="vizmap:iHOP_24_gml NODE_FILL_COLOR" value="java.awt.Color[r=21,g=21,b=255]"/>
    <att type="string" name="description_B 24Bon0.05" value="cyr61"/>
    <att type="string" name="iHOP_24b.gml.canonicalName" value="cyr61"/>
    <att type="real" name="nodeFillColor_/home/tatebe/Desktop/Analyzed_H5N1/H-" value="2.7529"/>
    <att type="string" name="iHOP_24.gml.canonicalName" value="cyr61"/>
    <att type="string" name="Matching.Attribute" value="cyr61"/>
    <att type="string" name="Matching.Attribute.1" value="cyr61"/>
    <att type="string" name="vizmap:iHOP_24b_gml NODE_FILL_COLOR" value="java.awt.Color[r=21,g=21,b=255]"/>
    <att type="string" name="canonicalName" value="cyr61"/>
    <att type="real" name="nodeFillColor_B 24Bon0.05" value="2.7529"/>
    <graphics type="ELLIPSE" h="40.0" w="90.0" x="127.0638427734375" y="956.882080078125" fill="#1515ff" width="1" outline="#000000" cy:nodeTransparency="1.0" cy:nodeLabelFont="SansSerif.bold-0-24" cy:borderLineType="solid"/>
  </node>
  <node label="adh1a" id="-19">
    <att type="string" name="vizmap:iHOP_24_gml NODE_FILL_COLOR" value="java.awt.Color[r=66,g=66,b=255]"/>
    <att type="string" name="description_B 24Bon0.05" value="adh1a"/>
    <att type="string" name="iHOP_24b.gml.canonicalName" value="adh1a"/>
    <att type="real" name="nodeFillColor_/home/tatebe/Desktop/Analyzed_H5N1/H-" value="2.2235"/>
    <att type="string" name="iHOP_24.gml.canonicalName" value="adh1a"/>
    <att type="string" name="Matching.Attribute" value="adh1a"/>
    <att type="string" name="merge24.gml.canonicalName" value="adh1a"/>
    <att type="string" name="merge24.gml.canonicalName.1" value="adh1a"/>
    <att type="string" name="Matching.Attribute.1" value="adh1a"/>
    <att type="string" name="vizmap:iHOP_24b_gml NODE_FILL_COLOR" value="java.awt.Color[r=66,g=66,b=255]"/>
    <att type="string" name="canonicalName" value="adh1a"/>
    <att type="real" name="nodeFillColor_B 24Bon0.05" value="2.2235"/>
    <graphics type="ELLIPSE" h="40.0" w="90.0" x="443.303466796875" y="1180.74658203125" fill="#4242ff" width="1" outline="#000000" cy:nodeTransparency="1.0" cy:nodeLabelFont="SansSerif.bold-0-24" cy:borderLineType="solid"/>
  </node>
  <node label="tk1" id="-94">
    <att type="string" name="vizmap:iHOP_24_gml NODE_FILL_COLOR" value="java.awt.Color[r=255,g=0,b=0]"/>
    <att type="string" name="description_B 24Bon0.05" value="tk1"/>
    <att type="real" name="nodeFillColor_/home/tatebe/Desktop/Analyzed_H5N1/H-" value="-3.0"/>
    <att type="string" name="iHOP_24.gml.canonicalName" value="tk1"/>
    <att type="string" name="Matching.Attribute" value="tk1"/>
    <att type="string" name="canonicalName" value="tk1"/>
    <att type="real" name="nodeFillColor_B 24Bon0.05" value="-3.0"/>
    <graphics type="ELLIPSE" h="40.0" w="90.0" x="385.11248779296875" y="857.677490234375" fill="#ff0000" width="1" outline="#000000" cy:nodeTransparency="1.0" cy:nodeLabelFont="SansSerif.bold-0-24" cy:borderLineType="solid"/>
  </node>
  <node label="stat1" id="-96">
    <att type="string" name="vizmap:iHOP_24_gml NODE_FILL_COLOR" value="java.awt.Color[r=255,g=0,b=0]"/>
    <att type="string" name="description_B 24Bon0.05" value="stat1"/>
    <att type="string" name="iHOP_24b.gml.canonicalName" value="stat1"/>
    <att type="real" name="nodeFillColor_/home/tatebe/Desktop/Analyzed_H5N1/H-" value="-3.0"/>
    <att type="string" name="iHOP_24.gml.canonicalName" value="stat1"/>
    <att type="string" name="Matching.Attribute" value="stat1"/>
    <att type="string" name="merge24.gml.canonicalName" value="stat1"/>
    <att type="string" name="merge24.gml.canonicalName.1" value="stat1"/>
    <att type="string" name="Matching.Attribute.1" value="stat1"/>
    <att type="string" name="vizmap:iHOP_24b_gml NODE_FILL_COLOR" value="java.awt.Color[r=255,g=0,b=0]"/>
    <att type="string" name="canonicalName" value="stat1"/>
    <att type="real" name="nodeFillColor_B 24Bon0.05" value="-3.0"/>
    <graphics type="ELLIPSE" h="40.0" w="90.0" x="677.5138549804688" y="1054.5333251953125" fill="#ff0000" width="1" outline="#000000" cy:nodeTransparency="1.0" cy:nodeLabelFont="SansSerif.bold-0-24" cy:borderLineType="solid"/>
  </node>
  <node label="socs3" id="-211">
    <att type="string" name="vizmap:iHOP_24_gml NODE_FILL_COLOR" value="java.awt.Color[r=101,g=101,b=255]"/>
    <att type="string" name="description_B 24Bon0.05" value="socs3"/>
    <att type="real" name="nodeFillColor_/home/tatebe/Desktop/Analyzed_H5N1/H-" value="1.8118"/>
    <att type="string" name="iHOP_24.gml.canonicalName" value="socs3"/>
    <att type="string" name="Matching.Attribute" value="socs3"/>
    <att type="string" name="canonicalName" value="socs3"/>
    <att type="real" name="nodeFillColor_B 24Bon0.05" value="1.8118"/>
    <graphics type="ELLIPSE" h="40.0" w="90.0" x="227.68310546875" y="630.0516967773438" fill="#6565ff" width="1" outline="#000000" cy:nodeTransparency="1.0" cy:nodeLabelFont="SansSerif.bold-0-24" cy:borderLineType="solid"/>
  </node>
  <node label="pros1" id="-43">
    <att type="string" name="vizmap:iHOP_24_gml NODE_FILL_COLOR" value="java.awt.Color[r=111,g=111,b=255]"/>
    <att type="string" name="description_B 24Bon0.05" value="pros1"/>
    <att type="real" name="nodeFillColor_/home/tatebe/Desktop/Analyzed_H5N1/H-" value="1.6941"/>
    <att type="string" name="iHOP_24.gml.canonicalName" value="pros1"/>
    <att type="string" name="Matching.Attribute" value="pros1"/>
    <att type="string" name="canonicalName" value="pros1"/>
    <att type="real" name="nodeFillColor_B 24Bon0.05" value="1.6941"/>
    <graphics type="ELLIPSE" h="40.0" w="90.0" x="-166.0585479736328" y="1129.855224609375" fill="#6f6fff" width="1" outline="#000000" cy:nodeTransparency="1.0" cy:nodeLabelFont="SansSerif.bold-0-24" cy:borderLineType="solid"/>
  </node>
  <node label="lpl" id="-212">
    <att type="string" name="vizmap:iHOP_24_gml NODE_FILL_COLOR" value="java.awt.Color[r=255,g=0,b=0]"/>
    <att type="string" name="description_B 24Bon0.05" value="lpl"/>
    <att type="real" name="nodeFillColor_/home/tatebe/Desktop/Analyzed_H5N1/H-" value="-3.0"/>
    <att type="string" name="iHOP_24.gml.canonicalName" value="lpl"/>
    <att type="string" name="Matching.Attribute" value="lpl"/>
    <att type="string" name="canonicalName" value="lpl"/>
    <att type="real" name="nodeFillColor_B 24Bon0.05" value="-3.0"/>
    <graphics type="ELLIPSE" h="40.0" w="90.0" x="-35.736961364746094" y="850.3659057617188" fill="#ff0000" width="1" outline="#000000" cy:nodeTransparency="1.0" cy:nodeLabelFont="SansSerif.bold-0-24" cy:borderLineType="solid"/>
  </node>
  <node label="egr1" id="-36">
    <att type="string" name="vizmap:iHOP_24_gml NODE_FILL_COLOR" value="java.awt.Color[r=0,g=0,b=255]"/>
    <att type="string" name="description_B 24Bon0.05" value="egr1"/>
    <att type="string" name="iHOP_24b.gml.canonicalName" value="egr1"/>
    <att type="real" name="nodeFillColor_/home/tatebe/Desktop/Analyzed_H5N1/H-" value="3.0"/>
    <att type="string" name="iHOP_24.gml.canonicalName" value="egr1"/>
    <att type="string" name="Matching.Attribute" value="egr1"/>
    <att type="string" name="Matching.Attribute.1" value="egr1"/>
    <att type="string" name="vizmap:iHOP_24b_gml NODE_FILL_COLOR" value="java.awt.Color[r=0,g=0,b=255]"/>
    <att type="string" name="canonicalName" value="egr1"/>
    <att type="real" name="nodeFillColor_B 24Bon0.05" value="3.0"/>
    <graphics type="ELLIPSE" h="40.0" w="90.0" x="635.8668212890625" y="1136.866943359375" fill="#0000ff" width="1" outline="#000000" cy:nodeTransparency="1.0" cy:nodeLabelFont="SansSerif.bold-0-24" cy:borderLineType="solid"/>
  </node>
  <node label="chek1" id="-83">
    <att type="string" name="vizmap:iHOP_24_gml NODE_FILL_COLOR" value="java.awt.Color[r=255,g=22,b=22]"/>
    <att type="string" name="description_B 24Bon0.05" value="chek1"/>
    <att type="real" name="nodeFillColor_/home/tatebe/Desktop/Analyzed_H5N1/H-" value="-2.7412"/>
    <att type="string" name="iHOP_24.gml.canonicalName" value="chek1"/>
    <att type="string" name="Matching.Attribute" value="chek1"/>
    <att type="string" name="canonicalName" value="chek1"/>
    <att type="real" name="nodeFillColor_B 24Bon0.05" value="-2.7412"/>
    <graphics type="ELLIPSE" h="40.0" w="90.0" x="258.63458251953125" y="1148.9085693359375" fill="#ff1616" width="1" outline="#000000" cy:nodeTransparency="1.0" cy:nodeLabelFont="SansSerif.bold-0-24" cy:borderLineType="solid"/>
  </node>
  <node label="sgk" id="-184">
    <att type="string" name="vizmap:iHOP_24_gml NODE_FILL_COLOR" value="java.awt.Color[r=68,g=68,b=255]"/>
    <att type="string" name="description_B 24Bon0.05" value="sgk"/>
    <att type="real" name="nodeFillColor_/home/tatebe/Desktop/Analyzed_H5N1/H-" value="2.2"/>
    <att type="string" name="iHOP_24.gml.canonicalName" value="sgk"/>
    <att type="string" name="Matching.Attribute" value="sgk"/>
    <att type="string" name="canonicalName" value="sgk"/>
    <att type="real" name="nodeFillColor_B 24Bon0.05" value="2.2"/>
    <graphics type="ELLIPSE" h="40.0" w="90.0" x="324.08245849609375" y="632.9094848632812" fill="#4444ff" width="1" outline="#000000" cy:nodeTransparency="1.0" cy:nodeLabelFont="SansSerif.bold-0-24" cy:borderLineType="solid"/>
  </node>
  <node label="ccna2" id="-139">
    <att type="string" name="vizmap:iHOP_24_gml NODE_FILL_COLOR" value="java.awt.Color[r=255,g=2,b=2]"/>
    <att type="string" name="description_B 24Bon0.05" value="ccna2"/>
    <att type="string" name="iHOP_24b.gml.canonicalName" value="ccna2"/>
    <att type="real" name="nodeFillColor_/home/tatebe/Desktop/Analyzed_H5N1/H-" value="-2.9765"/>
    <att type="string" name="iHOP_24.gml.canonicalName" value="ccna2"/>
    <att type="string" name="Matching.Attribute" value="ccna2"/>
    <att type="string" name="merge24.gml.canonicalName" value="ccna2"/>
    <att type="string" name="merge24.gml.canonicalName.1" value="ccna2"/>
    <att type="string" name="Matching.Attribute.1" value="ccna2"/>
    <att type="string" name="vizmap:iHOP_24b_gml NODE_FILL_COLOR" value="java.awt.Color[r=255,g=2,b=2]"/>
    <att type="string" name="canonicalName" value="ccna2"/>
    <att type="real" name="nodeFillColor_B 24Bon0.05" value="-2.9765"/>
    <graphics type="ELLIPSE" h="40.0" w="90.0" x="-170.41873168945312" y="936.0155029296875" fill="#ff0202" width="1" outline="#000000" cy:nodeTransparency="1.0" cy:nodeLabelFont="SansSerif.bold-0-24" cy:borderLineType="solid"/>
  </node>
  <node label="uhrf1" id="-37">
    <att type="string" name="description_B 24Bon0.05" value="uhrf1"/>
    <att type="string" name="iHOP_24b.gml.canonicalName" value="uhrf1"/>
    <att type="real" name="nodeFillColor_/home/tatebe/Desktop/Analyzed_H5N1/H-" value="-3.0"/>
    <att type="string" name="Matching.Attribute" value="uhrf1"/>
    <att type="string" name="merge24.gml.canonicalName" value="uhrf1"/>
    <att type="string" name="merge24.gml.canonicalName.1" value="uhrf1"/>
    <att type="string" name="Matching.Attribute.1" value="uhrf1"/>
    <att type="string" name="vizmap:iHOP_24b_gml NODE_FILL_COLOR" value="java.awt.Color[r=255,g=0,b=0]"/>
    <att type="string" name="canonicalName" value="uhrf1"/>
    <att type="real" name="nodeFillColor_B 24Bon0.05" value="-3.0"/>
    <graphics type="ELLIPSE" h="40.0" w="90.0" x="-470.3385009765625" y="920.6387939453125" fill="#ff0000" width="1" outline="#000000" cy:nodeTransparency="1.0" cy:nodeLabelFont="SansSerif.bold-0-24" cy:borderLineType="solid"/>
  </node>
  <node label="spon2" id="-189">
    <att type="string" name="description_B 24Bon0.05" value="spon2"/>
    <att type="string" name="Matching.Attribute" value="spon2"/>
    <att type="string" name="merge24.gml.canonicalName" value="spon2"/>
    <att type="string" name="merge24.gml.canonicalName.1" value="spon2"/>
    <att type="string" name="Matching.Attribute.1" value="spon2"/>
    <att type="string" name="canonicalName" value="spon2"/>
    <graphics type="ELLIPSE" h="40.0" w="90.0" x="1164.86767578125" y="776.7000122070312" fill="#ffffff" width="1" outline="#000000" cy:nodeTransparency="1.0" cy:nodeLabelFont="SansSerif.bold-0-24" cy:borderLineType="solid"/>
  </node>
  <node label="spc25" id="-205">
    <att type="string" name="description_B 24Bon0.05" value="spc25"/>
    <att type="string" name="Matching.Attribute" value="spc25"/>
    <att type="string" name="merge24.gml.canonicalName" value="spc25"/>
    <att type="string" name="merge24.gml.canonicalName.1" value="spc25"/>
    <att type="string" name="Matching.Attribute.1" value="spc25"/>
    <att type="string" name="canonicalName" value="spc25"/>
    <graphics type="ELLIPSE" h="40.0" w="90.0" x="-393.7359924316406" y="1065.301025390625" fill="#ffffff" width="1" outline="#000000" cy:nodeTransparency="1.0" cy:nodeLabelFont="SansSerif.bold-0-24" cy:borderLineType="solid"/>
  </node>
  <node label="prc1" id="-40">
    <att type="string" name="description_B 24Bon0.05" value="prc1"/>
    <att type="string" name="iHOP_24b.gml.canonicalName" value="prc1"/>
    <att type="real" name="nodeFillColor_/home/tatebe/Desktop/Analyzed_H5N1/H-" value="-1.8706"/>
    <att type="string" name="Matching.Attribute" value="prc1"/>
    <att type="string" name="merge24.gml.canonicalName" value="prc1"/>
    <att type="string" name="merge24.gml.canonicalName.1" value="prc1"/>
    <att type="string" name="Matching.Attribute.1" value="prc1"/>
    <att type="string" name="vizmap:iHOP_24b_gml NODE_FILL_COLOR" value="java.awt.Color[r=255,g=96,b=96]"/>
    <att type="string" name="canonicalName" value="prc1"/>
    <att type="real" name="nodeFillColor_B 24Bon0.05" value="-1.8706"/>
    <graphics type="ELLIPSE" h="40.0" w="90.0" x="-487.49786376953125" y="1043.0421142578125" fill="#ff6060" width="1" outline="#000000" cy:nodeTransparency="1.0" cy:nodeLabelFont="SansSerif.bold-0-24" cy:borderLineType="solid"/>
  </node>
  <node label="ifih1" id="-173">
    <att type="string" name="description_B 24Bon0.05" value="ifih1"/>
    <att type="string" name="iHOP_24b.gml.canonicalName" value="ifih1"/>
    <att type="real" name="nodeFillColor_/home/tatebe/Desktop/Analyzed_H5N1/H-" value="-3.0"/>
    <att type="string" name="Matching.Attribute" value="ifih1"/>
    <att type="string" name="merge24.gml.canonicalName" value="ifih1"/>
    <att type="string" name="merge24.gml.canonicalName.1" value="ifih1"/>
    <att type="string" name="Matching.Attribute.1" value="ifih1"/>
    <att type="string" name="vizmap:iHOP_24b_gml NODE_FILL_COLOR" value="java.awt.Color[r=255,g=0,b=0]"/>
    <att type="string" name="canonicalName" value="ifih1"/>
    <att type="real" name="nodeFillColor_B 24Bon0.05" value="-3.0"/>
    <graphics type="ELLIPSE" h="40.0" w="90.0" x="1106.06640625" y="870.05078125" fill="#ff0000" width="1" outline="#000000" cy:nodeTransparency="1.0" cy:nodeLabelFont="SansSerif.bold-0-24" cy:borderLineType="solid"/>
  </node>
  <node label="gsta5" id="-131">
    <att type="string" name="description_B 24Bon0.05" value="gsta5"/>
    <att type="string" name="iHOP_24b.gml.canonicalName" value="gsta5"/>
    <att type="real" name="nodeFillColor_/home/tatebe/Desktop/Analyzed_H5N1/H-" value="2.9176"/>
    <att type="string" name="Matching.Attribute" value="gsta5"/>
    <att type="string" name="merge24.gml.canonicalName" value="gsta5"/>
    <att type="string" name="merge24.gml.canonicalName.1" value="gsta5"/>
    <att type="string" name="Matching.Attribute.1" value="gsta5"/>
    <att type="string" name="vizmap:iHOP_24b_gml NODE_FILL_COLOR" value="java.awt.Color[r=7,g=7,b=255]"/>
    <att type="string" name="canonicalName" value="gsta5"/>
    <att type="real" name="nodeFillColor_B 24Bon0.05" value="2.9176"/>
    <graphics type="ELLIPSE" h="40.0" w="90.0" x="1022.802978515625" y="1157.3729248046875" fill="#0707ff" width="1" outline="#000000" cy:nodeTransparency="1.0" cy:nodeLabelFont="SansSerif.bold-0-24" cy:borderLineType="solid"/>
  </node>
  <node label="gsta3" id="-135">
    <att type="string" name="description_B 24Bon0.05" value="gsta3"/>
    <att type="string" name="iHOP_24b.gml.canonicalName" value="gsta3"/>
    <att type="real" name="nodeFillColor_/home/tatebe/Desktop/Analyzed_H5N1/H-" value="2.2588"/>
    <att type="string" name="Matching.Attribute" value="gsta3"/>
    <att type="string" name="merge24.gml.canonicalName" value="gsta3"/>
    <att type="string" name="merge24.gml.canonicalName.1" value="gsta3"/>
    <att type="string" name="Matching.Attribute.1" value="gsta3"/>
    <att type="string" name="vizmap:iHOP_24b_gml NODE_FILL_COLOR" value="java.awt.Color[r=63,g=63,b=255]"/>
    <att type="string" name="canonicalName" value="gsta3"/>
    <att type="real" name="nodeFillColor_B 24Bon0.05" value="2.2588"/>
    <graphics type="ELLIPSE" h="40.0" w="90.0" x="1151.648193359375" y="1181.78515625" fill="#3f3fff" width="1" outline="#000000" cy:nodeTransparency="1.0" cy:nodeLabelFont="SansSerif.bold-0-24" cy:borderLineType="solid"/>
  </node>
  <node label="gsta2" id="-134">
    <att type="string" name="description_B 24Bon0.05" value="gsta2"/>
    <att type="string" name="iHOP_24b.gml.canonicalName" value="gsta2"/>
    <att type="real" name="nodeFillColor_/home/tatebe/Desktop/Analyzed_H5N1/H-" value="2.2588"/>
    <att type="string" name="Matching.Attribute" value="gsta2"/>
    <att type="string" name="merge24.gml.canonicalName" value="gsta2"/>
    <att type="string" name="merge24.gml.canonicalName.1" value="gsta2"/>
    <att type="string" name="Matching.Attribute.1" value="gsta2"/>
    <att type="string" name="vizmap:iHOP_24b_gml NODE_FILL_COLOR" value="java.awt.Color[r=63,g=63,b=255]"/>
    <att type="string" name="canonicalName" value="gsta2"/>
    <att type="real" name="nodeFillColor_B 24Bon0.05" value="2.2588"/>
    <graphics type="ELLIPSE" h="40.0" w="90.0" x="907.0277099609375" y="1171.0367431640625" fill="#3f3fff" width="1" outline="#000000" cy:nodeTransparency="1.0" cy:nodeLabelFont="SansSerif.bold-0-24" cy:borderLineType="solid"/>
  </node>
  <node label="gsta1" id="-133">
    <att type="string" name="description_B 24Bon0.05" value="gsta1"/>
    <att type="string" name="iHOP_24b.gml.canonicalName" value="gsta1"/>
    <att type="real" name="nodeFillColor_/home/tatebe/Desktop/Analyzed_H5N1/H-" value="2.6706"/>
    <att type="string" name="Matching.Attribute" value="gsta1"/>
    <att type="string" name="merge24.gml.canonicalName" value="gsta1"/>
    <att type="string" name="merge24.gml.canonicalName.1" value="gsta1"/>
    <att type="string" name="Matching.Attribute.1" value="gsta1"/>
    <att type="string" name="vizmap:iHOP_24b_gml NODE_FILL_COLOR" value="java.awt.Color[r=28,g=28,b=255]"/>
    <att type="string" name="canonicalName" value="gsta1"/>
    <att type="real" name="nodeFillColor_B 24Bon0.05" value="2.6706"/>
    <graphics type="ELLIPSE" h="40.0" w="90.0" x="953.4791259765625" y="1300.7247314453125" fill="#1c1cff" width="1" outline="#000000" cy:nodeTransparency="1.0" cy:nodeLabelFont="SansSerif.bold-0-24" cy:borderLineType="solid"/>
  </node>
  <node label="gbp1" id="-149">
    <att type="string" name="description_B 24Bon0.05" value="gbp1"/>
    <att type="string" name="iHOP_24b.gml.canonicalName" value="gbp1"/>
    <att type="real" name="nodeFillColor_/home/tatebe/Desktop/Analyzed_H5N1/H-" value="-3.0"/>
    <att type="string" name="Matching.Attribute" value="gbp1"/>
    <att type="string" name="merge24.gml.canonicalName" value="gbp1"/>
    <att type="string" name="merge24.gml.canonicalName.1" value="gbp1"/>
    <att type="string" name="Matching.Attribute.1" value="gbp1"/>
    <att type="string" name="vizmap:iHOP_24b_gml NODE_FILL_COLOR" value="java.awt.Color[r=255,g=0,b=0]"/>
    <att type="string" name="canonicalName" value="gbp1"/>
    <att type="real" name="nodeFillColor_B 24Bon0.05" value="-3.0"/>
    <graphics type="ELLIPSE" h="40.0" w="90.0" x="1276.60302734375" y="811.8406372070312" fill="#ff0000" width="1" outline="#000000" cy:nodeTransparency="1.0" cy:nodeLabelFont="SansSerif.bold-0-24" cy:borderLineType="solid"/>
  </node>
  <node label="exo1" id="-32">
    <att type="string" name="description_B 24Bon0.05" value="exo1"/>
    <att type="string" name="iHOP_24b.gml.canonicalName" value="exo1"/>
    <att type="real" name="nodeFillColor_/home/tatebe/Desktop/Analyzed_H5N1/H-" value="-3.0"/>
    <att type="string" name="Matching.Attribute" value="exo1"/>
    <att type="string" name="merge24.gml.canonicalName" value="exo1"/>
    <att type="string" name="merge24.gml.canonicalName.1" value="exo1"/>
    <att type="string" name="Matching.Attribute.1" value="exo1"/>
    <att type="string" name="vizmap:iHOP_24b_gml NODE_FILL_COLOR" value="java.awt.Color[r=255,g=0,b=0]"/>
    <att type="string" name="canonicalName" value="exo1"/>
    <att type="real" name="nodeFillColor_B 24Bon0.05" value="-3.0"/>
    <graphics type="ELLIPSE" h="40.0" w="90.0" x="1204.280029296875" y="990.1595458984375" fill="#ff0000" width="1" outline="#000000" cy:nodeTransparency="1.0" cy:nodeLabelFont="SansSerif.bold-0-24" cy:borderLineType="solid"/>
  </node>
  <node label="edg6" id="-64">
    <att type="string" name="description_B 24Bon0.05" value="edg6"/>
    <att type="string" name="Matching.Attribute" value="edg6"/>
    <att type="string" name="merge24.gml.canonicalName" value="edg6"/>
    <att type="string" name="merge24.gml.canonicalName.1" value="edg6"/>
    <att type="string" name="Matching.Attribute.1" value="edg6"/>
    <att type="string" name="canonicalName" value="edg6"/>
    <graphics type="ELLIPSE" h="40.0" w="90.0" x="1337.88916015625" y="865.8048706054688" fill="#ffffff" width="1" outline="#000000" cy:nodeTransparency="1.0" cy:nodeLabelFont="SansSerif.bold-0-24" cy:borderLineType="solid"/>
  </node>
  <node label="chst4" id="-7">
    <att type="string" name="description_B 24Bon0.05" value="chst4"/>
    <att type="string" name="iHOP_24b.gml.canonicalName" value="chst4"/>
    <att type="real" name="nodeFillColor_/home/tatebe/Desktop/Analyzed_H5N1/H-" value="-2.8471"/>
    <att type="string" name="Matching.Attribute" value="chst4"/>
    <att type="string" name="merge24.gml.canonicalName" value="chst4"/>
    <att type="string" name="merge24.gml.canonicalName.1" value="chst4"/>
    <att type="string" name="Matching.Attribute.1" value="chst4"/>
    <att type="string" name="vizmap:iHOP_24b_gml NODE_FILL_COLOR" value="java.awt.Color[r=255,g=13,b=13]"/>
    <att type="string" name="canonicalName" value="chst4"/>
    <att type="real" name="nodeFillColor_B 24Bon0.05" value="-2.8471"/>
    <graphics type="ELLIPSE" h="40.0" w="90.0" x="1315.080078125" y="996.5323486328125" fill="#ff0d0d" width="1" outline="#000000" cy:nodeTransparency="1.0" cy:nodeLabelFont="SansSerif.bold-0-24" cy:borderLineType="solid"/>
  </node>
  <node label="aim2" id="-113">
    <att type="string" name="description_B 24Bon0.05" value="aim2"/>
    <att type="string" name="iHOP_24b.gml.canonicalName" value="aim2"/>
    <att type="real" name="nodeFillColor_/home/tatebe/Desktop/Analyzed_H5N1/H-" value="-3.0"/>
    <att type="string" name="Matching.Attribute" value="aim2"/>
    <att type="string" name="merge24.gml.canonicalName" value="aim2"/>
    <att type="string" name="merge24.gml.canonicalName.1" value="aim2"/>
    <att type="string" name="Matching.Attribute.1" value="aim2"/>
    <att type="string" name="vizmap:iHOP_24b_gml NODE_FILL_COLOR" value="java.awt.Color[r=255,g=0,b=0]"/>
    <att type="string" name="canonicalName" value="aim2"/>
    <att type="real" name="nodeFillColor_B 24Bon0.05" value="-3.0"/>
    <graphics type="ELLIPSE" h="40.0" w="90.0" x="1372.698974609375" y="966.4683227539062" fill="#ff0000" width="1" outline="#000000" cy:nodeTransparency="1.0" cy:nodeLabelFont="SansSerif.bold-0-24" cy:borderLineType="solid"/>
  </node>
  <edge label="6260 () mcm6" source="-238" target="-132">
    <att type="string" name="interaction" value=""/>
    <att type="string" name="merge24.gml.canonicalName" value="6260 () mcm6"/>
    <att type="string" name="merge24.gml.canonicalName.1" value="6260 () mcm6"/>
    <att type="string" name="canonicalName" value="6260 () mcm6"/>
    <graphics width="2" fill="#000000" cy:sourceArrow="0" cy:targetArrow="3" cy:sourceArrowColor="#000000" cy:targetArrowColor="#000000" cy:edgeLabelFont="SanSerif-0-10" cy:edgeLineType="SOLID" cy:curved="STRAIGHT_LINES"/>
  </edge>
  <edge label="6260 () mcm10" source="-238" target="-119">
    <att type="string" name="interaction" value=""/>
    <att type="string" name="merge24.gml.canonicalName" value="6260 () mcm10"/>
    <att type="string" name="merge24.gml.canonicalName.1" value="6260 () mcm10"/>
    <att type="string" name="canonicalName" value="6260 () mcm10"/>
    <graphics width="2" fill="#000000" cy:sourceArrow="0" cy:targetArrow="3" cy:sourceArrowColor="#000000" cy:targetArrowColor="#000000" cy:edgeLabelFont="SanSerif-0-10" cy:edgeLineType="SOLID" cy:curved="STRAIGHT_LINES"/>
  </edge>
  <edge label="51869 (pp) 6955" source="-249" target="-242">
    <att type="string" name="interaction" value="pp"/>
    <att type="string" name="B 24Bon0.05.canonicalName" value="51869 (pp) 6955"/>
    <att type="string" name="canonicalName" value="51869 (pp) 6955"/>
    <att type="string" name="edgeType_B 24Bon0.05" value="black"/>
    <att type="string" name="5.canonicalName" value="51869 (pp) 6955"/>
    <graphics width="2" fill="#000000" cy:sourceArrow="0" cy:targetArrow="3" cy:sourceArrowColor="#000000" cy:targetArrowColor="#000000" cy:edgeLabelFont="SanSerif-0-10" cy:edgeLineType="SOLID" cy:curved="STRAIGHT_LINES"/>
  </edge>
  <edge label="51869 (DirectedEdge) 9615" source="-249" target="-229">
    <att type="string" name="interaction" value="DirectedEdge"/>
    <att type="string" name="EDGE_TYPE" value="DirectedEdge"/>
    <att type="string" name="canonicalName" value="51869 (DirectedEdge) 9615"/>
    <graphics width="2" fill="#000000" cy:sourceArrow="0" cy:targetArrow="3" cy:sourceArrowColor="#000000" cy:targetArrowColor="#000000" cy:edgeLabelFont="SanSerif-0-10" cy:edgeLineType="SOLID" cy:curved="STRAIGHT_LINES"/>
  </edge>
  <edge label="51869 (DirectedEdge) gsta3" source="-249" target="-135">
    <att type="string" name="interaction" value="DirectedEdge"/>
    <att type="string" name="EDGE_TYPE" value="DirectedEdge"/>
    <att type="string" name="canonicalName" value="51869 (DirectedEdge) gsta3"/>
    <graphics width="2" fill="#000000" cy:sourceArrow="0" cy:targetArrow="3" cy:sourceArrowColor="#000000" cy:targetArrowColor="#000000" cy:edgeLabelFont="SanSerif-0-10" cy:edgeLineType="SOLID" cy:curved="STRAIGHT_LINES"/>
  </edge>
  <edge label="6955 () tap1" source="-242" target="-144">
    <att type="string" name="interaction" value=""/>
    <att type="string" name="merge24.gml.canonicalName" value="6955 () tap1"/>
    <att type="string" name="merge24.gml.canonicalName.1" value="6955 () tap1"/>
    <att type="string" name="canonicalName" value="6955 () tap1"/>
    <graphics width="2" fill="#000000" cy:sourceArrow="0" cy:targetArrow="3" cy:sourceArrowColor="#000000" cy:targetArrowColor="#000000" cy:edgeLabelFont="SanSerif-0-10" cy:edgeLineType="SOLID" cy:curved="STRAIGHT_LINES"/>
  </edge>
  <edge label="6955 () spon2" source="-242" target="-189">
    <att type="string" name="interaction" value=""/>
    <att type="string" name="merge24.gml.canonicalName" value="6955 () spon2"/>
    <att type="string" name="merge24.gml.canonicalName.1" value="6955 () spon2"/>
    <att type="string" name="canonicalName" value="6955 () spon2"/>
    <graphics width="2" fill="#000000" cy:sourceArrow="0" cy:targetArrow="3" cy:sourceArrowColor="#000000" cy:targetArrowColor="#000000" cy:edgeLabelFont="SanSerif-0-10" cy:edgeLineType="SOLID" cy:curved="STRAIGHT_LINES"/>
  </edge>
  <edge label="6955 () oas3" source="-242" target="-62">
    <att type="string" name="interaction" value=""/>
    <att type="string" name="merge24.gml.canonicalName" value="6955 () oas3"/>
    <att type="string" name="merge24.gml.canonicalName.1" value="6955 () oas3"/>
    <att type="string" name="canonicalName" value="6955 () oas3"/>
    <graphics width="2" fill="#000000" cy:sourceArrow="0" cy:targetArrow="3" cy:sourceArrowColor="#000000" cy:targetArrowColor="#000000" cy:edgeLabelFont="SanSerif-0-10" cy:edgeLineType="SOLID" cy:curved="STRAIGHT_LINES"/>
  </edge>
  <edge label="6955 () oas2" source="-242" target="-68">
    <att type="string" name="interaction" value=""/>
    <att type="string" name="merge24.gml.canonicalName" value="6955 () oas2"/>
    <att type="string" name="merge24.gml.canonicalName.1" value="6955 () oas2"/>
    <att type="string" name="canonicalName" value="6955 () oas2"/>
    <graphics width="2" fill="#000000" cy:sourceArrow="0" cy:targetArrow="3" cy:sourceArrowColor="#000000" cy:targetArrowColor="#000000" cy:edgeLabelFont="SanSerif-0-10" cy:edgeLineType="SOLID" cy:curved="STRAIGHT_LINES"/>
  </edge>
  <edge label="6955 () oas1" source="-242" target="-66">
    <att type="string" name="interaction" value=""/>
    <att type="string" name="merge24.gml.canonicalName" value="6955 () oas1"/>
    <att type="string" name="merge24.gml.canonicalName.1" value="6955 () oas1"/>
    <att type="string" name="canonicalName" value="6955 () oas1"/>
    <graphics width="2" fill="#000000" cy:sourceArrow="0" cy:targetArrow="3" cy:sourceArrowColor="#000000" cy:targetArrowColor="#000000" cy:edgeLabelFont="SanSerif-0-10" cy:edgeLineType="SOLID" cy:curved="STRAIGHT_LINES"/>
  </edge>
  <edge label="6955 () gbp4" source="-242" target="-151">
    <att type="string" name="interaction" value=""/>
    <att type="string" name="merge24.gml.canonicalName" value="6955 () gbp4"/>
    <att type="string" name="merge24.gml.canonicalName.1" value="6955 () gbp4"/>
    <att type="string" name="canonicalName" value="6955 () gbp4"/>
    <graphics width="2" fill="#000000" cy:sourceArrow="0" cy:targetArrow="3" cy:sourceArrowColor="#000000" cy:targetArrowColor="#000000" cy:edgeLabelFont="SanSerif-0-10" cy:edgeLineType="SOLID" cy:curved="STRAIGHT_LINES"/>
  </edge>
  <edge label="6955 () gbp1" source="-242" target="-149">
    <att type="string" name="interaction" value=""/>
    <att type="string" name="merge24.gml.canonicalName" value="6955 () gbp1"/>
    <att type="string" name="merge24.gml.canonicalName.1" value="6955 () gbp1"/>
    <att type="string" name="canonicalName" value="6955 () gbp1"/>
    <graphics width="2" fill="#000000" cy:sourceArrow="0" cy:targetArrow="3" cy:sourceArrowColor="#000000" cy:targetArrowColor="#000000" cy:edgeLabelFont="SanSerif-0-10" cy:edgeLineType="SOLID" cy:curved="STRAIGHT_LINES"/>
  </edge>
  <edge label="6955 () exo1" source="-242" target="-32">
    <att type="string" name="interaction" value=""/>
    <att type="string" name="merge24.gml.canonicalName" value="6955 () exo1"/>
    <att type="string" name="merge24.gml.canonicalName.1" value="6955 () exo1"/>
    <att type="string" name="canonicalName" value="6955 () exo1"/>
    <graphics width="2" fill="#000000" cy:sourceArrow="0" cy:targetArrow="3" cy:sourceArrowColor="#000000" cy:targetArrowColor="#000000" cy:edgeLabelFont="SanSerif-0-10" cy:edgeLineType="SOLID" cy:curved="STRAIGHT_LINES"/>
  </edge>
  <edge label="6955 () edg6" source="-242" target="-64">
    <att type="string" name="interaction" value=""/>
    <att type="string" name="merge24.gml.canonicalName" value="6955 () edg6"/>
    <att type="string" name="merge24.gml.canonicalName.1" value="6955 () edg6"/>
    <att type="string" name="canonicalName" value="6955 () edg6"/>
    <graphics width="2" fill="#000000" cy:sourceArrow="0" cy:targetArrow="3" cy:sourceArrowColor="#000000" cy:targetArrowColor="#000000" cy:edgeLabelFont="SanSerif-0-10" cy:edgeLineType="SOLID" cy:curved="STRAIGHT_LINES"/>
  </edge>
  <edge label="6955 () chst4" source="-242" target="-7">
    <att type="string" name="interaction" value=""/>
    <att type="string" name="merge24.gml.canonicalName" value="6955 () chst4"/>
    <att type="string" name="merge24.gml.canonicalName.1" value="6955 () chst4"/>
    <att type="string" name="canonicalName" value="6955 () chst4"/>
    <graphics width="2" fill="#000000" cy:sourceArrow="0" cy:targetArrow="3" cy:sourceArrowColor="#000000" cy:targetArrowColor="#000000" cy:edgeLabelFont="SanSerif-0-10" cy:edgeLineType="SOLID" cy:curved="STRAIGHT_LINES"/>
  </edge>
  <edge label="6955 () ccl5" source="-242" target="-167">
    <att type="string" name="interaction" value=""/>
    <att type="string" name="merge24.gml.canonicalName" value="6955 () ccl5"/>
    <att type="string" name="merge24.gml.canonicalName.1" value="6955 () ccl5"/>
    <att type="string" name="canonicalName" value="6955 () ccl5"/>
    <graphics width="2" fill="#000000" cy:sourceArrow="0" cy:targetArrow="3" cy:sourceArrowColor="#000000" cy:targetArrowColor="#000000" cy:edgeLabelFont="SanSerif-0-10" cy:edgeLineType="SOLID" cy:curved="STRAIGHT_LINES"/>
  </edge>
  <edge label="6955 () aim2" source="-242" target="-113">
    <att type="string" name="interaction" value=""/>
    <att type="string" name="merge24.gml.canonicalName" value="6955 () aim2"/>
    <att type="string" name="merge24.gml.canonicalName.1" value="6955 () aim2"/>
    <att type="string" name="canonicalName" value="6955 () aim2"/>
    <graphics width="2" fill="#000000" cy:sourceArrow="0" cy:targetArrow="3" cy:sourceArrowColor="#000000" cy:targetArrowColor="#000000" cy:edgeLabelFont="SanSerif-0-10" cy:edgeLineType="SOLID" cy:curved="STRAIGHT_LINES"/>
  </edge>
  <edge label="9615 () stat1" source="-229" target="-96">
    <att type="string" name="interaction" value=""/>
    <att type="string" name="merge24.gml.canonicalName" value="9615 () stat1"/>
    <att type="string" name="merge24.gml.canonicalName.1" value="9615 () stat1"/>
    <att type="string" name="canonicalName" value="9615 () stat1"/>
    <graphics width="2" fill="#000000" cy:sourceArrow="0" cy:targetArrow="3" cy:sourceArrowColor="#000000" cy:targetArrowColor="#000000" cy:edgeLabelFont="SanSerif-0-10" cy:edgeLineType="SOLID" cy:curved="STRAIGHT_LINES"/>
  </edge>
  <edge label="9615 () oas1" source="-229" target="-66">
    <att type="string" name="interaction" value=""/>
    <att type="string" name="merge24.gml.canonicalName" value="9615 () oas1"/>
    <att type="string" name="merge24.gml.canonicalName.1" value="9615 () oas1"/>
    <att type="string" name="canonicalName" value="9615 () oas1"/>
    <graphics width="2" fill="#000000" cy:sourceArrow="0" cy:targetArrow="3" cy:sourceArrowColor="#000000" cy:targetArrowColor="#000000" cy:edgeLabelFont="SanSerif-0-10" cy:edgeLineType="SOLID" cy:curved="STRAIGHT_LINES"/>
  </edge>
  <edge label="9615 () mx2" source="-229" target="-121">
    <att type="string" name="interaction" value=""/>
    <att type="string" name="merge24.gml.canonicalName" value="9615 () mx2"/>
    <att type="string" name="merge24.gml.canonicalName.1" value="9615 () mx2"/>
    <att type="string" name="canonicalName" value="9615 () mx2"/>
    <graphics width="2" fill="#000000" cy:sourceArrow="0" cy:targetArrow="3" cy:sourceArrowColor="#000000" cy:targetArrowColor="#000000" cy:edgeLabelFont="SanSerif-0-10" cy:edgeLineType="SOLID" cy:curved="STRAIGHT_LINES"/>
  </edge>
  <edge label="9615 () mx1" source="-229" target="-122">
    <att type="string" name="interaction" value=""/>
    <att type="string" name="merge24.gml.canonicalName" value="9615 () mx1"/>
    <att type="string" name="merge24.gml.canonicalName.1" value="9615 () mx1"/>
    <att type="string" name="canonicalName" value="9615 () mx1"/>
    <graphics width="2" fill="#000000" cy:sourceArrow="0" cy:targetArrow="3" cy:sourceArrowColor="#000000" cy:targetArrowColor="#000000" cy:edgeLabelFont="SanSerif-0-10" cy:edgeLineType="SOLID" cy:curved="STRAIGHT_LINES"/>
  </edge>
  <edge label="9615 () irf7" source="-229" target="-45">
    <att type="string" name="interaction" value=""/>
    <att type="string" name="merge24.gml.canonicalName" value="9615 () irf7"/>
    <att type="string" name="merge24.gml.canonicalName.1" value="9615 () irf7"/>
    <att type="string" name="canonicalName" value="9615 () irf7"/>
    <graphics width="2" fill="#000000" cy:sourceArrow="0" cy:targetArrow="3" cy:sourceArrowColor="#000000" cy:targetArrowColor="#000000" cy:edgeLabelFont="SanSerif-0-10" cy:edgeLineType="SOLID" cy:curved="STRAIGHT_LINES"/>
  </edge>
  <edge label="9615 () ifih1" source="-229" target="-173">
    <att type="string" name="interaction" value=""/>
    <att type="string" name="merge24.gml.canonicalName" value="9615 () ifih1"/>
    <att type="string" name="merge24.gml.canonicalName.1" value="9615 () ifih1"/>
    <att type="string" name="canonicalName" value="9615 () ifih1"/>
    <graphics width="2" fill="#000000" cy:sourceArrow="0" cy:targetArrow="3" cy:sourceArrowColor="#000000" cy:targetArrowColor="#000000" cy:edgeLabelFont="SanSerif-0-10" cy:edgeLineType="SOLID" cy:curved="STRAIGHT_LINES"/>
  </edge>
  <edge label="9615 () ccl5" source="-229" target="-167">
    <att type="string" name="interaction" value=""/>
    <att type="string" name="merge24.gml.canonicalName" value="9615 () ccl5"/>
    <att type="string" name="merge24.gml.canonicalName.1" value="9615 () ccl5"/>
    <att type="string" name="canonicalName" value="9615 () ccl5"/>
    <graphics width="2" fill="#000000" cy:sourceArrow="0" cy:targetArrow="3" cy:sourceArrowColor="#000000" cy:targetArrowColor="#000000" cy:edgeLabelFont="SanSerif-0-10" cy:edgeLineType="SOLID" cy:curved="STRAIGHT_LINES"/>
  </edge>
  <edge label="8152 () gsta5" source="-230" target="-131">
    <att type="string" name="interaction" value=""/>
    <att type="string" name="merge24.gml.canonicalName" value="8152 () gsta5"/>
    <att type="string" name="merge24.gml.canonicalName.1" value="8152 () gsta5"/>
    <att type="string" name="canonicalName" value="8152 () gsta5"/>
    <graphics width="2" fill="#000000" cy:sourceArrow="0" cy:targetArrow="3" cy:sourceArrowColor="#000000" cy:targetArrowColor="#000000" cy:edgeLabelFont="SanSerif-0-10" cy:edgeLineType="SOLID" cy:curved="STRAIGHT_LINES"/>
  </edge>
  <edge label="8152 () gsta3" source="-230" target="-135">
    <att type="string" name="interaction" value=""/>
    <att type="string" name="merge24.gml.canonicalName" value="8152 () gsta3"/>
    <att type="string" name="merge24.gml.canonicalName.1" value="8152 () gsta3"/>
    <att type="string" name="canonicalName" value="8152 () gsta3"/>
    <graphics width="2" fill="#000000" cy:sourceArrow="0" cy:targetArrow="3" cy:sourceArrowColor="#000000" cy:targetArrowColor="#000000" cy:edgeLabelFont="SanSerif-0-10" cy:edgeLineType="SOLID" cy:curved="STRAIGHT_LINES"/>
  </edge>
  <edge label="8152 () gsta2" source="-230" target="-134">
    <att type="string" name="interaction" value=""/>
    <att type="string" name="merge24.gml.canonicalName" value="8152 () gsta2"/>
    <att type="string" name="merge24.gml.canonicalName.1" value="8152 () gsta2"/>
    <att type="string" name="canonicalName" value="8152 () gsta2"/>
    <graphics width="2" fill="#000000" cy:sourceArrow="0" cy:targetArrow="3" cy:sourceArrowColor="#000000" cy:targetArrowColor="#000000" cy:edgeLabelFont="SanSerif-0-10" cy:edgeLineType="SOLID" cy:curved="STRAIGHT_LINES"/>
  </edge>
  <edge label="8152 () gsta1" source="-230" target="-133">
    <att type="string" name="interaction" value=""/>
    <att type="string" name="merge24.gml.canonicalName" value="8152 () gsta1"/>
    <att type="string" name="merge24.gml.canonicalName.1" value="8152 () gsta1"/>
    <att type="string" name="canonicalName" value="8152 () gsta1"/>
    <graphics width="2" fill="#000000" cy:sourceArrow="0" cy:targetArrow="3" cy:sourceArrowColor="#000000" cy:targetArrowColor="#000000" cy:edgeLabelFont="SanSerif-0-10" cy:edgeLineType="SOLID" cy:curved="STRAIGHT_LINES"/>
  </edge>
  <edge label="8152 () cd38" source="-230" target="-57">
    <att type="string" name="interaction" value=""/>
    <att type="string" name="merge24.gml.canonicalName" value="8152 () cd38"/>
    <att type="string" name="merge24.gml.canonicalName.1" value="8152 () cd38"/>
    <att type="string" name="canonicalName" value="8152 () cd38"/>
    <graphics width="2" fill="#000000" cy:sourceArrow="0" cy:targetArrow="3" cy:sourceArrowColor="#000000" cy:targetArrowColor="#000000" cy:edgeLabelFont="SanSerif-0-10" cy:edgeLineType="SOLID" cy:curved="STRAIGHT_LINES"/>
  </edge>
  <edge label="8152 () adh1a" source="-230" target="-19">
    <att type="string" name="interaction" value=""/>
    <att type="string" name="merge24.gml.canonicalName" value="8152 () adh1a"/>
    <att type="string" name="merge24.gml.canonicalName.1" value="8152 () adh1a"/>
    <att type="string" name="canonicalName" value="8152 () adh1a"/>
    <graphics width="2" fill="#000000" cy:sourceArrow="0" cy:targetArrow="3" cy:sourceArrowColor="#000000" cy:targetArrowColor="#000000" cy:edgeLabelFont="SanSerif-0-10" cy:edgeLineType="SOLID" cy:curved="STRAIGHT_LINES"/>
  </edge>
  <edge label="7049 () uhrf1" source="-222" target="-37">
    <att type="string" name="interaction" value=""/>
    <att type="string" name="merge24.gml.canonicalName" value="7049 () uhrf1"/>
    <att type="string" name="merge24.gml.canonicalName.1" value="7049 () uhrf1"/>
    <att type="string" name="canonicalName" value="7049 () uhrf1"/>
    <graphics width="2" fill="#000000" cy:sourceArrow="0" cy:targetArrow="3" cy:sourceArrowColor="#000000" cy:targetArrowColor="#000000" cy:edgeLabelFont="SanSerif-0-10" cy:edgeLineType="SOLID" cy:curved="STRAIGHT_LINES"/>
  </edge>
  <edge label="7049 () txnip" source="-222" target="-108">
    <att type="string" name="interaction" value=""/>
    <att type="string" name="merge24.gml.canonicalName" value="7049 () txnip"/>
    <att type="string" name="merge24.gml.canonicalName.1" value="7049 () txnip"/>
    <att type="string" name="canonicalName" value="7049 () txnip"/>
    <graphics width="2" fill="#000000" cy:sourceArrow="0" cy:targetArrow="3" cy:sourceArrowColor="#000000" cy:targetArrowColor="#000000" cy:edgeLabelFont="SanSerif-0-10" cy:edgeLineType="SOLID" cy:curved="STRAIGHT_LINES"/>
  </edge>
  <edge label="7049 () spc25" source="-222" target="-205">
    <att type="string" name="interaction" value=""/>
    <att type="string" name="merge24.gml.canonicalName" value="7049 () spc25"/>
    <att type="string" name="merge24.gml.canonicalName.1" value="7049 () spc25"/>
    <att type="string" name="canonicalName" value="7049 () spc25"/>
    <graphics width="2" fill="#000000" cy:sourceArrow="0" cy:targetArrow="3" cy:sourceArrowColor="#000000" cy:targetArrowColor="#000000" cy:edgeLabelFont="SanSerif-0-10" cy:edgeLineType="SOLID" cy:curved="STRAIGHT_LINES"/>
  </edge>
  <edge label="7049 () prc1" source="-222" target="-40">
    <att type="string" name="interaction" value=""/>
    <att type="string" name="merge24.gml.canonicalName" value="7049 () prc1"/>
    <att type="string" name="merge24.gml.canonicalName.1" value="7049 () prc1"/>
    <att type="string" name="canonicalName" value="7049 () prc1"/>
    <graphics width="2" fill="#000000" cy:sourceArrow="0" cy:targetArrow="3" cy:sourceArrowColor="#000000" cy:targetArrowColor="#000000" cy:edgeLabelFont="SanSerif-0-10" cy:edgeLineType="SOLID" cy:curved="STRAIGHT_LINES"/>
  </edge>
  <edge label="7049 () mcm6" source="-222" target="-132">
    <att type="string" name="interaction" value=""/>
    <att type="string" name="merge24.gml.canonicalName" value="7049 () mcm6"/>
    <att type="string" name="merge24.gml.canonicalName.1" value="7049 () mcm6"/>
    <att type="string" name="canonicalName" value="7049 () mcm6"/>
    <graphics width="2" fill="#000000" cy:sourceArrow="0" cy:targetArrow="3" cy:sourceArrowColor="#000000" cy:targetArrowColor="#000000" cy:edgeLabelFont="SanSerif-0-10" cy:edgeLineType="SOLID" cy:curved="STRAIGHT_LINES"/>
  </edge>
  <edge label="7049 () e2f1" source="-222" target="-102">
    <att type="string" name="interaction" value=""/>
    <att type="string" name="merge24.gml.canonicalName" value="7049 () e2f1"/>
    <att type="string" name="merge24.gml.canonicalName.1" value="7049 () e2f1"/>
    <att type="string" name="canonicalName" value="7049 () e2f1"/>
    <graphics width="2" fill="#000000" cy:sourceArrow="0" cy:targetArrow="3" cy:sourceArrowColor="#000000" cy:targetArrowColor="#000000" cy:edgeLabelFont="SanSerif-0-10" cy:edgeLineType="SOLID" cy:curved="STRAIGHT_LINES"/>
  </edge>
  <edge label="7049 () cdc6" source="-222" target="-11">
    <att type="string" name="interaction" value=""/>
    <att type="string" name="merge24.gml.canonicalName" value="7049 () cdc6"/>
    <att type="string" name="merge24.gml.canonicalName.1" value="7049 () cdc6"/>
    <att type="string" name="canonicalName" value="7049 () cdc6"/>
    <graphics width="2" fill="#000000" cy:sourceArrow="0" cy:targetArrow="3" cy:sourceArrowColor="#000000" cy:targetArrowColor="#000000" cy:edgeLabelFont="SanSerif-0-10" cy:edgeLineType="SOLID" cy:curved="STRAIGHT_LINES"/>
  </edge>
  <edge label="7049 () ccne2" source="-222" target="-199">
    <att type="string" name="interaction" value=""/>
    <att type="string" name="merge24.gml.canonicalName" value="7049 () ccne2"/>
    <att type="string" name="merge24.gml.canonicalName.1" value="7049 () ccne2"/>
    <att type="string" name="canonicalName" value="7049 () ccne2"/>
    <graphics width="2" fill="#000000" cy:sourceArrow="0" cy:targetArrow="3" cy:sourceArrowColor="#000000" cy:targetArrowColor="#000000" cy:edgeLabelFont="SanSerif-0-10" cy:edgeLineType="SOLID" cy:curved="STRAIGHT_LINES"/>
  </edge>
  <edge label="7049 () ccna2" source="-222" target="-139">
    <att type="string" name="interaction" value=""/>
    <att type="string" name="merge24.gml.canonicalName" value="7049 () ccna2"/>
    <att type="string" name="merge24.gml.canonicalName.1" value="7049 () ccna2"/>
    <att type="string" name="canonicalName" value="7049 () ccna2"/>
    <graphics width="2" fill="#000000" cy:sourceArrow="0" cy:targetArrow="3" cy:sourceArrowColor="#000000" cy:targetArrowColor="#000000" cy:edgeLabelFont="SanSerif-0-10" cy:edgeLineType="SOLID" cy:curved="STRAIGHT_LINES"/>
  </edge>
  <edge label="oas3 (iHOP,2.1905,3.50367) oas2" source="-62" target="-68">
    <att type="string" name="vizmap:iHOP_24_gml EDGE_TGTARROW_COLOR" value="java.awt.Color[r=255,g=158,b=0]"/>
    <att type="string" name="vizmap:iHOP_24b_gml EDGE_TGTARROW_COLOR" value="java.awt.Color[r=255,g=158,b=0]"/>
    <att type="string" name="interaction" value="iHOP,2.1905,3.50367"/>
    <att type="string" name="iHOP_24b.gml.canonicalName" value="oas3 (iHOP,2.1905,3.50367) oas2"/>
    <att type="string" name="vizmap:iHOP_24_gml EDGE_COLOR" value="java.awt.Color[r=255,g=158,b=0]"/>
    <att type="string" name="vizmap:iHOP_24b_gml EDGE_COLOR" value="java.awt.Color[r=255,g=158,b=0]"/>
    <att type="string" name="canonicalName" value="oas3 (iHOP,2.1905,3.50367) oas2"/>
    <att type="string" name="iHOP_24.gml.canonicalName" value="oas3 (iHOP,2.1905,3.50367) oas2"/>
    <graphics width="2" fill="#ff9e00" cy:sourceArrow="0" cy:targetArrow="0" cy:sourceArrowColor="#000000" cy:targetArrowColor="#ff9e00" cy:edgeLabelFont="SanSerif-0-10" cy:edgeLineType="SOLID" cy:curved="STRAIGHT_LINES"/>
  </edge>
  <edge label="g1p2 (pp-IA,1.59121,4.10296) usp18" source="-53" target="-112">
    <att type="string" name="vizmap:iHOP_24_gml EDGE_TGTARROW_COLOR" value="java.awt.Color[r=255,g=185,b=0]"/>
    <att type="string" name="interaction" value="pp-IA,1.59121,4.10296"/>
    <att type="string" name="vizmap:iHOP_24_gml EDGE_COLOR" value="java.awt.Color[r=255,g=185,b=0]"/>
    <att type="string" name="canonicalName" value="g1p2 (pp-IA,1.59121,4.10296) usp18"/>
    <att type="string" name="iHOP_24.gml.canonicalName" value="g1p2 (pp-IA,1.59121,4.10296) usp18"/>
    <graphics width="2" fill="#ffb900" cy:sourceArrow="0" cy:targetArrow="0" cy:sourceArrowColor="#000000" cy:targetArrowColor="#ffb900" cy:edgeLabelFont="SanSerif-0-10" cy:edgeLineType="SOLID" cy:curved="STRAIGHT_LINES"/>
  </edge>
  <edge label="oas2 (iHOP,2.1905,3.50367) oas3" source="-68" target="-62">
    <att type="string" name="vizmap:iHOP_24_gml EDGE_TGTARROW_COLOR" value="java.awt.Color[r=255,g=158,b=0]"/>
    <att type="string" name="vizmap:iHOP_24b_gml EDGE_TGTARROW_COLOR" value="java.awt.Color[r=255,g=158,b=0]"/>
    <att type="string" name="interaction" value="iHOP,2.1905,3.50367"/>
    <att type="string" name="iHOP_24b.gml.canonicalName" value="oas2 (iHOP,2.1905,3.50367) oas3"/>
    <att type="string" name="vizmap:iHOP_24_gml EDGE_COLOR" value="java.awt.Color[r=255,g=158,b=0]"/>
    <att type="string" name="vizmap:iHOP_24b_gml EDGE_COLOR" value="java.awt.Color[r=255,g=158,b=0]"/>
    <att type="string" name="canonicalName" value="oas2 (iHOP,2.1905,3.50367) oas3"/>
    <att type="string" name="iHOP_24.gml.canonicalName" value="oas2 (iHOP,2.1905,3.50367) oas3"/>
    <graphics width="2" fill="#ff9e00" cy:sourceArrow="0" cy:targetArrow="0" cy:sourceArrowColor="#000000" cy:targetArrowColor="#ff9e00" cy:edgeLabelFont="SanSerif-0-10" cy:edgeLineType="SOLID" cy:curved="STRAIGHT_LINES"/>
  </edge>
  <edge label="oas2 (iHOP,0.761016,4.93316) cxcl11" source="-68" target="-97">
    <att type="string" name="vizmap:iHOP_24_gml EDGE_TGTARROW_COLOR" value="java.awt.Color[r=255,g=223,b=0]"/>
    <att type="string" name="vizmap:iHOP_24b_gml EDGE_TGTARROW_COLOR" value="java.awt.Color[r=255,g=223,b=0]"/>
    <att type="string" name="interaction" value="iHOP,0.761016,4.93316"/>
    <att type="string" name="iHOP_24b.gml.canonicalName" value="oas2 (iHOP,0.761016,4.93316) cxcl11"/>
    <att type="string" name="vizmap:iHOP_24_gml EDGE_COLOR" value="java.awt.Color[r=255,g=223,b=0]"/>
    <att type="string" name="vizmap:iHOP_24b_gml EDGE_COLOR" value="java.awt.Color[r=255,g=223,b=0]"/>
    <att type="string" name="canonicalName" value="oas2 (iHOP,0.761016,4.93316) cxcl11"/>
    <att type="string" name="iHOP_24.gml.canonicalName" value="oas2 (iHOP,0.761016,4.93316) cxcl11"/>
    <graphics width="2" fill="#ffdf00" cy:sourceArrow="0" cy:targetArrow="0" cy:sourceArrowColor="#000000" cy:targetArrowColor="#ffdf00" cy:edgeLabelFont="SanSerif-0-10" cy:edgeLineType="SOLID" cy:curved="STRAIGHT_LINES"/>
  </edge>
  <edge label="oas2 (iHOP,2.91111,2.78307) ccl5" source="-68" target="-167">
    <att type="string" name="vizmap:iHOP_24_gml EDGE_TGTARROW_COLOR" value="java.awt.Color[r=250,g=125,b=0]"/>
    <att type="string" name="vizmap:iHOP_24b_gml EDGE_TGTARROW_COLOR" value="java.awt.Color[r=250,g=125,b=0]"/>
    <att type="string" name="interaction" value="iHOP,2.91111,2.78307"/>
    <att type="string" name="iHOP_24b.gml.canonicalName" value="oas2 (iHOP,2.91111,2.78307) ccl5"/>
    <att type="string" name="vizmap:iHOP_24_gml EDGE_COLOR" value="java.awt.Color[r=250,g=125,b=0]"/>
    <att type="string" name="vizmap:iHOP_24b_gml EDGE_COLOR" value="java.awt.Color[r=250,g=125,b=0]"/>
    <att type="string" name="canonicalName" value="oas2 (iHOP,2.91111,2.78307) ccl5"/>
    <att type="string" name="iHOP_24.gml.canonicalName" value="oas2 (iHOP,2.91111,2.78307) ccl5"/>
    <graphics width="2" fill="#fa7d00" cy:sourceArrow="0" cy:targetArrow="0" cy:sourceArrowColor="#000000" cy:targetArrowColor="#fa7d00" cy:edgeLabelFont="SanSerif-0-10" cy:edgeLineType="SOLID" cy:curved="STRAIGHT_LINES"/>
  </edge>
  <edge label="mx2 (iHOP,0.723228,4.97095) cxcl11" source="-121" target="-97">
    <att type="string" name="vizmap:iHOP_24_gml EDGE_TGTARROW_COLOR" value="java.awt.Color[r=255,g=224,b=0]"/>
    <att type="string" name="vizmap:iHOP_24b_gml EDGE_TGTARROW_COLOR" value="java.awt.Color[r=255,g=224,b=0]"/>
    <att type="string" name="interaction" value="iHOP,0.723228,4.97095"/>
    <att type="string" name="iHOP_24b.gml.canonicalName" value="mx2 (iHOP,0.723228,4.97095) cxcl11"/>
    <att type="string" name="vizmap:iHOP_24_gml EDGE_COLOR" value="java.awt.Color[r=255,g=224,b=0]"/>
    <att type="string" name="vizmap:iHOP_24b_gml EDGE_COLOR" value="java.awt.Color[r=255,g=224,b=0]"/>
    <att type="string" name="canonicalName" value="mx2 (iHOP,0.723228,4.97095) cxcl11"/>
    <att type="string" name="iHOP_24.gml.canonicalName" value="mx2 (iHOP,0.723228,4.97095) cxcl11"/>
    <graphics width="2" fill="#ffe000" cy:sourceArrow="0" cy:targetArrow="0" cy:sourceArrowColor="#000000" cy:targetArrowColor="#ffe000" cy:edgeLabelFont="SanSerif-0-10" cy:edgeLineType="SOLID" cy:curved="STRAIGHT_LINES"/>
  </edge>
  <edge label="mx2 (iHOP,2.87332,2.82086) ccl5" source="-121" target="-167">
    <att type="string" name="vizmap:iHOP_24_gml EDGE_TGTARROW_COLOR" value="java.awt.Color[r=254,g=127,b=0]"/>
    <att type="string" name="vizmap:iHOP_24b_gml EDGE_TGTARROW_COLOR" value="java.awt.Color[r=254,g=127,b=0]"/>
    <att type="string" name="interaction" value="iHOP,2.87332,2.82086"/>
    <att type="string" name="iHOP_24b.gml.canonicalName" value="mx2 (iHOP,2.87332,2.82086) ccl5"/>
    <att type="string" name="vizmap:iHOP_24_gml EDGE_COLOR" value="java.awt.Color[r=254,g=127,b=0]"/>
    <att type="string" name="vizmap:iHOP_24b_gml EDGE_COLOR" value="java.awt.Color[r=254,g=127,b=0]"/>
    <att type="string" name="canonicalName" value="mx2 (iHOP,2.87332,2.82086) ccl5"/>
    <att type="string" name="iHOP_24.gml.canonicalName" value="mx2 (iHOP,2.87332,2.82086) ccl5"/>
    <graphics width="2" fill="#fe7f00" cy:sourceArrow="0" cy:targetArrow="0" cy:sourceArrowColor="#000000" cy:targetArrowColor="#fe7f00" cy:edgeLabelFont="SanSerif-0-10" cy:edgeLineType="SOLID" cy:curved="STRAIGHT_LINES"/>
  </edge>
  <edge label="mcm6 (pp-IA,2.81403,2.88015) mcm10" source="-132" target="-119">
    <att type="string" name="vizmap:iHOP_24_gml EDGE_TGTARROW_COLOR" value="java.awt.Color[r=255,g=130,b=0]"/>
    <att type="string" name="vizmap:iHOP_24b_gml EDGE_TGTARROW_COLOR" value="java.awt.Color[r=255,g=130,b=0]"/>
    <att type="string" name="interaction" value="pp-IA,2.81403,2.88015"/>
    <att type="string" name="iHOP_24b.gml.canonicalName" value="mcm6 (pp-IA,2.81403,2.88015) mcm10"/>
    <att type="string" name="vizmap:iHOP_24_gml EDGE_COLOR" value="java.awt.Color[r=255,g=130,b=0]"/>
    <att type="string" name="vizmap:iHOP_24b_gml EDGE_COLOR" value="java.awt.Color[r=255,g=130,b=0]"/>
    <att type="string" name="canonicalName" value="mcm6 (pp-IA,2.81403,2.88015) mcm10"/>
    <att type="string" name="iHOP_24.gml.canonicalName" value="mcm6 (pp-IA,2.81403,2.88015) mcm10"/>
    <graphics width="2" fill="#ff8200" cy:sourceArrow="0" cy:targetArrow="0" cy:sourceArrowColor="#000000" cy:targetArrowColor="#ff8200" cy:edgeLabelFont="SanSerif-0-10" cy:edgeLineType="SOLID" cy:curved="STRAIGHT_LINES"/>
  </edge>
  <edge label="mcm10 (di-IA,2.81403,2.88015) mcm6" source="-119" target="-132">
    <att type="string" name="vizmap:iHOP_24_gml EDGE_TGTARROW_COLOR" value="java.awt.Color[r=255,g=130,b=0]"/>
    <att type="string" name="vizmap:iHOP_24b_gml EDGE_TGTARROW_COLOR" value="java.awt.Color[r=255,g=130,b=0]"/>
    <att type="string" name="interaction" value="di-IA,2.81403,2.88015"/>
    <att type="string" name="iHOP_24b.gml.canonicalName" value="mcm10 (di-IA,2.81403,2.88015) mcm6"/>
    <att type="string" name="vizmap:iHOP_24_gml EDGE_COLOR" value="java.awt.Color[r=255,g=130,b=0]"/>
    <att type="string" name="vizmap:iHOP_24b_gml EDGE_COLOR" value="java.awt.Color[r=255,g=130,b=0]"/>
    <att type="string" name="canonicalName" value="mcm10 (di-IA,2.81403,2.88015) mcm6"/>
    <att type="string" name="iHOP_24.gml.canonicalName" value="mcm10 (di-IA,2.81403,2.88015) mcm6"/>
    <graphics width="2" fill="#ff8200" cy:sourceArrow="0" cy:targetArrow="0" cy:sourceArrowColor="#000000" cy:targetArrowColor="#ff8200" cy:edgeLabelFont="SanSerif-0-10" cy:edgeLineType="SOLID" cy:curved="STRAIGHT_LINES"/>
  </edge>
  <edge label="mcm10 (di-IA,2.95078,2.74339) cdc6" source="-119" target="-11">
    <att type="string" name="vizmap:iHOP_24_gml EDGE_TGTARROW_COLOR" value="java.awt.Color[r=248,g=124,b=0]"/>
    <att type="string" name="vizmap:iHOP_24b_gml EDGE_TGTARROW_COLOR" value="java.awt.Color[r=248,g=124,b=0]"/>
    <att type="string" name="interaction" value="di-IA,2.95078,2.74339"/>
    <att type="string" name="iHOP_24b.gml.canonicalName" value="mcm10 (di-IA,2.95078,2.74339) cdc6"/>
    <att type="string" name="vizmap:iHOP_24_gml EDGE_COLOR" value="java.awt.Color[r=248,g=124,b=0]"/>
    <att type="string" name="vizmap:iHOP_24b_gml EDGE_COLOR" value="java.awt.Color[r=248,g=124,b=0]"/>
    <att type="string" name="canonicalName" value="mcm10 (di-IA,2.95078,2.74339) cdc6"/>
    <att type="string" name="iHOP_24.gml.canonicalName" value="mcm10 (di-IA,2.95078,2.74339) cdc6"/>
    <graphics width="2" fill="#f87c00" cy:sourceArrow="0" cy:targetArrow="0" cy:sourceArrowColor="#000000" cy:targetArrowColor="#f87c00" cy:edgeLabelFont="SanSerif-0-10" cy:edgeLineType="SOLID" cy:curved="STRAIGHT_LINES"/>
  </edge>
  <edge label="oas1 (iHOP,2.51435,3.17983) oas3" source="-66" target="-62">
    <att type="string" name="vizmap:iHOP_24_gml EDGE_TGTARROW_COLOR" value="java.awt.Color[r=255,g=143,b=0]"/>
    <att type="string" name="vizmap:iHOP_24b_gml EDGE_TGTARROW_COLOR" value="java.awt.Color[r=255,g=143,b=0]"/>
    <att type="string" name="interaction" value="iHOP,2.51435,3.17983"/>
    <att type="string" name="iHOP_24b.gml.canonicalName" value="oas1 (iHOP,2.51435,3.17983) oas3"/>
    <att type="string" name="vizmap:iHOP_24_gml EDGE_COLOR" value="java.awt.Color[r=255,g=143,b=0]"/>
    <att type="string" name="vizmap:iHOP_24b_gml EDGE_COLOR" value="java.awt.Color[r=255,g=143,b=0]"/>
    <att type="string" name="canonicalName" value="oas1 (iHOP,2.51435,3.17983) oas3"/>
    <att type="string" name="iHOP_24.gml.canonicalName" value="oas1 (iHOP,2.51435,3.17983) oas3"/>
    <graphics width="2" fill="#ff8f00" cy:sourceArrow="0" cy:targetArrow="0" cy:sourceArrowColor="#000000" cy:targetArrowColor="#ff8f00" cy:edgeLabelFont="SanSerif-0-10" cy:edgeLineType="SOLID" cy:curved="STRAIGHT_LINES"/>
  </edge>
  <edge label="oas1 (iHOP,2.72327,2.97091) oas2" source="-66" target="-68">
    <att type="string" name="vizmap:iHOP_24_gml EDGE_TGTARROW_COLOR" value="java.awt.Color[r=255,g=134,b=0]"/>
    <att type="string" name="vizmap:iHOP_24b_gml EDGE_TGTARROW_COLOR" value="java.awt.Color[r=255,g=134,b=0]"/>
    <att type="string" name="interaction" value="iHOP,2.72327,2.97091"/>
    <att type="string" name="iHOP_24b.gml.canonicalName" value="oas1 (iHOP,2.72327,2.97091) oas2"/>
    <att type="string" name="vizmap:iHOP_24_gml EDGE_COLOR" value="java.awt.Color[r=255,g=134,b=0]"/>
    <att type="string" name="vizmap:iHOP_24b_gml EDGE_COLOR" value="java.awt.Color[r=255,g=134,b=0]"/>
    <att type="string" name="canonicalName" value="oas1 (iHOP,2.72327,2.97091) oas2"/>
    <att type="string" name="iHOP_24.gml.canonicalName" value="oas1 (iHOP,2.72327,2.97091) oas2"/>
    <graphics width="2" fill="#ff8600" cy:sourceArrow="0" cy:targetArrow="0" cy:sourceArrowColor="#000000" cy:targetArrowColor="#ff8600" cy:edgeLabelFont="SanSerif-0-10" cy:edgeLineType="SOLID" cy:curved="STRAIGHT_LINES"/>
  </edge>
  <edge label="irf7 (iHOP,2.69311,3.00106) mx1" source="-45" target="-122">
    <att type="string" name="vizmap:iHOP_24_gml EDGE_TGTARROW_COLOR" value="java.awt.Color[r=255,g=135,b=0]"/>
    <att type="string" name="vizmap:iHOP_24b_gml EDGE_TGTARROW_COLOR" value="java.awt.Color[r=255,g=135,b=0]"/>
    <att type="string" name="interaction" value="iHOP,2.69311,3.00106"/>
    <att type="string" name="iHOP_24b.gml.canonicalName" value="irf7 (iHOP,2.69311,3.00106) mx1"/>
    <att type="string" name="vizmap:iHOP_24_gml EDGE_COLOR" value="java.awt.Color[r=255,g=135,b=0]"/>
    <att type="string" name="vizmap:iHOP_24b_gml EDGE_COLOR" value="java.awt.Color[r=255,g=135,b=0]"/>
    <att type="string" name="canonicalName" value="irf7 (iHOP,2.69311,3.00106) mx1"/>
    <att type="string" name="iHOP_24.gml.canonicalName" value="irf7 (iHOP,2.69311,3.00106) mx1"/>
    <graphics width="2" fill="#ff8700" cy:sourceArrow="0" cy:targetArrow="0" cy:sourceArrowColor="#000000" cy:targetArrowColor="#ff8700" cy:edgeLabelFont="SanSerif-0-10" cy:edgeLineType="SOLID" cy:curved="STRAIGHT_LINES"/>
  </edge>
  <edge label="irf7 (iHOP,1.18904,4.50514) cxcl11" source="-45" target="-97">
    <att type="string" name="vizmap:iHOP_24_gml EDGE_TGTARROW_COLOR" value="java.awt.Color[r=255,g=203,b=0]"/>
    <att type="string" name="vizmap:iHOP_24b_gml EDGE_TGTARROW_COLOR" value="java.awt.Color[r=255,g=203,b=0]"/>
    <att type="string" name="interaction" value="iHOP,1.18904,4.50514"/>
    <att type="string" name="iHOP_24b.gml.canonicalName" value="irf7 (iHOP,1.18904,4.50514) cxcl11"/>
    <att type="string" name="vizmap:iHOP_24_gml EDGE_COLOR" value="java.awt.Color[r=255,g=203,b=0]"/>
    <att type="string" name="vizmap:iHOP_24b_gml EDGE_COLOR" value="java.awt.Color[r=255,g=203,b=0]"/>
    <att type="string" name="canonicalName" value="irf7 (iHOP,1.18904,4.50514) cxcl11"/>
    <att type="string" name="iHOP_24.gml.canonicalName" value="irf7 (iHOP,1.18904,4.50514) cxcl11"/>
    <graphics width="2" fill="#ffcb00" cy:sourceArrow="0" cy:targetArrow="0" cy:sourceArrowColor="#000000" cy:targetArrowColor="#ffcb00" cy:edgeLabelFont="SanSerif-0-10" cy:edgeLineType="SOLID" cy:curved="STRAIGHT_LINES"/>
  </edge>
  <edge label="cd38 (iHOP,2.32091,3.37327) ccl2" source="-57" target="-216">
    <att type="string" name="vizmap:iHOP_24_gml EDGE_TGTARROW_COLOR" value="java.awt.Color[r=255,g=152,b=0]"/>
    <att type="string" name="vizmap:iHOP_24b_gml EDGE_TGTARROW_COLOR" value="java.awt.Color[r=255,g=152,b=0]"/>
    <att type="string" name="interaction" value="iHOP,2.32091,3.37327"/>
    <att type="string" name="iHOP_24b.gml.canonicalName" value="cd38 (iHOP,2.32091,3.37327) ccl2"/>
    <att type="string" name="vizmap:iHOP_24_gml EDGE_COLOR" value="java.awt.Color[r=255,g=152,b=0]"/>
    <att type="string" name="vizmap:iHOP_24b_gml EDGE_COLOR" value="java.awt.Color[r=255,g=152,b=0]"/>
    <att type="string" name="canonicalName" value="cd38 (iHOP,2.32091,3.37327) ccl2"/>
    <att type="string" name="iHOP_24.gml.canonicalName" value="cd38 (iHOP,2.32091,3.37327) ccl2"/>
    <graphics width="2" fill="#ff9800" cy:sourceArrow="0" cy:targetArrow="0" cy:sourceArrowColor="#000000" cy:targetArrowColor="#ff9800" cy:edgeLabelFont="SanSerif-0-10" cy:edgeLineType="SOLID" cy:curved="STRAIGHT_LINES"/>
  </edge>
  <edge label="cdc45l (iHOP,2.88567,2.80851) mcm10" source="-126" target="-119">
    <att type="string" name="vizmap:iHOP_24_gml EDGE_TGTARROW_COLOR" value="java.awt.Color[r=254,g=127,b=0]"/>
    <att type="string" name="vizmap:iHOP_24b_gml EDGE_TGTARROW_COLOR" value="java.awt.Color[r=254,g=127,b=0]"/>
    <att type="string" name="interaction" value="iHOP,2.88567,2.80851"/>
    <att type="string" name="iHOP_24b.gml.canonicalName" value="cdc45l (iHOP,2.88567,2.80851) mcm10"/>
    <att type="string" name="vizmap:iHOP_24_gml EDGE_COLOR" value="java.awt.Color[r=254,g=127,b=0]"/>
    <att type="string" name="vizmap:iHOP_24b_gml EDGE_COLOR" value="java.awt.Color[r=254,g=127,b=0]"/>
    <att type="string" name="canonicalName" value="cdc45l (iHOP,2.88567,2.80851) mcm10"/>
    <att type="string" name="iHOP_24.gml.canonicalName" value="cdc45l (iHOP,2.88567,2.80851) mcm10"/>
    <graphics width="2" fill="#fe7f00" cy:sourceArrow="0" cy:targetArrow="0" cy:sourceArrowColor="#000000" cy:targetArrowColor="#fe7f00" cy:edgeLabelFont="SanSerif-0-10" cy:edgeLineType="SOLID" cy:curved="STRAIGHT_LINES"/>
  </edge>
  <edge label="ecgf1 (iHOP,2.26378,3.4304) fos" source="-33" target="-99">
    <att type="string" name="vizmap:iHOP_24_gml EDGE_TGTARROW_COLOR" value="java.awt.Color[r=255,g=155,b=0]"/>
    <att type="string" name="interaction" value="iHOP,2.26378,3.4304"/>
    <att type="string" name="vizmap:iHOP_24_gml EDGE_COLOR" value="java.awt.Color[r=255,g=155,b=0]"/>
    <att type="string" name="canonicalName" value="ecgf1 (iHOP,2.26378,3.4304) fos"/>
    <att type="string" name="iHOP_24.gml.canonicalName" value="ecgf1 (iHOP,2.26378,3.4304) fos"/>
    <graphics width="2" fill="#ff9b00" cy:sourceArrow="0" cy:targetArrow="0" cy:sourceArrowColor="#000000" cy:targetArrowColor="#ff9b00" cy:edgeLabelFont="SanSerif-0-10" cy:edgeLineType="SOLID" cy:curved="STRAIGHT_LINES"/>
  </edge>
  <edge label="ecgf1 (iHOP,2.31971,3.37446) ccl2" source="-33" target="-216">
    <att type="string" name="vizmap:iHOP_24_gml EDGE_TGTARROW_COLOR" value="java.awt.Color[r=255,g=152,b=0]"/>
    <att type="string" name="interaction" value="iHOP,2.31971,3.37446"/>
    <att type="string" name="vizmap:iHOP_24_gml EDGE_COLOR" value="java.awt.Color[r=255,g=152,b=0]"/>
    <att type="string" name="canonicalName" value="ecgf1 (iHOP,2.31971,3.37446) ccl2"/>
    <att type="string" name="iHOP_24.gml.canonicalName" value="ecgf1 (iHOP,2.31971,3.37446) ccl2"/>
    <graphics width="2" fill="#ff9800" cy:sourceArrow="0" cy:targetArrow="0" cy:sourceArrowColor="#000000" cy:targetArrowColor="#ff9800" cy:edgeLabelFont="SanSerif-0-10" cy:edgeLineType="SOLID" cy:curved="STRAIGHT_LINES"/>
  </edge>
  <edge label="cxcl11 (iHOP,0.883786,4.81039) vcam1" source="-97" target="-89">
    <att type="string" name="vizmap:iHOP_24_gml EDGE_TGTARROW_COLOR" value="java.awt.Color[r=255,g=217,b=0]"/>
    <att type="string" name="interaction" value="iHOP,0.883786,4.81039"/>
    <att type="string" name="vizmap:iHOP_24_gml EDGE_COLOR" value="java.awt.Color[r=255,g=217,b=0]"/>
    <att type="string" name="canonicalName" value="cxcl11 (iHOP,0.883786,4.81039) vcam1"/>
    <att type="string" name="iHOP_24.gml.canonicalName" value="cxcl11 (iHOP,0.883786,4.81039) vcam1"/>
    <graphics width="2" fill="#ffd900" cy:sourceArrow="0" cy:targetArrow="0" cy:sourceArrowColor="#000000" cy:targetArrowColor="#ffd900" cy:edgeLabelFont="SanSerif-0-10" cy:edgeLineType="SOLID" cy:curved="STRAIGHT_LINES"/>
  </edge>
  <edge label="cxcl11 (iHOP,1.32659,4.36759) tlr2" source="-97" target="-163">
    <att type="string" name="vizmap:iHOP_24_gml EDGE_TGTARROW_COLOR" value="java.awt.Color[r=255,g=197,b=0]"/>
    <att type="string" name="interaction" value="iHOP,1.32659,4.36759"/>
    <att type="string" name="vizmap:iHOP_24_gml EDGE_COLOR" value="java.awt.Color[r=255,g=197,b=0]"/>
    <att type="string" name="canonicalName" value="cxcl11 (iHOP,1.32659,4.36759) tlr2"/>
    <att type="string" name="iHOP_24.gml.canonicalName" value="cxcl11 (iHOP,1.32659,4.36759) tlr2"/>
    <graphics width="2" fill="#ffc500" cy:sourceArrow="0" cy:targetArrow="0" cy:sourceArrowColor="#000000" cy:targetArrowColor="#ffc500" cy:edgeLabelFont="SanSerif-0-10" cy:edgeLineType="SOLID" cy:curved="STRAIGHT_LINES"/>
  </edge>
  <edge label="cxcl11 (iHOP,1.25413,4.44004) stat1" source="-97" target="-96">
    <att type="string" name="vizmap:iHOP_24_gml EDGE_TGTARROW_COLOR" value="java.awt.Color[r=255,g=200,b=0]"/>
    <att type="string" name="vizmap:iHOP_24b_gml EDGE_TGTARROW_COLOR" value="java.awt.Color[r=255,g=200,b=0]"/>
    <att type="string" name="interaction" value="iHOP,1.25413,4.44004"/>
    <att type="string" name="iHOP_24b.gml.canonicalName" value="cxcl11 (iHOP,1.25413,4.44004) stat1"/>
    <att type="string" name="vizmap:iHOP_24_gml EDGE_COLOR" value="java.awt.Color[r=255,g=200,b=0]"/>
    <att type="string" name="vizmap:iHOP_24b_gml EDGE_COLOR" value="java.awt.Color[r=255,g=200,b=0]"/>
    <att type="string" name="canonicalName" value="cxcl11 (iHOP,1.25413,4.44004) stat1"/>
    <att type="string" name="iHOP_24.gml.canonicalName" value="cxcl11 (iHOP,1.25413,4.44004) stat1"/>
    <graphics width="2" fill="#ffc800" cy:sourceArrow="0" cy:targetArrow="0" cy:sourceArrowColor="#000000" cy:targetArrowColor="#ffc800" cy:edgeLabelFont="SanSerif-0-10" cy:edgeLineType="SOLID" cy:curved="STRAIGHT_LINES"/>
  </edge>
  <edge label="cxcl11 (iHOP,1.63213,4.06205) isgf3g" source="-97" target="-2">
    <att type="string" name="vizmap:iHOP_24_gml EDGE_TGTARROW_COLOR" value="java.awt.Color[r=255,g=183,b=0]"/>
    <att type="string" name="interaction" value="iHOP,1.63213,4.06205"/>
    <att type="string" name="vizmap:iHOP_24_gml EDGE_COLOR" value="java.awt.Color[r=255,g=183,b=0]"/>
    <att type="string" name="canonicalName" value="cxcl11 (iHOP,1.63213,4.06205) isgf3g"/>
    <att type="string" name="iHOP_24.gml.canonicalName" value="cxcl11 (iHOP,1.63213,4.06205) isgf3g"/>
    <graphics width="2" fill="#ffb700" cy:sourceArrow="0" cy:targetArrow="0" cy:sourceArrowColor="#000000" cy:targetArrowColor="#ffb700" cy:edgeLabelFont="SanSerif-0-10" cy:edgeLineType="SOLID" cy:curved="STRAIGHT_LINES"/>
  </edge>
  <edge label="cdc6 (iHOP,2.95078,2.74339) mcm10" source="-11" target="-119">
    <att type="string" name="vizmap:iHOP_24_gml EDGE_TGTARROW_COLOR" value="java.awt.Color[r=248,g=124,b=0]"/>
    <att type="string" name="vizmap:iHOP_24b_gml EDGE_TGTARROW_COLOR" value="java.awt.Color[r=248,g=124,b=0]"/>
    <att type="string" name="interaction" value="iHOP,2.95078,2.74339"/>
    <att type="string" name="iHOP_24b.gml.canonicalName" value="cdc6 (iHOP,2.95078,2.74339) mcm10"/>
    <att type="string" name="vizmap:iHOP_24_gml EDGE_COLOR" value="java.awt.Color[r=248,g=124,b=0]"/>
    <att type="string" name="vizmap:iHOP_24b_gml EDGE_COLOR" value="java.awt.Color[r=248,g=124,b=0]"/>
    <att type="string" name="canonicalName" value="cdc6 (iHOP,2.95078,2.74339) mcm10"/>
    <att type="string" name="iHOP_24.gml.canonicalName" value="cdc6 (iHOP,2.95078,2.74339) mcm10"/>
    <graphics width="2" fill="#f87c00" cy:sourceArrow="0" cy:targetArrow="0" cy:sourceArrowColor="#000000" cy:targetArrowColor="#f87c00" cy:edgeLabelFont="SanSerif-0-10" cy:edgeLineType="SOLID" cy:curved="STRAIGHT_LINES"/>
  </edge>
  <edge label="cxcl10 (iHOP,1.67745,4.01673) mx1" source="-214" target="-122">
    <att type="string" name="vizmap:iHOP_24_gml EDGE_TGTARROW_COLOR" value="java.awt.Color[r=255,g=181,b=0]"/>
    <att type="string" name="vizmap:iHOP_24b_gml EDGE_TGTARROW_COLOR" value="java.awt.Color[r=255,g=181,b=0]"/>
    <att type="string" name="interaction" value="iHOP,1.67745,4.01673"/>
    <att type="string" name="iHOP_24b.gml.canonicalName" value="cxcl10 (iHOP,1.67745,4.01673) mx1"/>
    <att type="string" name="vizmap:iHOP_24_gml EDGE_COLOR" value="java.awt.Color[r=255,g=181,b=0]"/>
    <att type="string" name="vizmap:iHOP_24b_gml EDGE_COLOR" value="java.awt.Color[r=255,g=181,b=0]"/>
    <att type="string" name="canonicalName" value="cxcl10 (iHOP,1.67745,4.01673) mx1"/>
    <att type="string" name="iHOP_24.gml.canonicalName" value="cxcl10 (iHOP,1.67745,4.01673) mx1"/>
    <graphics width="2" fill="#ffb500" cy:sourceArrow="0" cy:targetArrow="0" cy:sourceArrowColor="#000000" cy:targetArrowColor="#ffb500" cy:edgeLabelFont="SanSerif-0-10" cy:edgeLineType="SOLID" cy:curved="STRAIGHT_LINES"/>
  </edge>
  <edge label="fosb (iHOP,2.71279,2.98139) jun" source="-80" target="-170">
    <att type="string" name="vizmap:iHOP_24_gml EDGE_TGTARROW_COLOR" value="java.awt.Color[r=255,g=134,b=0]"/>
    <att type="string" name="interaction" value="iHOP,2.71279,2.98139"/>
    <att type="string" name="vizmap:iHOP_24_gml EDGE_COLOR" value="java.awt.Color[r=255,g=134,b=0]"/>
    <att type="string" name="canonicalName" value="fosb (iHOP,2.71279,2.98139) jun"/>
    <att type="string" name="iHOP_24.gml.canonicalName" value="fosb (iHOP,2.71279,2.98139) jun"/>
    <graphics width="2" fill="#ff8600" cy:sourceArrow="0" cy:targetArrow="0" cy:sourceArrowColor="#000000" cy:targetArrowColor="#ff8600" cy:edgeLabelFont="SanSerif-0-10" cy:edgeLineType="SOLID" cy:curved="STRAIGHT_LINES"/>
  </edge>
  <edge label="fosb (iHOP,2.82654,2.86763) dusp1" source="-80" target="-207">
    <att type="string" name="vizmap:iHOP_24_gml EDGE_TGTARROW_COLOR" value="java.awt.Color[r=255,g=129,b=0]"/>
    <att type="string" name="interaction" value="iHOP,2.82654,2.86763"/>
    <att type="string" name="vizmap:iHOP_24_gml EDGE_COLOR" value="java.awt.Color[r=255,g=129,b=0]"/>
    <att type="string" name="canonicalName" value="fosb (iHOP,2.82654,2.86763) dusp1"/>
    <att type="string" name="iHOP_24.gml.canonicalName" value="fosb (iHOP,2.82654,2.86763) dusp1"/>
    <graphics width="2" fill="#ff8100" cy:sourceArrow="0" cy:targetArrow="0" cy:sourceArrowColor="#000000" cy:targetArrowColor="#ff8100" cy:edgeLabelFont="SanSerif-0-10" cy:edgeLineType="SOLID" cy:curved="STRAIGHT_LINES"/>
  </edge>
  <edge label="fosb (iHOP,2.95738,2.7368) cyr61" source="-80" target="-129">
    <att type="string" name="vizmap:iHOP_24_gml EDGE_TGTARROW_COLOR" value="java.awt.Color[r=246,g=123,b=0]"/>
    <att type="string" name="interaction" value="iHOP,2.95738,2.7368"/>
    <att type="string" name="vizmap:iHOP_24_gml EDGE_COLOR" value="java.awt.Color[r=246,g=123,b=0]"/>
    <att type="string" name="canonicalName" value="fosb (iHOP,2.95738,2.7368) cyr61"/>
    <att type="string" name="iHOP_24.gml.canonicalName" value="fosb (iHOP,2.95738,2.7368) cyr61"/>
    <graphics width="2" fill="#f67b00" cy:sourceArrow="0" cy:targetArrow="0" cy:sourceArrowColor="#000000" cy:targetArrowColor="#f67b00" cy:edgeLabelFont="SanSerif-0-10" cy:edgeLineType="SOLID" cy:curved="STRAIGHT_LINES"/>
  </edge>
  <edge label="fosb (iHOP,2.86203,2.83214) ccl5" source="-80" target="-167">
    <att type="string" name="vizmap:iHOP_24_gml EDGE_TGTARROW_COLOR" value="java.awt.Color[r=255,g=128,b=0]"/>
    <att type="string" name="interaction" value="iHOP,2.86203,2.83214"/>
    <att type="string" name="vizmap:iHOP_24_gml EDGE_COLOR" value="java.awt.Color[r=255,g=128,b=0]"/>
    <att type="string" name="canonicalName" value="fosb (iHOP,2.86203,2.83214) ccl5"/>
    <att type="string" name="iHOP_24.gml.canonicalName" value="fosb (iHOP,2.86203,2.83214) ccl5"/>
    <graphics width="2" fill="#ff8000" cy:sourceArrow="0" cy:targetArrow="0" cy:sourceArrowColor="#000000" cy:targetArrowColor="#ff8000" cy:edgeLabelFont="SanSerif-0-10" cy:edgeLineType="SOLID" cy:curved="STRAIGHT_LINES"/>
  </edge>
  <edge label="mx1 (iHOP,2.78107,2.91311) tap1" source="-122" target="-144">
    <att type="string" name="vizmap:iHOP_24_gml EDGE_TGTARROW_COLOR" value="java.awt.Color[r=255,g=131,b=0]"/>
    <att type="string" name="vizmap:iHOP_24b_gml EDGE_TGTARROW_COLOR" value="java.awt.Color[r=255,g=131,b=0]"/>
    <att type="string" name="interaction" value="iHOP,2.78107,2.91311"/>
    <att type="string" name="iHOP_24b.gml.canonicalName" value="mx1 (iHOP,2.78107,2.91311) tap1"/>
    <att type="string" name="vizmap:iHOP_24_gml EDGE_COLOR" value="java.awt.Color[r=255,g=131,b=0]"/>
    <att type="string" name="vizmap:iHOP_24b_gml EDGE_COLOR" value="java.awt.Color[r=255,g=131,b=0]"/>
    <att type="string" name="canonicalName" value="mx1 (iHOP,2.78107,2.91311) tap1"/>
    <att type="string" name="iHOP_24.gml.canonicalName" value="mx1 (iHOP,2.78107,2.91311) tap1"/>
    <graphics width="2" fill="#ff8300" cy:sourceArrow="0" cy:targetArrow="0" cy:sourceArrowColor="#000000" cy:targetArrowColor="#ff8300" cy:edgeLabelFont="SanSerif-0-10" cy:edgeLineType="SOLID" cy:curved="STRAIGHT_LINES"/>
  </edge>
  <edge label="mx1 (iHOP,2.26509,3.42908) oas2" source="-122" target="-68">
    <att type="string" name="vizmap:iHOP_24_gml EDGE_TGTARROW_COLOR" value="java.awt.Color[r=255,g=155,b=0]"/>
    <att type="string" name="vizmap:iHOP_24b_gml EDGE_TGTARROW_COLOR" value="java.awt.Color[r=255,g=155,b=0]"/>
    <att type="string" name="interaction" value="iHOP,2.26509,3.42908"/>
    <att type="string" name="iHOP_24b.gml.canonicalName" value="mx1 (iHOP,2.26509,3.42908) oas2"/>
    <att type="string" name="vizmap:iHOP_24_gml EDGE_COLOR" value="java.awt.Color[r=255,g=155,b=0]"/>
    <att type="string" name="vizmap:iHOP_24b_gml EDGE_COLOR" value="java.awt.Color[r=255,g=155,b=0]"/>
    <att type="string" name="canonicalName" value="mx1 (iHOP,2.26509,3.42908) oas2"/>
    <att type="string" name="iHOP_24.gml.canonicalName" value="mx1 (iHOP,2.26509,3.42908) oas2"/>
    <graphics width="2" fill="#ff9b00" cy:sourceArrow="0" cy:targetArrow="0" cy:sourceArrowColor="#000000" cy:targetArrowColor="#ff9b00" cy:edgeLabelFont="SanSerif-0-10" cy:edgeLineType="SOLID" cy:curved="STRAIGHT_LINES"/>
  </edge>
  <edge label="mx1 (iHOP,2.58894,3.10524) oas1" source="-122" target="-66">
    <att type="string" name="vizmap:iHOP_24_gml EDGE_TGTARROW_COLOR" value="java.awt.Color[r=255,g=140,b=0]"/>
    <att type="string" name="vizmap:iHOP_24b_gml EDGE_TGTARROW_COLOR" value="java.awt.Color[r=255,g=140,b=0]"/>
    <att type="string" name="interaction" value="iHOP,2.58894,3.10524"/>
    <att type="string" name="iHOP_24b.gml.canonicalName" value="mx1 (iHOP,2.58894,3.10524) oas1"/>
    <att type="string" name="vizmap:iHOP_24_gml EDGE_COLOR" value="java.awt.Color[r=255,g=140,b=0]"/>
    <att type="string" name="vizmap:iHOP_24b_gml EDGE_COLOR" value="java.awt.Color[r=255,g=140,b=0]"/>
    <att type="string" name="canonicalName" value="mx1 (iHOP,2.58894,3.10524) oas1"/>
    <att type="string" name="iHOP_24.gml.canonicalName" value="mx1 (iHOP,2.58894,3.10524) oas1"/>
    <graphics width="2" fill="#ff8c00" cy:sourceArrow="0" cy:targetArrow="0" cy:sourceArrowColor="#000000" cy:targetArrowColor="#ff8c00" cy:edgeLabelFont="SanSerif-0-10" cy:edgeLineType="SOLID" cy:curved="STRAIGHT_LINES"/>
  </edge>
  <edge label="mx1 (iHOP,2.22731,3.46687) mx2" source="-122" target="-121">
    <att type="string" name="vizmap:iHOP_24_gml EDGE_TGTARROW_COLOR" value="java.awt.Color[r=255,g=156,b=0]"/>
    <att type="string" name="vizmap:iHOP_24b_gml EDGE_TGTARROW_COLOR" value="java.awt.Color[r=255,g=156,b=0]"/>
    <att type="string" name="interaction" value="iHOP,2.22731,3.46687"/>
    <att type="string" name="iHOP_24b.gml.canonicalName" value="mx1 (iHOP,2.22731,3.46687) mx2"/>
    <att type="string" name="vizmap:iHOP_24_gml EDGE_COLOR" value="java.awt.Color[r=255,g=156,b=0]"/>
    <att type="string" name="vizmap:iHOP_24b_gml EDGE_COLOR" value="java.awt.Color[r=255,g=156,b=0]"/>
    <att type="string" name="canonicalName" value="mx1 (iHOP,2.22731,3.46687) mx2"/>
    <att type="string" name="iHOP_24.gml.canonicalName" value="mx1 (iHOP,2.22731,3.46687) mx2"/>
    <graphics width="2" fill="#ff9c00" cy:sourceArrow="0" cy:targetArrow="0" cy:sourceArrowColor="#000000" cy:targetArrowColor="#ff9c00" cy:edgeLabelFont="SanSerif-0-10" cy:edgeLineType="SOLID" cy:curved="STRAIGHT_LINES"/>
  </edge>
  <edge label="mx1 (iHOP,2.67797,3.01621) ifitm1" source="-122" target="-67">
    <att type="string" name="vizmap:iHOP_24_gml EDGE_TGTARROW_COLOR" value="java.awt.Color[r=255,g=136,b=0]"/>
    <att type="string" name="interaction" value="iHOP,2.67797,3.01621"/>
    <att type="string" name="vizmap:iHOP_24_gml EDGE_COLOR" value="java.awt.Color[r=255,g=136,b=0]"/>
    <att type="string" name="canonicalName" value="mx1 (iHOP,2.67797,3.01621) ifitm1"/>
    <att type="string" name="iHOP_24.gml.canonicalName" value="mx1 (iHOP,2.67797,3.01621) ifitm1"/>
    <graphics width="2" fill="#ff8800" cy:sourceArrow="0" cy:targetArrow="0" cy:sourceArrowColor="#000000" cy:targetArrowColor="#ff8800" cy:edgeLabelFont="SanSerif-0-10" cy:edgeLineType="SOLID" cy:curved="STRAIGHT_LINES"/>
  </edge>
  <edge label="mx1 (iHOP,0.626682,5.0675) cxcl11" source="-122" target="-97">
    <att type="string" name="vizmap:iHOP_24_gml EDGE_TGTARROW_COLOR" value="java.awt.Color[r=255,g=229,b=0]"/>
    <att type="string" name="vizmap:iHOP_24b_gml EDGE_TGTARROW_COLOR" value="java.awt.Color[r=255,g=229,b=0]"/>
    <att type="string" name="interaction" value="iHOP,0.626682,5.0675"/>
    <att type="string" name="iHOP_24b.gml.canonicalName" value="mx1 (iHOP,0.626682,5.0675) cxcl11"/>
    <att type="string" name="vizmap:iHOP_24_gml EDGE_COLOR" value="java.awt.Color[r=255,g=229,b=0]"/>
    <att type="string" name="vizmap:iHOP_24b_gml EDGE_COLOR" value="java.awt.Color[r=255,g=229,b=0]"/>
    <att type="string" name="canonicalName" value="mx1 (iHOP,0.626682,5.0675) cxcl11"/>
    <att type="string" name="iHOP_24.gml.canonicalName" value="mx1 (iHOP,0.626682,5.0675) cxcl11"/>
    <graphics width="2" fill="#ffe500" cy:sourceArrow="0" cy:targetArrow="0" cy:sourceArrowColor="#000000" cy:targetArrowColor="#ffe500" cy:edgeLabelFont="SanSerif-0-10" cy:edgeLineType="SOLID" cy:curved="STRAIGHT_LINES"/>
  </edge>
  <edge label="mx1 (iHOP,2.77678,2.9174) ccl5" source="-122" target="-167">
    <att type="string" name="vizmap:iHOP_24_gml EDGE_TGTARROW_COLOR" value="java.awt.Color[r=255,g=131,b=0]"/>
    <att type="string" name="vizmap:iHOP_24b_gml EDGE_TGTARROW_COLOR" value="java.awt.Color[r=255,g=131,b=0]"/>
    <att type="string" name="interaction" value="iHOP,2.77678,2.9174"/>
    <att type="string" name="iHOP_24b.gml.canonicalName" value="mx1 (iHOP,2.77678,2.9174) ccl5"/>
    <att type="string" name="vizmap:iHOP_24_gml EDGE_COLOR" value="java.awt.Color[r=255,g=131,b=0]"/>
    <att type="string" name="vizmap:iHOP_24b_gml EDGE_COLOR" value="java.awt.Color[r=255,g=131,b=0]"/>
    <att type="string" name="canonicalName" value="mx1 (iHOP,2.77678,2.9174) ccl5"/>
    <att type="string" name="iHOP_24.gml.canonicalName" value="mx1 (iHOP,2.77678,2.9174) ccl5"/>
    <graphics width="2" fill="#ff8300" cy:sourceArrow="0" cy:targetArrow="0" cy:sourceArrowColor="#000000" cy:targetArrowColor="#ff8300" cy:edgeLabelFont="SanSerif-0-10" cy:edgeLineType="SOLID" cy:curved="STRAIGHT_LINES"/>
  </edge>
  <edge label="mki67 (iHOP,2.97767,2.7165) vcam1" source="-186" target="-89">
    <att type="string" name="vizmap:iHOP_24_gml EDGE_TGTARROW_COLOR" value="java.awt.Color[r=244,g=122,b=0]"/>
    <att type="string" name="interaction" value="iHOP,2.97767,2.7165"/>
    <att type="string" name="vizmap:iHOP_24_gml EDGE_COLOR" value="java.awt.Color[r=244,g=122,b=0]"/>
    <att type="string" name="canonicalName" value="mki67 (iHOP,2.97767,2.7165) vcam1"/>
    <att type="string" name="iHOP_24.gml.canonicalName" value="mki67 (iHOP,2.97767,2.7165) vcam1"/>
    <graphics width="2" fill="#f47a00" cy:sourceArrow="0" cy:targetArrow="0" cy:sourceArrowColor="#000000" cy:targetArrowColor="#f47a00" cy:edgeLabelFont="SanSerif-0-10" cy:edgeLineType="SOLID" cy:curved="STRAIGHT_LINES"/>
  </edge>
  <edge label="mki67 (iHOP,2.89418,2.8) ccne2" source="-186" target="-199">
    <att type="string" name="vizmap:iHOP_24_gml EDGE_TGTARROW_COLOR" value="java.awt.Color[r=252,g=126,b=0]"/>
    <att type="string" name="vizmap:iHOP_24b_gml EDGE_TGTARROW_COLOR" value="java.awt.Color[r=252,g=126,b=0]"/>
    <att type="string" name="interaction" value="iHOP,2.89418,2.8"/>
    <att type="string" name="iHOP_24b.gml.canonicalName" value="mki67 (iHOP,2.89418,2.8) ccne2"/>
    <att type="string" name="vizmap:iHOP_24_gml EDGE_COLOR" value="java.awt.Color[r=252,g=126,b=0]"/>
    <att type="string" name="vizmap:iHOP_24b_gml EDGE_COLOR" value="java.awt.Color[r=252,g=126,b=0]"/>
    <att type="string" name="canonicalName" value="mki67 (iHOP,2.89418,2.8) ccne2"/>
    <att type="string" name="iHOP_24.gml.canonicalName" value="mki67 (iHOP,2.89418,2.8) ccne2"/>
    <graphics width="2" fill="#fc7e00" cy:sourceArrow="0" cy:targetArrow="0" cy:sourceArrowColor="#000000" cy:targetArrowColor="#fc7e00" cy:edgeLabelFont="SanSerif-0-10" cy:edgeLineType="SOLID" cy:curved="STRAIGHT_LINES"/>
  </edge>
  <edge label="mki67 (iHOP,2.15027,3.54391) ccl2" source="-186" target="-216">
    <att type="string" name="vizmap:iHOP_24_gml EDGE_TGTARROW_COLOR" value="java.awt.Color[r=255,g=160,b=0]"/>
    <att type="string" name="interaction" value="iHOP,2.15027,3.54391"/>
    <att type="string" name="vizmap:iHOP_24_gml EDGE_COLOR" value="java.awt.Color[r=255,g=160,b=0]"/>
    <att type="string" name="canonicalName" value="mki67 (iHOP,2.15027,3.54391) ccl2"/>
    <att type="string" name="iHOP_24.gml.canonicalName" value="mki67 (iHOP,2.15027,3.54391) ccl2"/>
    <graphics width="2" fill="#ffa000" cy:sourceArrow="0" cy:targetArrow="0" cy:sourceArrowColor="#000000" cy:targetArrowColor="#ffa000" cy:edgeLabelFont="SanSerif-0-10" cy:edgeLineType="SOLID" cy:curved="STRAIGHT_LINES"/>
  </edge>
  <edge label="lcn2 (iHOP,2.1009,3.59328) ccl2" source="-156" target="-216">
    <att type="string" name="vizmap:iHOP_24_gml EDGE_TGTARROW_COLOR" value="java.awt.Color[r=255,g=162,b=0]"/>
    <att type="string" name="interaction" value="iHOP,2.1009,3.59328"/>
    <att type="string" name="vizmap:iHOP_24_gml EDGE_COLOR" value="java.awt.Color[r=255,g=162,b=0]"/>
    <att type="string" name="canonicalName" value="lcn2 (iHOP,2.1009,3.59328) ccl2"/>
    <att type="string" name="iHOP_24.gml.canonicalName" value="lcn2 (iHOP,2.1009,3.59328) ccl2"/>
    <graphics width="2" fill="#ffa200" cy:sourceArrow="0" cy:targetArrow="0" cy:sourceArrowColor="#000000" cy:targetArrowColor="#ffa200" cy:edgeLabelFont="SanSerif-0-10" cy:edgeLineType="SOLID" cy:curved="STRAIGHT_LINES"/>
  </edge>
  <edge label="e2f1 (iHOP,2.59409,3.10009) egr1" source="-102" target="-36">
    <att type="string" name="vizmap:iHOP_24_gml EDGE_TGTARROW_COLOR" value="java.awt.Color[r=255,g=140,b=0]"/>
    <att type="string" name="vizmap:iHOP_24b_gml EDGE_TGTARROW_COLOR" value="java.awt.Color[r=255,g=140,b=0]"/>
    <att type="string" name="interaction" value="iHOP,2.59409,3.10009"/>
    <att type="string" name="iHOP_24b.gml.canonicalName" value="e2f1 (iHOP,2.59409,3.10009) egr1"/>
    <att type="string" name="vizmap:iHOP_24_gml EDGE_COLOR" value="java.awt.Color[r=255,g=140,b=0]"/>
    <att type="string" name="vizmap:iHOP_24b_gml EDGE_COLOR" value="java.awt.Color[r=255,g=140,b=0]"/>
    <att type="string" name="canonicalName" value="e2f1 (iHOP,2.59409,3.10009) egr1"/>
    <att type="string" name="iHOP_24.gml.canonicalName" value="e2f1 (iHOP,2.59409,3.10009) egr1"/>
    <graphics width="2" fill="#ff8c00" cy:sourceArrow="0" cy:targetArrow="0" cy:sourceArrowColor="#000000" cy:targetArrowColor="#ff8c00" cy:edgeLabelFont="SanSerif-0-10" cy:edgeLineType="SOLID" cy:curved="STRAIGHT_LINES"/>
  </edge>
  <edge label="cd34 (iHOP,2.51256,3.18162) egr1" source="-59" target="-36">
    <att type="string" name="vizmap:iHOP_24_gml EDGE_TGTARROW_COLOR" value="java.awt.Color[r=255,g=143,b=0]"/>
    <att type="string" name="interaction" value="iHOP,2.51256,3.18162"/>
    <att type="string" name="vizmap:iHOP_24_gml EDGE_COLOR" value="java.awt.Color[r=255,g=143,b=0]"/>
    <att type="string" name="canonicalName" value="cd34 (iHOP,2.51256,3.18162) egr1"/>
    <att type="string" name="iHOP_24.gml.canonicalName" value="cd34 (iHOP,2.51256,3.18162) egr1"/>
    <graphics width="2" fill="#ff8f00" cy:sourceArrow="0" cy:targetArrow="0" cy:sourceArrowColor="#000000" cy:targetArrowColor="#ff8f00" cy:edgeLabelFont="SanSerif-0-10" cy:edgeLineType="SOLID" cy:curved="STRAIGHT_LINES"/>
  </edge>
  <edge label="cd34 (iHOP,2.30898,3.3852) ccl2" source="-59" target="-216">
    <att type="string" name="vizmap:iHOP_24_gml EDGE_TGTARROW_COLOR" value="java.awt.Color[r=255,g=153,b=0]"/>
    <att type="string" name="interaction" value="iHOP,2.30898,3.3852"/>
    <att type="string" name="vizmap:iHOP_24_gml EDGE_COLOR" value="java.awt.Color[r=255,g=153,b=0]"/>
    <att type="string" name="canonicalName" value="cd34 (iHOP,2.30898,3.3852) ccl2"/>
    <att type="string" name="iHOP_24.gml.canonicalName" value="cd34 (iHOP,2.30898,3.3852) ccl2"/>
    <graphics width="2" fill="#ff9900" cy:sourceArrow="0" cy:targetArrow="0" cy:sourceArrowColor="#000000" cy:targetArrowColor="#ff9900" cy:edgeLabelFont="SanSerif-0-10" cy:edgeLineType="SOLID" cy:curved="STRAIGHT_LINES"/>
  </edge>
  <edge label="vcam1 (iHOP,0.883786,4.81039) cxcl11" source="-89" target="-97">
    <att type="string" name="vizmap:iHOP_24_gml EDGE_TGTARROW_COLOR" value="java.awt.Color[r=255,g=217,b=0]"/>
    <att type="string" name="vizmap:iHOP_24b_gml EDGE_TGTARROW_COLOR" value="java.awt.Color[r=255,g=217,b=0]"/>
    <att type="string" name="interaction" value="iHOP,0.883786,4.81039"/>
    <att type="string" name="iHOP_24b.gml.canonicalName" value="vcam1 (iHOP,0.883786,4.81039) cxcl11"/>
    <att type="string" name="vizmap:iHOP_24_gml EDGE_COLOR" value="java.awt.Color[r=255,g=217,b=0]"/>
    <att type="string" name="vizmap:iHOP_24b_gml EDGE_COLOR" value="java.awt.Color[r=255,g=217,b=0]"/>
    <att type="string" name="canonicalName" value="vcam1 (iHOP,0.883786,4.81039) cxcl11"/>
    <att type="string" name="iHOP_24.gml.canonicalName" value="vcam1 (iHOP,0.883786,4.81039) cxcl11"/>
    <graphics width="2" fill="#ffd900" cy:sourceArrow="0" cy:targetArrow="0" cy:sourceArrowColor="#000000" cy:targetArrowColor="#ffd900" cy:edgeLabelFont="SanSerif-0-10" cy:edgeLineType="SOLID" cy:curved="STRAIGHT_LINES"/>
  </edge>
  <edge label="ccl5 (iHOP,1.2727,4.42148) cxcl11" source="-167" target="-97">
    <att type="string" name="vizmap:iHOP_24_gml EDGE_TGTARROW_COLOR" value="java.awt.Color[r=255,g=199,b=0]"/>
    <att type="string" name="vizmap:iHOP_24b_gml EDGE_TGTARROW_COLOR" value="java.awt.Color[r=255,g=199,b=0]"/>
    <att type="string" name="interaction" value="iHOP,1.2727,4.42148"/>
    <att type="string" name="iHOP_24b.gml.canonicalName" value="ccl5 (iHOP,1.2727,4.42148) cxcl11"/>
    <att type="string" name="vizmap:iHOP_24_gml EDGE_COLOR" value="java.awt.Color[r=255,g=199,b=0]"/>
    <att type="string" name="vizmap:iHOP_24b_gml EDGE_COLOR" value="java.awt.Color[r=255,g=199,b=0]"/>
    <att type="string" name="canonicalName" value="ccl5 (iHOP,1.2727,4.42148) cxcl11"/>
    <att type="string" name="iHOP_24.gml.canonicalName" value="ccl5 (iHOP,1.2727,4.42148) cxcl11"/>
    <graphics width="2" fill="#ffc700" cy:sourceArrow="0" cy:targetArrow="0" cy:sourceArrowColor="#000000" cy:targetArrowColor="#ffc700" cy:edgeLabelFont="SanSerif-0-10" cy:edgeLineType="SOLID" cy:curved="STRAIGHT_LINES"/>
  </edge>
  <edge label="ccl2 (iHOP,0.056378,5.6378) cxcl11" source="-216" target="-97">
    <att type="string" name="vizmap:iHOP_24_gml EDGE_TGTARROW_COLOR" value="java.awt.Color[r=255,g=255,b=0]"/>
    <att type="string" name="vizmap:iHOP_24b_gml EDGE_TGTARROW_COLOR" value="java.awt.Color[r=255,g=255,b=0]"/>
    <att type="string" name="interaction" value="iHOP,0.056378,5.6378"/>
    <att type="string" name="iHOP_24b.gml.canonicalName" value="ccl2 (iHOP,0.056378,5.6378) cxcl11"/>
    <att type="string" name="vizmap:iHOP_24_gml EDGE_COLOR" value="java.awt.Color[r=255,g=255,b=0]"/>
    <att type="string" name="vizmap:iHOP_24b_gml EDGE_COLOR" value="java.awt.Color[r=255,g=255,b=0]"/>
    <att type="string" name="canonicalName" value="ccl2 (iHOP,0.056378,5.6378) cxcl11"/>
    <att type="string" name="iHOP_24.gml.canonicalName" value="ccl2 (iHOP,0.056378,5.6378) cxcl11"/>
    <graphics width="2" fill="#ffff00" cy:sourceArrow="0" cy:targetArrow="0" cy:sourceArrowColor="#000000" cy:targetArrowColor="#ffff00" cy:edgeLabelFont="SanSerif-0-10" cy:edgeLineType="SOLID" cy:curved="STRAIGHT_LINES"/>
  </edge>
  <edge label="jun (iHOP,2.88463,2.80955) vcam1" source="-170" target="-89">
    <att type="string" name="vizmap:iHOP_24_gml EDGE_TGTARROW_COLOR" value="java.awt.Color[r=254,g=127,b=0]"/>
    <att type="string" name="interaction" value="iHOP,2.88463,2.80955"/>
    <att type="string" name="vizmap:iHOP_24_gml EDGE_COLOR" value="java.awt.Color[r=254,g=127,b=0]"/>
    <att type="string" name="canonicalName" value="jun (iHOP,2.88463,2.80955) vcam1"/>
    <att type="string" name="iHOP_24.gml.canonicalName" value="jun (iHOP,2.88463,2.80955) vcam1"/>
    <graphics width="2" fill="#fe7f00" cy:sourceArrow="0" cy:targetArrow="0" cy:sourceArrowColor="#000000" cy:targetArrowColor="#fe7f00" cy:edgeLabelFont="SanSerif-0-10" cy:edgeLineType="SOLID" cy:curved="STRAIGHT_LINES"/>
  </edge>
  <edge label="jun (iHOP,2.05722,3.63695) ccl2" source="-170" target="-216">
    <att type="string" name="vizmap:iHOP_24_gml EDGE_TGTARROW_COLOR" value="java.awt.Color[r=255,g=164,b=0]"/>
    <att type="string" name="interaction" value="iHOP,2.05722,3.63695"/>
    <att type="string" name="vizmap:iHOP_24_gml EDGE_COLOR" value="java.awt.Color[r=255,g=164,b=0]"/>
    <att type="string" name="canonicalName" value="jun (iHOP,2.05722,3.63695) ccl2"/>
    <att type="string" name="iHOP_24.gml.canonicalName" value="jun (iHOP,2.05722,3.63695) ccl2"/>
    <graphics width="2" fill="#ffa400" cy:sourceArrow="0" cy:targetArrow="0" cy:sourceArrowColor="#000000" cy:targetArrowColor="#ffa400" cy:edgeLabelFont="SanSerif-0-10" cy:edgeLineType="SOLID" cy:curved="STRAIGHT_LINES"/>
  </edge>
  <edge label="hsd11b1 (iHOP,2.21184,3.48234) ccl2" source="-137" target="-216">
    <att type="string" name="vizmap:iHOP_24_gml EDGE_TGTARROW_COLOR" value="java.awt.Color[r=255,g=157,b=0]"/>
    <att type="string" name="interaction" value="iHOP,2.21184,3.48234"/>
    <att type="string" name="vizmap:iHOP_24_gml EDGE_COLOR" value="java.awt.Color[r=255,g=157,b=0]"/>
    <att type="string" name="canonicalName" value="hsd11b1 (iHOP,2.21184,3.48234) ccl2"/>
    <att type="string" name="iHOP_24.gml.canonicalName" value="hsd11b1 (iHOP,2.21184,3.48234) ccl2"/>
    <graphics width="2" fill="#ff9d00" cy:sourceArrow="0" cy:targetArrow="0" cy:sourceArrowColor="#000000" cy:targetArrowColor="#ff9d00" cy:edgeLabelFont="SanSerif-0-10" cy:edgeLineType="SOLID" cy:curved="STRAIGHT_LINES"/>
  </edge>
  <edge label="fos (iHOP,2.12574,3.56843) zfp36" source="-99" target="-26">
    <att type="string" name="vizmap:iHOP_24_gml EDGE_TGTARROW_COLOR" value="java.awt.Color[r=255,g=161,b=0]"/>
    <att type="string" name="interaction" value="iHOP,2.12574,3.56843"/>
    <att type="string" name="vizmap:iHOP_24_gml EDGE_COLOR" value="java.awt.Color[r=255,g=161,b=0]"/>
    <att type="string" name="canonicalName" value="fos (iHOP,2.12574,3.56843) zfp36"/>
    <att type="string" name="iHOP_24.gml.canonicalName" value="fos (iHOP,2.12574,3.56843) zfp36"/>
    <graphics width="2" fill="#ffa100" cy:sourceArrow="0" cy:targetArrow="0" cy:sourceArrowColor="#000000" cy:targetArrowColor="#ffa100" cy:edgeLabelFont="SanSerif-0-10" cy:edgeLineType="SOLID" cy:curved="STRAIGHT_LINES"/>
  </edge>
  <edge label="fos (iHOP,1.76163,3.93255) vcam1" source="-99" target="-89">
    <att type="string" name="vizmap:iHOP_24_gml EDGE_TGTARROW_COLOR" value="java.awt.Color[r=255,g=177,b=0]"/>
    <att type="string" name="interaction" value="iHOP,1.76163,3.93255"/>
    <att type="string" name="vizmap:iHOP_24_gml EDGE_COLOR" value="java.awt.Color[r=255,g=177,b=0]"/>
    <att type="string" name="canonicalName" value="fos (iHOP,1.76163,3.93255) vcam1"/>
    <att type="string" name="iHOP_24.gml.canonicalName" value="fos (iHOP,1.76163,3.93255) vcam1"/>
    <graphics width="2" fill="#ffb100" cy:sourceArrow="0" cy:targetArrow="0" cy:sourceArrowColor="#000000" cy:targetArrowColor="#ffb100" cy:edgeLabelFont="SanSerif-0-10" cy:edgeLineType="SOLID" cy:curved="STRAIGHT_LINES"/>
  </edge>
  <edge label="fos (iHOP,2.00252,3.69165) tyms" source="-99" target="-183">
    <att type="string" name="vizmap:iHOP_24_gml EDGE_TGTARROW_COLOR" value="java.awt.Color[r=255,g=166,b=0]"/>
    <att type="string" name="interaction" value="iHOP,2.00252,3.69165"/>
    <att type="string" name="vizmap:iHOP_24_gml EDGE_COLOR" value="java.awt.Color[r=255,g=166,b=0]"/>
    <att type="string" name="canonicalName" value="fos (iHOP,2.00252,3.69165) tyms"/>
    <att type="string" name="iHOP_24.gml.canonicalName" value="fos (iHOP,2.00252,3.69165) tyms"/>
    <graphics width="2" fill="#ffa600" cy:sourceArrow="0" cy:targetArrow="0" cy:sourceArrowColor="#000000" cy:targetArrowColor="#ffa600" cy:edgeLabelFont="SanSerif-0-10" cy:edgeLineType="SOLID" cy:curved="STRAIGHT_LINES"/>
  </edge>
  <edge label="fos (iHOP,2.39423,3.29994) txnip" source="-99" target="-108">
    <att type="string" name="vizmap:iHOP_24_gml EDGE_TGTARROW_COLOR" value="java.awt.Color[r=255,g=149,b=0]"/>
    <att type="string" name="vizmap:iHOP_24b_gml EDGE_TGTARROW_COLOR" value="java.awt.Color[r=255,g=149,b=0]"/>
    <att type="string" name="interaction" value="iHOP,2.39423,3.29994"/>
    <att type="string" name="iHOP_24b.gml.canonicalName" value="fos (iHOP,2.39423,3.29994) txnip"/>
    <att type="string" name="vizmap:iHOP_24_gml EDGE_COLOR" value="java.awt.Color[r=255,g=149,b=0]"/>
    <att type="string" name="vizmap:iHOP_24b_gml EDGE_COLOR" value="java.awt.Color[r=255,g=149,b=0]"/>
    <att type="string" name="canonicalName" value="fos (iHOP,2.39423,3.29994) txnip"/>
    <att type="string" name="iHOP_24.gml.canonicalName" value="fos (iHOP,2.39423,3.29994) txnip"/>
    <graphics width="2" fill="#ff9500" cy:sourceArrow="0" cy:targetArrow="0" cy:sourceArrowColor="#000000" cy:targetArrowColor="#ff9500" cy:edgeLabelFont="SanSerif-0-10" cy:edgeLineType="SOLID" cy:curved="STRAIGHT_LINES"/>
  </edge>
  <edge label="fos (iHOP,2.20443,3.48975) tlr2" source="-99" target="-163">
    <att type="string" name="vizmap:iHOP_24_gml EDGE_TGTARROW_COLOR" value="java.awt.Color[r=255,g=157,b=0]"/>
    <att type="string" name="interaction" value="iHOP,2.20443,3.48975"/>
    <att type="string" name="vizmap:iHOP_24_gml EDGE_COLOR" value="java.awt.Color[r=255,g=157,b=0]"/>
    <att type="string" name="canonicalName" value="fos (iHOP,2.20443,3.48975) tlr2"/>
    <att type="string" name="iHOP_24.gml.canonicalName" value="fos (iHOP,2.20443,3.48975) tlr2"/>
    <graphics width="2" fill="#ff9d00" cy:sourceArrow="0" cy:targetArrow="0" cy:sourceArrowColor="#000000" cy:targetArrowColor="#ff9d00" cy:edgeLabelFont="SanSerif-0-10" cy:edgeLineType="SOLID" cy:curved="STRAIGHT_LINES"/>
  </edge>
  <edge label="fos (iHOP,2.12726,3.56692) tk1" source="-99" target="-94">
    <att type="string" name="vizmap:iHOP_24_gml EDGE_TGTARROW_COLOR" value="java.awt.Color[r=255,g=161,b=0]"/>
    <att type="string" name="interaction" value="iHOP,2.12726,3.56692"/>
    <att type="string" name="vizmap:iHOP_24_gml EDGE_COLOR" value="java.awt.Color[r=255,g=161,b=0]"/>
    <att type="string" name="canonicalName" value="fos (iHOP,2.12726,3.56692) tk1"/>
    <att type="string" name="iHOP_24.gml.canonicalName" value="fos (iHOP,2.12726,3.56692) tk1"/>
    <graphics width="2" fill="#ffa100" cy:sourceArrow="0" cy:targetArrow="0" cy:sourceArrowColor="#000000" cy:targetArrowColor="#ffa100" cy:edgeLabelFont="SanSerif-0-10" cy:edgeLineType="SOLID" cy:curved="STRAIGHT_LINES"/>
  </edge>
  <edge label="fos (iHOP,2.13197,3.5622) stat1" source="-99" target="-96">
    <att type="string" name="vizmap:iHOP_24_gml EDGE_TGTARROW_COLOR" value="java.awt.Color[r=255,g=161,b=0]"/>
    <att type="string" name="vizmap:iHOP_24b_gml EDGE_TGTARROW_COLOR" value="java.awt.Color[r=255,g=161,b=0]"/>
    <att type="string" name="interaction" value="iHOP,2.13197,3.5622"/>
    <att type="string" name="iHOP_24b.gml.canonicalName" value="fos (iHOP,2.13197,3.5622) stat1"/>
    <att type="string" name="vizmap:iHOP_24_gml EDGE_COLOR" value="java.awt.Color[r=255,g=161,b=0]"/>
    <att type="string" name="vizmap:iHOP_24b_gml EDGE_COLOR" value="java.awt.Color[r=255,g=161,b=0]"/>
    <att type="string" name="canonicalName" value="fos (iHOP,2.13197,3.5622) stat1"/>
    <att type="string" name="iHOP_24.gml.canonicalName" value="fos (iHOP,2.13197,3.5622) stat1"/>
    <graphics width="2" fill="#ffa100" cy:sourceArrow="0" cy:targetArrow="0" cy:sourceArrowColor="#000000" cy:targetArrowColor="#ffa100" cy:edgeLabelFont="SanSerif-0-10" cy:edgeLineType="SOLID" cy:curved="STRAIGHT_LINES"/>
  </edge>
  <edge label="fos (iHOP,2.38647,3.30771) sgk" source="-99" target="-184">
    <att type="string" name="vizmap:iHOP_24_gml EDGE_TGTARROW_COLOR" value="java.awt.Color[r=255,g=149,b=0]"/>
    <att type="string" name="interaction" value="iHOP,2.38647,3.30771"/>
    <att type="string" name="vizmap:iHOP_24_gml EDGE_COLOR" value="java.awt.Color[r=255,g=149,b=0]"/>
    <att type="string" name="canonicalName" value="fos (iHOP,2.38647,3.30771) sgk"/>
    <att type="string" name="iHOP_24.gml.canonicalName" value="fos (iHOP,2.38647,3.30771) sgk"/>
    <graphics width="2" fill="#ff9500" cy:sourceArrow="0" cy:targetArrow="0" cy:sourceArrowColor="#000000" cy:targetArrowColor="#ff9500" cy:edgeLabelFont="SanSerif-0-10" cy:edgeLineType="SOLID" cy:curved="STRAIGHT_LINES"/>
  </edge>
  <edge label="fos (iHOP,2.18947,3.5047) nox1" source="-99" target="-61">
    <att type="string" name="vizmap:iHOP_24_gml EDGE_TGTARROW_COLOR" value="java.awt.Color[r=255,g=158,b=0]"/>
    <att type="string" name="interaction" value="iHOP,2.18947,3.5047"/>
    <att type="string" name="vizmap:iHOP_24_gml EDGE_COLOR" value="java.awt.Color[r=255,g=158,b=0]"/>
    <att type="string" name="canonicalName" value="fos (iHOP,2.18947,3.5047) nox1"/>
    <att type="string" name="iHOP_24.gml.canonicalName" value="fos (iHOP,2.18947,3.5047) nox1"/>
    <graphics width="2" fill="#ff9e00" cy:sourceArrow="0" cy:targetArrow="0" cy:sourceArrowColor="#000000" cy:targetArrowColor="#ff9e00" cy:edgeLabelFont="SanSerif-0-10" cy:edgeLineType="SOLID" cy:curved="STRAIGHT_LINES"/>
  </edge>
  <edge label="fos (iHOP,2.00129,3.69289) jun" source="-99" target="-170">
    <att type="string" name="vizmap:iHOP_24_gml EDGE_TGTARROW_COLOR" value="java.awt.Color[r=255,g=167,b=0]"/>
    <att type="string" name="interaction" value="iHOP,2.00129,3.69289"/>
    <att type="string" name="vizmap:iHOP_24_gml EDGE_COLOR" value="java.awt.Color[r=255,g=167,b=0]"/>
    <att type="string" name="canonicalName" value="fos (iHOP,2.00129,3.69289) jun"/>
    <att type="string" name="iHOP_24.gml.canonicalName" value="fos (iHOP,2.00129,3.69289) jun"/>
    <graphics width="2" fill="#ffa700" cy:sourceArrow="0" cy:targetArrow="0" cy:sourceArrowColor="#000000" cy:targetArrowColor="#ffa700" cy:edgeLabelFont="SanSerif-0-10" cy:edgeLineType="SOLID" cy:curved="STRAIGHT_LINES"/>
  </edge>
  <edge label="fos (iHOP,2.05173,3.64245) ifitm1" source="-99" target="-67">
    <att type="string" name="vizmap:iHOP_24_gml EDGE_TGTARROW_COLOR" value="java.awt.Color[r=255,g=164,b=0]"/>
    <att type="string" name="interaction" value="iHOP,2.05173,3.64245"/>
    <att type="string" name="vizmap:iHOP_24_gml EDGE_COLOR" value="java.awt.Color[r=255,g=164,b=0]"/>
    <att type="string" name="canonicalName" value="fos (iHOP,2.05173,3.64245) ifitm1"/>
    <att type="string" name="iHOP_24.gml.canonicalName" value="fos (iHOP,2.05173,3.64245) ifitm1"/>
    <graphics width="2" fill="#ffa400" cy:sourceArrow="0" cy:targetArrow="0" cy:sourceArrowColor="#000000" cy:targetArrowColor="#ffa400" cy:edgeLabelFont="SanSerif-0-10" cy:edgeLineType="SOLID" cy:curved="STRAIGHT_LINES"/>
  </edge>
  <edge label="fos (iHOP,1.58978,4.1044) fosb" source="-99" target="-80">
    <att type="string" name="vizmap:iHOP_24_gml EDGE_TGTARROW_COLOR" value="java.awt.Color[r=255,g=185,b=0]"/>
    <att type="string" name="interaction" value="iHOP,1.58978,4.1044"/>
    <att type="string" name="vizmap:iHOP_24_gml EDGE_COLOR" value="java.awt.Color[r=255,g=185,b=0]"/>
    <att type="string" name="canonicalName" value="fos (iHOP,1.58978,4.1044) fosb"/>
    <att type="string" name="iHOP_24.gml.canonicalName" value="fos (iHOP,1.58978,4.1044) fosb"/>
    <graphics width="2" fill="#ffb900" cy:sourceArrow="0" cy:targetArrow="0" cy:sourceArrowColor="#000000" cy:targetArrowColor="#ffb900" cy:edgeLabelFont="SanSerif-0-10" cy:edgeLineType="SOLID" cy:curved="STRAIGHT_LINES"/>
  </edge>
  <edge label="fos (iHOP,2.11505,3.57913) dusp1" source="-99" target="-207">
    <att type="string" name="vizmap:iHOP_24_gml EDGE_TGTARROW_COLOR" value="java.awt.Color[r=255,g=161,b=0]"/>
    <att type="string" name="interaction" value="iHOP,2.11505,3.57913"/>
    <att type="string" name="vizmap:iHOP_24_gml EDGE_COLOR" value="java.awt.Color[r=255,g=161,b=0]"/>
    <att type="string" name="canonicalName" value="fos (iHOP,2.11505,3.57913) dusp1"/>
    <att type="string" name="iHOP_24.gml.canonicalName" value="fos (iHOP,2.11505,3.57913) dusp1"/>
    <graphics width="2" fill="#ffa100" cy:sourceArrow="0" cy:targetArrow="0" cy:sourceArrowColor="#000000" cy:targetArrowColor="#ffa100" cy:edgeLabelFont="SanSerif-0-10" cy:edgeLineType="SOLID" cy:curved="STRAIGHT_LINES"/>
  </edge>
  <edge label="fos (iHOP,2.24589,3.44829) cyr61" source="-99" target="-129">
    <att type="string" name="vizmap:iHOP_24_gml EDGE_TGTARROW_COLOR" value="java.awt.Color[r=255,g=155,b=0]"/>
    <att type="string" name="interaction" value="iHOP,2.24589,3.44829"/>
    <att type="string" name="vizmap:iHOP_24_gml EDGE_COLOR" value="java.awt.Color[r=255,g=155,b=0]"/>
    <att type="string" name="canonicalName" value="fos (iHOP,2.24589,3.44829) cyr61"/>
    <att type="string" name="iHOP_24.gml.canonicalName" value="fos (iHOP,2.24589,3.44829) cyr61"/>
    <graphics width="2" fill="#ff9b00" cy:sourceArrow="0" cy:targetArrow="0" cy:sourceArrowColor="#000000" cy:targetArrowColor="#ff9b00" cy:edgeLabelFont="SanSerif-0-10" cy:edgeLineType="SOLID" cy:curved="STRAIGHT_LINES"/>
  </edge>
  <edge label="fos (iHOP,2.15054,3.54364) ccl5" source="-99" target="-167">
    <att type="string" name="vizmap:iHOP_24_gml EDGE_TGTARROW_COLOR" value="java.awt.Color[r=255,g=160,b=0]"/>
    <att type="string" name="vizmap:iHOP_24b_gml EDGE_TGTARROW_COLOR" value="java.awt.Color[r=255,g=160,b=0]"/>
    <att type="string" name="interaction" value="iHOP,2.15054,3.54364"/>
    <att type="string" name="iHOP_24b.gml.canonicalName" value="fos (iHOP,2.15054,3.54364) ccl5"/>
    <att type="string" name="vizmap:iHOP_24_gml EDGE_COLOR" value="java.awt.Color[r=255,g=160,b=0]"/>
    <att type="string" name="vizmap:iHOP_24b_gml EDGE_COLOR" value="java.awt.Color[r=255,g=160,b=0]"/>
    <att type="string" name="canonicalName" value="fos (iHOP,2.15054,3.54364) ccl5"/>
    <att type="string" name="iHOP_24.gml.canonicalName" value="fos (iHOP,2.15054,3.54364) ccl5"/>
    <graphics width="2" fill="#ffa000" cy:sourceArrow="0" cy:targetArrow="0" cy:sourceArrowColor="#000000" cy:targetArrowColor="#ffa000" cy:edgeLabelFont="SanSerif-0-10" cy:edgeLineType="SOLID" cy:curved="STRAIGHT_LINES"/>
  </edge>
  <edge label="fos (iHOP,0.934219,4.75996) ccl2" source="-99" target="-216">
    <att type="string" name="vizmap:iHOP_24_gml EDGE_TGTARROW_COLOR" value="java.awt.Color[r=255,g=215,b=0]"/>
    <att type="string" name="interaction" value="iHOP,0.934219,4.75996"/>
    <att type="string" name="vizmap:iHOP_24_gml EDGE_COLOR" value="java.awt.Color[r=255,g=215,b=0]"/>
    <att type="string" name="canonicalName" value="fos (iHOP,0.934219,4.75996) ccl2"/>
    <att type="string" name="iHOP_24.gml.canonicalName" value="fos (iHOP,0.934219,4.75996) ccl2"/>
    <graphics width="2" fill="#ffd700" cy:sourceArrow="0" cy:targetArrow="0" cy:sourceArrowColor="#000000" cy:targetArrowColor="#ffd700" cy:edgeLabelFont="SanSerif-0-10" cy:edgeLineType="SOLID" cy:curved="STRAIGHT_LINES"/>
  </edge>
  <edge label="dusp1 (iHOP,2.11505,3.57913) fos" source="-207" target="-99">
    <att type="string" name="vizmap:iHOP_24_gml EDGE_TGTARROW_COLOR" value="java.awt.Color[r=255,g=161,b=0]"/>
    <att type="string" name="interaction" value="iHOP,2.11505,3.57913"/>
    <att type="string" name="vizmap:iHOP_24_gml EDGE_COLOR" value="java.awt.Color[r=255,g=161,b=0]"/>
    <att type="string" name="canonicalName" value="dusp1 (iHOP,2.11505,3.57913) fos"/>
    <att type="string" name="iHOP_24.gml.canonicalName" value="dusp1 (iHOP,2.11505,3.57913) fos"/>
    <graphics width="2" fill="#ffa100" cy:sourceArrow="0" cy:targetArrow="0" cy:sourceArrowColor="#000000" cy:targetArrowColor="#ffa100" cy:edgeLabelFont="SanSerif-0-10" cy:edgeLineType="SOLID" cy:curved="STRAIGHT_LINES"/>
  </edge>
  <edge label="dusp1 (iHOP,2.37456,3.31961) egr1" source="-207" target="-36">
    <att type="string" name="vizmap:iHOP_24_gml EDGE_TGTARROW_COLOR" value="java.awt.Color[r=255,g=150,b=0]"/>
    <att type="string" name="interaction" value="iHOP,2.37456,3.31961"/>
    <att type="string" name="vizmap:iHOP_24_gml EDGE_COLOR" value="java.awt.Color[r=255,g=150,b=0]"/>
    <att type="string" name="canonicalName" value="dusp1 (iHOP,2.37456,3.31961) egr1"/>
    <att type="string" name="iHOP_24.gml.canonicalName" value="dusp1 (iHOP,2.37456,3.31961) egr1"/>
    <graphics width="2" fill="#ff9600" cy:sourceArrow="0" cy:targetArrow="0" cy:sourceArrowColor="#000000" cy:targetArrowColor="#ff9600" cy:edgeLabelFont="SanSerif-0-10" cy:edgeLineType="SOLID" cy:curved="STRAIGHT_LINES"/>
  </edge>
  <edge label="dusp1 (iHOP,2.17098,3.5232) ccl2" source="-207" target="-216">
    <att type="string" name="vizmap:iHOP_24_gml EDGE_TGTARROW_COLOR" value="java.awt.Color[r=255,g=159,b=0]"/>
    <att type="string" name="interaction" value="iHOP,2.17098,3.5232"/>
    <att type="string" name="vizmap:iHOP_24_gml EDGE_COLOR" value="java.awt.Color[r=255,g=159,b=0]"/>
    <att type="string" name="canonicalName" value="dusp1 (iHOP,2.17098,3.5232) ccl2"/>
    <att type="string" name="iHOP_24.gml.canonicalName" value="dusp1 (iHOP,2.17098,3.5232) ccl2"/>
    <graphics width="2" fill="#ff9f00" cy:sourceArrow="0" cy:targetArrow="0" cy:sourceArrowColor="#000000" cy:targetArrowColor="#ff9f00" cy:edgeLabelFont="SanSerif-0-10" cy:edgeLineType="SOLID" cy:curved="STRAIGHT_LINES"/>
  </edge>
  <edge label="cyr61 (iHOP,2.30182,3.39236) ccl2" source="-129" target="-216">
    <att type="string" name="vizmap:iHOP_24_gml EDGE_TGTARROW_COLOR" value="java.awt.Color[r=255,g=153,b=0]"/>
    <att type="string" name="interaction" value="iHOP,2.30182,3.39236"/>
    <att type="string" name="vizmap:iHOP_24_gml EDGE_COLOR" value="java.awt.Color[r=255,g=153,b=0]"/>
    <att type="string" name="canonicalName" value="cyr61 (iHOP,2.30182,3.39236) ccl2"/>
    <att type="string" name="iHOP_24.gml.canonicalName" value="cyr61 (iHOP,2.30182,3.39236) ccl2"/>
    <graphics width="2" fill="#ff9900" cy:sourceArrow="0" cy:targetArrow="0" cy:sourceArrowColor="#000000" cy:targetArrowColor="#ff9900" cy:edgeLabelFont="SanSerif-0-10" cy:edgeLineType="SOLID" cy:curved="STRAIGHT_LINES"/>
  </edge>
  <edge label="adh1a (iHOP,2.37824,3.31594) fos" source="-19" target="-99">
    <att type="string" name="vizmap:iHOP_24_gml EDGE_TGTARROW_COLOR" value="java.awt.Color[r=255,g=149,b=0]"/>
    <att type="string" name="vizmap:iHOP_24b_gml EDGE_TGTARROW_COLOR" value="java.awt.Color[r=255,g=149,b=0]"/>
    <att type="string" name="interaction" value="iHOP,2.37824,3.31594"/>
    <att type="string" name="iHOP_24b.gml.canonicalName" value="adh1a (iHOP,2.37824,3.31594) fos"/>
    <att type="string" name="vizmap:iHOP_24_gml EDGE_COLOR" value="java.awt.Color[r=255,g=149,b=0]"/>
    <att type="string" name="vizmap:iHOP_24b_gml EDGE_COLOR" value="java.awt.Color[r=255,g=149,b=0]"/>
    <att type="string" name="canonicalName" value="adh1a (iHOP,2.37824,3.31594) fos"/>
    <att type="string" name="iHOP_24.gml.canonicalName" value="adh1a (iHOP,2.37824,3.31594) fos"/>
    <graphics width="2" fill="#ff9500" cy:sourceArrow="0" cy:targetArrow="0" cy:sourceArrowColor="#000000" cy:targetArrowColor="#ff9500" cy:edgeLabelFont="SanSerif-0-10" cy:edgeLineType="SOLID" cy:curved="STRAIGHT_LINES"/>
  </edge>
  <edge label="stat1 (iHOP,2.89254,2.80163) usp18" source="-96" target="-112">
    <att type="string" name="vizmap:iHOP_24_gml EDGE_TGTARROW_COLOR" value="java.awt.Color[r=252,g=126,b=0]"/>
    <att type="string" name="interaction" value="iHOP,2.89254,2.80163"/>
    <att type="string" name="vizmap:iHOP_24_gml EDGE_COLOR" value="java.awt.Color[r=252,g=126,b=0]"/>
    <att type="string" name="canonicalName" value="stat1 (iHOP,2.89254,2.80163) usp18"/>
    <att type="string" name="iHOP_24.gml.canonicalName" value="stat1 (iHOP,2.89254,2.80163) usp18"/>
    <graphics width="2" fill="#fc7e00" cy:sourceArrow="0" cy:targetArrow="0" cy:sourceArrowColor="#000000" cy:targetArrowColor="#fc7e00" cy:edgeLabelFont="SanSerif-0-10" cy:edgeLineType="SOLID" cy:curved="STRAIGHT_LINES"/>
  </edge>
  <edge label="socs3 (iHOP,2.4951,3.19907) fos" source="-211" target="-99">
    <att type="string" name="vizmap:iHOP_24_gml EDGE_TGTARROW_COLOR" value="java.awt.Color[r=255,g=144,b=0]"/>
    <att type="string" name="interaction" value="iHOP,2.4951,3.19907"/>
    <att type="string" name="vizmap:iHOP_24_gml EDGE_COLOR" value="java.awt.Color[r=255,g=144,b=0]"/>
    <att type="string" name="canonicalName" value="socs3 (iHOP,2.4951,3.19907) fos"/>
    <att type="string" name="iHOP_24.gml.canonicalName" value="socs3 (iHOP,2.4951,3.19907) fos"/>
    <graphics width="2" fill="#ff9000" cy:sourceArrow="0" cy:targetArrow="0" cy:sourceArrowColor="#000000" cy:targetArrowColor="#ff9000" cy:edgeLabelFont="SanSerif-0-10" cy:edgeLineType="SOLID" cy:curved="STRAIGHT_LINES"/>
  </edge>
  <edge label="pros1 (iHOP,2.58714,3.10704) ccl2" source="-43" target="-216">
    <att type="string" name="vizmap:iHOP_24_gml EDGE_TGTARROW_COLOR" value="java.awt.Color[r=255,g=140,b=0]"/>
    <att type="string" name="interaction" value="iHOP,2.58714,3.10704"/>
    <att type="string" name="vizmap:iHOP_24_gml EDGE_COLOR" value="java.awt.Color[r=255,g=140,b=0]"/>
    <att type="string" name="canonicalName" value="pros1 (iHOP,2.58714,3.10704) ccl2"/>
    <att type="string" name="iHOP_24.gml.canonicalName" value="pros1 (iHOP,2.58714,3.10704) ccl2"/>
    <graphics width="2" fill="#ff8c00" cy:sourceArrow="0" cy:targetArrow="0" cy:sourceArrowColor="#000000" cy:targetArrowColor="#ff8c00" cy:edgeLabelFont="SanSerif-0-10" cy:edgeLineType="SOLID" cy:curved="STRAIGHT_LINES"/>
  </edge>
  <edge label="lpl (iHOP,2.93507,2.75911) vcam1" source="-212" target="-89">
    <att type="string" name="vizmap:iHOP_24_gml EDGE_TGTARROW_COLOR" value="java.awt.Color[r=248,g=124,b=0]"/>
    <att type="string" name="interaction" value="iHOP,2.93507,2.75911"/>
    <att type="string" name="vizmap:iHOP_24_gml EDGE_COLOR" value="java.awt.Color[r=248,g=124,b=0]"/>
    <att type="string" name="canonicalName" value="lpl (iHOP,2.93507,2.75911) vcam1"/>
    <att type="string" name="iHOP_24.gml.canonicalName" value="lpl (iHOP,2.93507,2.75911) vcam1"/>
    <graphics width="2" fill="#f87c00" cy:sourceArrow="0" cy:targetArrow="0" cy:sourceArrowColor="#000000" cy:targetArrowColor="#f87c00" cy:edgeLabelFont="SanSerif-0-10" cy:edgeLineType="SOLID" cy:curved="STRAIGHT_LINES"/>
  </edge>
  <edge label="lpl (iHOP,2.10766,3.58652) ccl2" source="-212" target="-216">
    <att type="string" name="vizmap:iHOP_24_gml EDGE_TGTARROW_COLOR" value="java.awt.Color[r=255,g=162,b=0]"/>
    <att type="string" name="interaction" value="iHOP,2.10766,3.58652"/>
    <att type="string" name="vizmap:iHOP_24_gml EDGE_COLOR" value="java.awt.Color[r=255,g=162,b=0]"/>
    <att type="string" name="canonicalName" value="lpl (iHOP,2.10766,3.58652) ccl2"/>
    <att type="string" name="iHOP_24.gml.canonicalName" value="lpl (iHOP,2.10766,3.58652) ccl2"/>
    <graphics width="2" fill="#ffa200" cy:sourceArrow="0" cy:targetArrow="0" cy:sourceArrowColor="#000000" cy:targetArrowColor="#ffa200" cy:edgeLabelFont="SanSerif-0-10" cy:edgeLineType="SOLID" cy:curved="STRAIGHT_LINES"/>
  </edge>
  <edge label="egr1 (iHOP,2.02114,3.67304) vcam1" source="-36" target="-89">
    <att type="string" name="vizmap:iHOP_24_gml EDGE_TGTARROW_COLOR" value="java.awt.Color[r=255,g=166,b=0]"/>
    <att type="string" name="interaction" value="iHOP,2.02114,3.67304"/>
    <att type="string" name="vizmap:iHOP_24_gml EDGE_COLOR" value="java.awt.Color[r=255,g=166,b=0]"/>
    <att type="string" name="canonicalName" value="egr1 (iHOP,2.02114,3.67304) vcam1"/>
    <att type="string" name="iHOP_24.gml.canonicalName" value="egr1 (iHOP,2.02114,3.67304) vcam1"/>
    <graphics width="2" fill="#ffa600" cy:sourceArrow="0" cy:targetArrow="0" cy:sourceArrowColor="#000000" cy:targetArrowColor="#ffa600" cy:edgeLabelFont="SanSerif-0-10" cy:edgeLineType="SOLID" cy:curved="STRAIGHT_LINES"/>
  </edge>
  <edge label="egr1 (iHOP,2.65375,3.04043) txnip" source="-36" target="-108">
    <att type="string" name="vizmap:iHOP_24_gml EDGE_TGTARROW_COLOR" value="java.awt.Color[r=255,g=137,b=0]"/>
    <att type="string" name="interaction" value="iHOP,2.65375,3.04043"/>
    <att type="string" name="vizmap:iHOP_24_gml EDGE_COLOR" value="java.awt.Color[r=255,g=137,b=0]"/>
    <att type="string" name="canonicalName" value="egr1 (iHOP,2.65375,3.04043) txnip"/>
    <att type="string" name="iHOP_24.gml.canonicalName" value="egr1 (iHOP,2.65375,3.04043) txnip"/>
    <graphics width="2" fill="#ff8900" cy:sourceArrow="0" cy:targetArrow="0" cy:sourceArrowColor="#000000" cy:targetArrowColor="#ff8900" cy:edgeLabelFont="SanSerif-0-10" cy:edgeLineType="SOLID" cy:curved="STRAIGHT_LINES"/>
  </edge>
  <edge label="egr1 (iHOP,2.41434,3.27983) tap1" source="-36" target="-144">
    <att type="string" name="vizmap:iHOP_24_gml EDGE_TGTARROW_COLOR" value="java.awt.Color[r=255,g=148,b=0]"/>
    <att type="string" name="vizmap:iHOP_24b_gml EDGE_TGTARROW_COLOR" value="java.awt.Color[r=255,g=148,b=0]"/>
    <att type="string" name="interaction" value="iHOP,2.41434,3.27983"/>
    <att type="string" name="iHOP_24b.gml.canonicalName" value="egr1 (iHOP,2.41434,3.27983) tap1"/>
    <att type="string" name="vizmap:iHOP_24_gml EDGE_COLOR" value="java.awt.Color[r=255,g=148,b=0]"/>
    <att type="string" name="vizmap:iHOP_24b_gml EDGE_COLOR" value="java.awt.Color[r=255,g=148,b=0]"/>
    <att type="string" name="canonicalName" value="egr1 (iHOP,2.41434,3.27983) tap1"/>
    <att type="string" name="iHOP_24.gml.canonicalName" value="egr1 (iHOP,2.41434,3.27983) tap1"/>
    <graphics width="2" fill="#ff9400" cy:sourceArrow="0" cy:targetArrow="0" cy:sourceArrowColor="#000000" cy:targetArrowColor="#ff9400" cy:edgeLabelFont="SanSerif-0-10" cy:edgeLineType="SOLID" cy:curved="STRAIGHT_LINES"/>
  </edge>
  <edge label="egr1 (iHOP,2.39149,3.30269) stat1" source="-36" target="-96">
    <att type="string" name="vizmap:iHOP_24_gml EDGE_TGTARROW_COLOR" value="java.awt.Color[r=255,g=149,b=0]"/>
    <att type="string" name="interaction" value="iHOP,2.39149,3.30269"/>
    <att type="string" name="vizmap:iHOP_24_gml EDGE_COLOR" value="java.awt.Color[r=255,g=149,b=0]"/>
    <att type="string" name="canonicalName" value="egr1 (iHOP,2.39149,3.30269) stat1"/>
    <att type="string" name="iHOP_24.gml.canonicalName" value="egr1 (iHOP,2.39149,3.30269) stat1"/>
    <graphics width="2" fill="#ff9500" cy:sourceArrow="0" cy:targetArrow="0" cy:sourceArrowColor="#000000" cy:targetArrowColor="#ff9500" cy:edgeLabelFont="SanSerif-0-10" cy:edgeLineType="SOLID" cy:curved="STRAIGHT_LINES"/>
  </edge>
  <edge label="egr1 (iHOP,2.72891,2.96527) rgs16" source="-36" target="-191">
    <att type="string" name="vizmap:iHOP_24_gml EDGE_TGTARROW_COLOR" value="java.awt.Color[r=255,g=134,b=0]"/>
    <att type="string" name="interaction" value="iHOP,2.72891,2.96527"/>
    <att type="string" name="vizmap:iHOP_24_gml EDGE_COLOR" value="java.awt.Color[r=255,g=134,b=0]"/>
    <att type="string" name="canonicalName" value="egr1 (iHOP,2.72891,2.96527) rgs16"/>
    <att type="string" name="iHOP_24.gml.canonicalName" value="egr1 (iHOP,2.72891,2.96527) rgs16"/>
    <graphics width="2" fill="#ff8600" cy:sourceArrow="0" cy:targetArrow="0" cy:sourceArrowColor="#000000" cy:targetArrowColor="#ff8600" cy:edgeLabelFont="SanSerif-0-10" cy:edgeLineType="SOLID" cy:curved="STRAIGHT_LINES"/>
  </edge>
  <edge label="egr1 (iHOP,2.44899,3.24519) nox1" source="-36" target="-61">
    <att type="string" name="vizmap:iHOP_24_gml EDGE_TGTARROW_COLOR" value="java.awt.Color[r=255,g=146,b=0]"/>
    <att type="string" name="interaction" value="iHOP,2.44899,3.24519"/>
    <att type="string" name="vizmap:iHOP_24_gml EDGE_COLOR" value="java.awt.Color[r=255,g=146,b=0]"/>
    <att type="string" name="canonicalName" value="egr1 (iHOP,2.44899,3.24519) nox1"/>
    <att type="string" name="iHOP_24.gml.canonicalName" value="egr1 (iHOP,2.44899,3.24519) nox1"/>
    <graphics width="2" fill="#ff9200" cy:sourceArrow="0" cy:targetArrow="0" cy:sourceArrowColor="#000000" cy:targetArrowColor="#ff9200" cy:edgeLabelFont="SanSerif-0-10" cy:edgeLineType="SOLID" cy:curved="STRAIGHT_LINES"/>
  </edge>
  <edge label="egr1 (iHOP,2.26081,3.43337) jun" source="-36" target="-170">
    <att type="string" name="vizmap:iHOP_24_gml EDGE_TGTARROW_COLOR" value="java.awt.Color[r=255,g=155,b=0]"/>
    <att type="string" name="interaction" value="iHOP,2.26081,3.43337"/>
    <att type="string" name="vizmap:iHOP_24_gml EDGE_COLOR" value="java.awt.Color[r=255,g=155,b=0]"/>
    <att type="string" name="canonicalName" value="egr1 (iHOP,2.26081,3.43337) jun"/>
    <att type="string" name="iHOP_24.gml.canonicalName" value="egr1 (iHOP,2.26081,3.43337) jun"/>
    <graphics width="2" fill="#ff9b00" cy:sourceArrow="0" cy:targetArrow="0" cy:sourceArrowColor="#000000" cy:targetArrowColor="#ff9b00" cy:edgeLabelFont="SanSerif-0-10" cy:edgeLineType="SOLID" cy:curved="STRAIGHT_LINES"/>
  </edge>
  <edge label="egr1 (iHOP,2.67865,3.01553) gbp4" source="-36" target="-151">
    <att type="string" name="vizmap:iHOP_24_gml EDGE_TGTARROW_COLOR" value="java.awt.Color[r=255,g=136,b=0]"/>
    <att type="string" name="vizmap:iHOP_24b_gml EDGE_TGTARROW_COLOR" value="java.awt.Color[r=255,g=136,b=0]"/>
    <att type="string" name="interaction" value="iHOP,2.67865,3.01553"/>
    <att type="string" name="iHOP_24b.gml.canonicalName" value="egr1 (iHOP,2.67865,3.01553) gbp4"/>
    <att type="string" name="vizmap:iHOP_24_gml EDGE_COLOR" value="java.awt.Color[r=255,g=136,b=0]"/>
    <att type="string" name="vizmap:iHOP_24b_gml EDGE_COLOR" value="java.awt.Color[r=255,g=136,b=0]"/>
    <att type="string" name="canonicalName" value="egr1 (iHOP,2.67865,3.01553) gbp4"/>
    <att type="string" name="iHOP_24.gml.canonicalName" value="egr1 (iHOP,2.67865,3.01553) gbp4"/>
    <graphics width="2" fill="#ff8800" cy:sourceArrow="0" cy:targetArrow="0" cy:sourceArrowColor="#000000" cy:targetArrowColor="#ff8800" cy:edgeLabelFont="SanSerif-0-10" cy:edgeLineType="SOLID" cy:curved="STRAIGHT_LINES"/>
  </edge>
  <edge label="egr1 (iHOP,2.65415,3.04003) gadd45b" source="-36" target="-117">
    <att type="string" name="vizmap:iHOP_24_gml EDGE_TGTARROW_COLOR" value="java.awt.Color[r=255,g=137,b=0]"/>
    <att type="string" name="interaction" value="iHOP,2.65415,3.04003"/>
    <att type="string" name="vizmap:iHOP_24_gml EDGE_COLOR" value="java.awt.Color[r=255,g=137,b=0]"/>
    <att type="string" name="canonicalName" value="egr1 (iHOP,2.65415,3.04003) gadd45b"/>
    <att type="string" name="iHOP_24.gml.canonicalName" value="egr1 (iHOP,2.65415,3.04003) gadd45b"/>
    <graphics width="2" fill="#ff8900" cy:sourceArrow="0" cy:targetArrow="0" cy:sourceArrowColor="#000000" cy:targetArrowColor="#ff8900" cy:edgeLabelFont="SanSerif-0-10" cy:edgeLineType="SOLID" cy:curved="STRAIGHT_LINES"/>
  </edge>
  <edge label="egr1 (iHOP,2.69399,3.00018) foxc1" source="-36" target="-181">
    <att type="string" name="vizmap:iHOP_24_gml EDGE_TGTARROW_COLOR" value="java.awt.Color[r=255,g=135,b=0]"/>
    <att type="string" name="interaction" value="iHOP,2.69399,3.00018"/>
    <att type="string" name="vizmap:iHOP_24_gml EDGE_COLOR" value="java.awt.Color[r=255,g=135,b=0]"/>
    <att type="string" name="canonicalName" value="egr1 (iHOP,2.69399,3.00018) foxc1"/>
    <att type="string" name="iHOP_24.gml.canonicalName" value="egr1 (iHOP,2.69399,3.00018) foxc1"/>
    <graphics width="2" fill="#ff8700" cy:sourceArrow="0" cy:targetArrow="0" cy:sourceArrowColor="#000000" cy:targetArrowColor="#ff8700" cy:edgeLabelFont="SanSerif-0-10" cy:edgeLineType="SOLID" cy:curved="STRAIGHT_LINES"/>
  </edge>
  <edge label="egr1 (iHOP,1.1378,4.55638) fos" source="-36" target="-99">
    <att type="string" name="vizmap:iHOP_24_gml EDGE_TGTARROW_COLOR" value="java.awt.Color[r=255,g=206,b=0]"/>
    <att type="string" name="interaction" value="iHOP,1.1378,4.55638"/>
    <att type="string" name="vizmap:iHOP_24_gml EDGE_COLOR" value="java.awt.Color[r=255,g=206,b=0]"/>
    <att type="string" name="canonicalName" value="egr1 (iHOP,1.1378,4.55638) fos"/>
    <att type="string" name="iHOP_24.gml.canonicalName" value="egr1 (iHOP,1.1378,4.55638) fos"/>
    <graphics width="2" fill="#ffce00" cy:sourceArrow="0" cy:targetArrow="0" cy:sourceArrowColor="#000000" cy:targetArrowColor="#ffce00" cy:edgeLabelFont="SanSerif-0-10" cy:edgeLineType="SOLID" cy:curved="STRAIGHT_LINES"/>
  </edge>
  <edge label="egr1 (iHOP,1.8493,3.84488) fosb" source="-36" target="-80">
    <att type="string" name="vizmap:iHOP_24_gml EDGE_TGTARROW_COLOR" value="java.awt.Color[r=255,g=173,b=0]"/>
    <att type="string" name="interaction" value="iHOP,1.8493,3.84488"/>
    <att type="string" name="vizmap:iHOP_24_gml EDGE_COLOR" value="java.awt.Color[r=255,g=173,b=0]"/>
    <att type="string" name="canonicalName" value="egr1 (iHOP,1.8493,3.84488) fosb"/>
    <att type="string" name="iHOP_24.gml.canonicalName" value="egr1 (iHOP,1.8493,3.84488) fosb"/>
    <graphics width="2" fill="#ffad00" cy:sourceArrow="0" cy:targetArrow="0" cy:sourceArrowColor="#000000" cy:targetArrowColor="#ffad00" cy:edgeLabelFont="SanSerif-0-10" cy:edgeLineType="SOLID" cy:curved="STRAIGHT_LINES"/>
  </edge>
  <edge label="egr1 (iHOP,2.37456,3.31961) dusp1" source="-36" target="-207">
    <att type="string" name="vizmap:iHOP_24_gml EDGE_TGTARROW_COLOR" value="java.awt.Color[r=255,g=150,b=0]"/>
    <att type="string" name="interaction" value="iHOP,2.37456,3.31961"/>
    <att type="string" name="vizmap:iHOP_24_gml EDGE_COLOR" value="java.awt.Color[r=255,g=150,b=0]"/>
    <att type="string" name="canonicalName" value="egr1 (iHOP,2.37456,3.31961) dusp1"/>
    <att type="string" name="iHOP_24.gml.canonicalName" value="egr1 (iHOP,2.37456,3.31961) dusp1"/>
    <graphics width="2" fill="#ff9600" cy:sourceArrow="0" cy:targetArrow="0" cy:sourceArrowColor="#000000" cy:targetArrowColor="#ff9600" cy:edgeLabelFont="SanSerif-0-10" cy:edgeLineType="SOLID" cy:curved="STRAIGHT_LINES"/>
  </edge>
  <edge label="egr1 (iHOP,2.5054,3.18878) cyr61" source="-36" target="-129">
    <att type="string" name="vizmap:iHOP_24_gml EDGE_TGTARROW_COLOR" value="java.awt.Color[r=255,g=144,b=0]"/>
    <att type="string" name="interaction" value="iHOP,2.5054,3.18878"/>
    <att type="string" name="vizmap:iHOP_24_gml EDGE_COLOR" value="java.awt.Color[r=255,g=144,b=0]"/>
    <att type="string" name="canonicalName" value="egr1 (iHOP,2.5054,3.18878) cyr61"/>
    <att type="string" name="iHOP_24.gml.canonicalName" value="egr1 (iHOP,2.5054,3.18878) cyr61"/>
    <graphics width="2" fill="#ff9000" cy:sourceArrow="0" cy:targetArrow="0" cy:sourceArrowColor="#000000" cy:targetArrowColor="#ff9000" cy:edgeLabelFont="SanSerif-0-10" cy:edgeLineType="SOLID" cy:curved="STRAIGHT_LINES"/>
  </edge>
  <edge label="egr1 (iHOP,1.31073,4.38345) cxcl10" source="-36" target="-214">
    <att type="string" name="vizmap:iHOP_24_gml EDGE_TGTARROW_COLOR" value="java.awt.Color[r=255,g=198,b=0]"/>
    <att type="string" name="vizmap:iHOP_24b_gml EDGE_TGTARROW_COLOR" value="java.awt.Color[r=255,g=198,b=0]"/>
    <att type="string" name="interaction" value="iHOP,1.31073,4.38345"/>
    <att type="string" name="iHOP_24b.gml.canonicalName" value="egr1 (iHOP,1.31073,4.38345) cxcl10"/>
    <att type="string" name="vizmap:iHOP_24_gml EDGE_COLOR" value="java.awt.Color[r=255,g=198,b=0]"/>
    <att type="string" name="vizmap:iHOP_24b_gml EDGE_COLOR" value="java.awt.Color[r=255,g=198,b=0]"/>
    <att type="string" name="canonicalName" value="egr1 (iHOP,1.31073,4.38345) cxcl10"/>
    <att type="string" name="iHOP_24.gml.canonicalName" value="egr1 (iHOP,1.31073,4.38345) cxcl10"/>
    <graphics width="2" fill="#ffc600" cy:sourceArrow="0" cy:targetArrow="0" cy:sourceArrowColor="#000000" cy:targetArrowColor="#ffc600" cy:edgeLabelFont="SanSerif-0-10" cy:edgeLineType="SOLID" cy:curved="STRAIGHT_LINES"/>
  </edge>
  <edge label="egr1 (iHOP,2.41005,3.28412) ccl5" source="-36" target="-167">
    <att type="string" name="vizmap:iHOP_24_gml EDGE_TGTARROW_COLOR" value="java.awt.Color[r=255,g=148,b=0]"/>
    <att type="string" name="vizmap:iHOP_24b_gml EDGE_TGTARROW_COLOR" value="java.awt.Color[r=255,g=148,b=0]"/>
    <att type="string" name="interaction" value="iHOP,2.41005,3.28412"/>
    <att type="string" name="iHOP_24b.gml.canonicalName" value="egr1 (iHOP,2.41005,3.28412) ccl5"/>
    <att type="string" name="vizmap:iHOP_24_gml EDGE_COLOR" value="java.awt.Color[r=255,g=148,b=0]"/>
    <att type="string" name="vizmap:iHOP_24b_gml EDGE_COLOR" value="java.awt.Color[r=255,g=148,b=0]"/>
    <att type="string" name="canonicalName" value="egr1 (iHOP,2.41005,3.28412) ccl5"/>
    <att type="string" name="iHOP_24.gml.canonicalName" value="egr1 (iHOP,2.41005,3.28412) ccl5"/>
    <graphics width="2" fill="#ff9400" cy:sourceArrow="0" cy:targetArrow="0" cy:sourceArrowColor="#000000" cy:targetArrowColor="#ff9400" cy:edgeLabelFont="SanSerif-0-10" cy:edgeLineType="SOLID" cy:curved="STRAIGHT_LINES"/>
  </edge>
  <edge label="egr1 (iHOP,1.19373,4.50044) ccl2" source="-36" target="-216">
    <att type="string" name="vizmap:iHOP_24_gml EDGE_TGTARROW_COLOR" value="java.awt.Color[r=255,g=203,b=0]"/>
    <att type="string" name="interaction" value="iHOP,1.19373,4.50044"/>
    <att type="string" name="vizmap:iHOP_24_gml EDGE_COLOR" value="java.awt.Color[r=255,g=203,b=0]"/>
    <att type="string" name="canonicalName" value="egr1 (iHOP,1.19373,4.50044) ccl2"/>
    <att type="string" name="iHOP_24.gml.canonicalName" value="egr1 (iHOP,1.19373,4.50044) ccl2"/>
    <graphics width="2" fill="#ffcb00" cy:sourceArrow="0" cy:targetArrow="0" cy:sourceArrowColor="#000000" cy:targetArrowColor="#ffcb00" cy:edgeLabelFont="SanSerif-0-10" cy:edgeLineType="SOLID" cy:curved="STRAIGHT_LINES"/>
  </edge>
  <edge label="chek1 (iHOP,2.50783,3.18635) egr1" source="-83" target="-36">
    <att type="string" name="vizmap:iHOP_24_gml EDGE_TGTARROW_COLOR" value="java.awt.Color[r=255,g=144,b=0]"/>
    <att type="string" name="interaction" value="iHOP,2.50783,3.18635"/>
    <att type="string" name="vizmap:iHOP_24_gml EDGE_COLOR" value="java.awt.Color[r=255,g=144,b=0]"/>
    <att type="string" name="canonicalName" value="chek1 (iHOP,2.50783,3.18635) egr1"/>
    <att type="string" name="iHOP_24.gml.canonicalName" value="chek1 (iHOP,2.50783,3.18635) egr1"/>
    <graphics width="2" fill="#ff9000" cy:sourceArrow="0" cy:targetArrow="0" cy:sourceArrowColor="#000000" cy:targetArrowColor="#ff9000" cy:edgeLabelFont="SanSerif-0-10" cy:edgeLineType="SOLID" cy:curved="STRAIGHT_LINES"/>
  </edge>
  <edge label="ccna2 (iHOP,2.19319,3.50099) fos" source="-139" target="-99">
    <att type="string" name="vizmap:iHOP_24_gml EDGE_TGTARROW_COLOR" value="java.awt.Color[r=255,g=158,b=0]"/>
    <att type="string" name="vizmap:iHOP_24b_gml EDGE_TGTARROW_COLOR" value="java.awt.Color[r=255,g=158,b=0]"/>
    <att type="string" name="interaction" value="iHOP,2.19319,3.50099"/>
    <att type="string" name="iHOP_24b.gml.canonicalName" value="ccna2 (iHOP,2.19319,3.50099) fos"/>
    <att type="string" name="vizmap:iHOP_24_gml EDGE_COLOR" value="java.awt.Color[r=255,g=158,b=0]"/>
    <att type="string" name="vizmap:iHOP_24b_gml EDGE_COLOR" value="java.awt.Color[r=255,g=158,b=0]"/>
    <att type="string" name="canonicalName" value="ccna2 (iHOP,2.19319,3.50099) fos"/>
    <att type="string" name="iHOP_24.gml.canonicalName" value="ccna2 (iHOP,2.19319,3.50099) fos"/>
    <graphics width="2" fill="#ff9e00" cy:sourceArrow="0" cy:targetArrow="0" cy:sourceArrowColor="#000000" cy:targetArrowColor="#ff9e00" cy:edgeLabelFont="SanSerif-0-10" cy:edgeLineType="SOLID" cy:curved="STRAIGHT_LINES"/>
  </edge>
  <edge label="ccna2 (iHOP,2.45271,3.24147) egr1" source="-139" target="-36">
    <att type="string" name="vizmap:iHOP_24_gml EDGE_TGTARROW_COLOR" value="java.awt.Color[r=255,g=146,b=0]"/>
    <att type="string" name="vizmap:iHOP_24b_gml EDGE_TGTARROW_COLOR" value="java.awt.Color[r=255,g=146,b=0]"/>
    <att type="string" name="interaction" value="iHOP,2.45271,3.24147"/>
    <att type="string" name="iHOP_24b.gml.canonicalName" value="ccna2 (iHOP,2.45271,3.24147) egr1"/>
    <att type="string" name="vizmap:iHOP_24_gml EDGE_COLOR" value="java.awt.Color[r=255,g=146,b=0]"/>
    <att type="string" name="vizmap:iHOP_24b_gml EDGE_COLOR" value="java.awt.Color[r=255,g=146,b=0]"/>
    <att type="string" name="canonicalName" value="ccna2 (iHOP,2.45271,3.24147) egr1"/>
    <att type="string" name="iHOP_24.gml.canonicalName" value="ccna2 (iHOP,2.45271,3.24147) egr1"/>
    <graphics width="2" fill="#ff9200" cy:sourceArrow="0" cy:targetArrow="0" cy:sourceArrowColor="#000000" cy:targetArrowColor="#ff9200" cy:edgeLabelFont="SanSerif-0-10" cy:edgeLineType="SOLID" cy:curved="STRAIGHT_LINES"/>
  </edge>
  <edge label="ccna2 (iHOP,2.99303,2.70114) ccne2" source="-139" target="-199">
    <att type="string" name="vizmap:iHOP_24_gml EDGE_TGTARROW_COLOR" value="java.awt.Color[r=244,g=122,b=0]"/>
    <att type="string" name="vizmap:iHOP_24b_gml EDGE_TGTARROW_COLOR" value="java.awt.Color[r=244,g=122,b=0]"/>
    <att type="string" name="interaction" value="iHOP,2.99303,2.70114"/>
    <att type="string" name="iHOP_24b.gml.canonicalName" value="ccna2 (iHOP,2.99303,2.70114) ccne2"/>
    <att type="string" name="vizmap:iHOP_24_gml EDGE_COLOR" value="java.awt.Color[r=244,g=122,b=0]"/>
    <att type="string" name="vizmap:iHOP_24b_gml EDGE_COLOR" value="java.awt.Color[r=244,g=122,b=0]"/>
    <att type="string" name="canonicalName" value="ccna2 (iHOP,2.99303,2.70114) ccne2"/>
    <att type="string" name="iHOP_24.gml.canonicalName" value="ccna2 (iHOP,2.99303,2.70114) ccne2"/>
    <graphics width="2" fill="#f47a00" cy:sourceArrow="0" cy:targetArrow="0" cy:sourceArrowColor="#000000" cy:targetArrowColor="#f47a00" cy:edgeLabelFont="SanSerif-0-10" cy:edgeLineType="SOLID" cy:curved="STRAIGHT_LINES"/>
  </edge>
  <edge label="ccna2 (iHOP,2.24912,3.44505) ccl2" source="-139" target="-216">
    <att type="string" name="vizmap:iHOP_24_gml EDGE_TGTARROW_COLOR" value="java.awt.Color[r=255,g=155,b=0]"/>
    <att type="string" name="vizmap:iHOP_24b_gml EDGE_TGTARROW_COLOR" value="java.awt.Color[r=255,g=155,b=0]"/>
    <att type="string" name="interaction" value="iHOP,2.24912,3.44505"/>
    <att type="string" name="iHOP_24b.gml.canonicalName" value="ccna2 (iHOP,2.24912,3.44505) ccl2"/>
    <att type="string" name="vizmap:iHOP_24_gml EDGE_COLOR" value="java.awt.Color[r=255,g=155,b=0]"/>
    <att type="string" name="vizmap:iHOP_24b_gml EDGE_COLOR" value="java.awt.Color[r=255,g=155,b=0]"/>
    <att type="string" name="canonicalName" value="ccna2 (iHOP,2.24912,3.44505) ccl2"/>
    <att type="string" name="iHOP_24.gml.canonicalName" value="ccna2 (iHOP,2.24912,3.44505) ccl2"/>
    <graphics width="2" fill="#ff9b00" cy:sourceArrow="0" cy:targetArrow="0" cy:sourceArrowColor="#000000" cy:targetArrowColor="#ff9b00" cy:edgeLabelFont="SanSerif-0-10" cy:edgeLineType="SOLID" cy:curved="STRAIGHT_LINES"/>
  </edge>
</graph>
