# Supplementary material for: Response network analysis of differential gene expression in human epithelial lung cells during avian influenza infections
Source: BMC Bioinformatics. 2010 Apr 6;11:170. doi: 10.1186/1471-2105-11-170 (PMC2868837; doi:10.1186/1471-2105-11-170)
Supplement: Additional file 2 — Figure 1 interaction data. Figure 1 interaction data in sif format [file 1471-2105-11-170-S2.SIF]

6260		mcm6
6260		mcm10
51869	pp	6955
51869	DirectedEdge	9615
51869	DirectedEdge	gsta3
6955		tap1
6955		spon2
6955		oas3
6955		oas2
6955		oas1
6955		gbp4
6955		gbp1
6955		exo1
6955		edg6
6955		chst4
6955		ccl5
6955		aim2
9615		stat1
9615		oas1
9615		mx2
9615		mx1
9615		irf7
9615		ifih1
9615		ccl5
8152		gsta5
8152		gsta3
8152		gsta2
8152		gsta1
8152		cd38
8152		adh1a
7049		uhrf1
7049		txnip
7049		spc25
7049		prc1
7049		mcm6
7049		e2f1
7049		cdc6
7049		ccne2
7049		ccna2
oas3	iHOP,2.1905,3.50367	oas2
g1p2	pp-IA,1.59121,4.10296	usp18
oas2	iHOP,2.1905,3.50367	oas3
oas2	iHOP,0.761016,4.93316	cxcl11
oas2	iHOP,2.91111,2.78307	ccl5
mx2	iHOP,0.723228,4.97095	cxcl11
mx2	iHOP,2.87332,2.82086	ccl5
mcm6	pp-IA,2.81403,2.88015	mcm10
mcm10	di-IA,2.81403,2.88015	mcm6
mcm10	di-IA,2.95078,2.74339	cdc6
oas1	iHOP,2.51435,3.17983	oas3
oas1	iHOP,2.72327,2.97091	oas2
irf7	iHOP,2.69311,3.00106	mx1
irf7	iHOP,1.18904,4.50514	cxcl11
cd38	iHOP,2.32091,3.37327	ccl2
cdc45l	iHOP,2.88567,2.80851	mcm10
ecgf1	iHOP,2.26378,3.4304	fos
ecgf1	iHOP,2.31971,3.37446	ccl2
cxcl11	iHOP,0.883786,4.81039	vcam1
cxcl11	iHOP,1.32659,4.36759	tlr2
cxcl11	iHOP,1.25413,4.44004	stat1
cxcl11	iHOP,1.63213,4.06205	isgf3g
cdc6	iHOP,2.95078,2.74339	mcm10
cxcl10	iHOP,1.67745,4.01673	mx1
fosb	iHOP,2.71279,2.98139	jun
fosb	iHOP,2.82654,2.86763	dusp1
fosb	iHOP,2.95738,2.7368	cyr61
fosb	iHOP,2.86203,2.83214	ccl5
mx1	iHOP,2.78107,2.91311	tap1
mx1	iHOP,2.26509,3.42908	oas2
mx1	iHOP,2.58894,3.10524	oas1
mx1	iHOP,2.22731,3.46687	mx2
mx1	iHOP,2.67797,3.01621	ifitm1
mx1	iHOP,0.626682,5.0675	cxcl11
mx1	iHOP,2.77678,2.9174	ccl5
mki67	iHOP,2.97767,2.7165	vcam1
mki67	iHOP,2.89418,2.8	ccne2
mki67	iHOP,2.15027,3.54391	ccl2
lcn2	iHOP,2.1009,3.59328	ccl2
e2f1	iHOP,2.59409,3.10009	egr1
cd34	iHOP,2.51256,3.18162	egr1
cd34	iHOP,2.30898,3.3852	ccl2
vcam1	iHOP,0.883786,4.81039	cxcl11
ccl5	iHOP,1.2727,4.42148	cxcl11
ccl2	iHOP,0.056378,5.6378	cxcl11
jun	iHOP,2.88463,2.80955	vcam1
jun	iHOP,2.05722,3.63695	ccl2
hsd11b1	iHOP,2.21184,3.48234	ccl2
fos	iHOP,2.12574,3.56843	zfp36
fos	iHOP,1.76163,3.93255	vcam1
fos	iHOP,2.00252,3.69165	tyms
fos	iHOP,2.39423,3.29994	txnip
fos	iHOP,2.20443,3.48975	tlr2
fos	iHOP,2.12726,3.56692	tk1
fos	iHOP,2.13197,3.5622	stat1
fos	iHOP,2.38647,3.30771	sgk
fos	iHOP,2.18947,3.5047	nox1
fos	iHOP,2.00129,3.69289	jun
fos	iHOP,2.05173,3.64245	ifitm1
fos	iHOP,1.58978,4.1044	fosb
fos	iHOP,2.11505,3.57913	dusp1
fos	iHOP,2.24589,3.44829	cyr61
fos	iHOP,2.15054,3.54364	ccl5
fos	iHOP,0.934219,4.75996	ccl2
dusp1	iHOP,2.11505,3.57913	fos
dusp1	iHOP,2.37456,3.31961	egr1
dusp1	iHOP,2.17098,3.5232	ccl2
cyr61	iHOP,2.30182,3.39236	ccl2
adh1a	iHOP,2.37824,3.31594	fos
stat1	iHOP,2.89254,2.80163	usp18
socs3	iHOP,2.4951,3.19907	fos
pros1	iHOP,2.58714,3.10704	ccl2
lpl	iHOP,2.93507,2.75911	vcam1
lpl	iHOP,2.10766,3.58652	ccl2
egr1	iHOP,2.02114,3.67304	vcam1
egr1	iHOP,2.65375,3.04043	txnip
egr1	iHOP,2.41434,3.27983	tap1
egr1	iHOP,2.39149,3.30269	stat1
egr1	iHOP,2.72891,2.96527	rgs16
egr1	iHOP,2.44899,3.24519	nox1
egr1	iHOP,2.26081,3.43337	jun
egr1	iHOP,2.67865,3.01553	gbp4
egr1	iHOP,2.65415,3.04003	gadd45b
egr1	iHOP,2.69399,3.00018	foxc1
egr1	iHOP,1.1378,4.55638	fos
egr1	iHOP,1.8493,3.84488	fosb
egr1	iHOP,2.37456,3.31961	dusp1
egr1	iHOP,2.5054,3.18878	cyr61
egr1	iHOP,1.31073,4.38345	cxcl10
egr1	iHOP,2.41005,3.28412	ccl5
egr1	iHOP,1.19373,4.50044	ccl2
chek1	iHOP,2.50783,3.18635	egr1
ccna2	iHOP,2.19319,3.50099	fos
ccna2	iHOP,2.45271,3.24147	egr1
ccna2	iHOP,2.99303,2.70114	ccne2
ccna2	iHOP,2.24912,3.44505	ccl2
