# Supplementary material for: Response network analysis of differential gene expression in human epithelial lung cells during avian influenza infections
Source: BMC Bioinformatics. 2010 Apr 6;11:170. doi: 10.1186/1471-2105-11-170 (PMC2868837; doi:10.1186/1471-2105-11-170)
Supplement: Additional file 3 — Figure 2 network data. Figure 1 network data in XML format [file 1471-2105-11-170-S3.XML]

<?xml version="1.0" encoding="UTF-8" standalone="yes"?>
<graph label="Merged.Network" xmlns:dc="http://purl.org/dc/elements/1.1/" xmlns:xlink="http://www.w3.org/1999/xlink" xmlns:rdf="http://www.w3.org/1999/02/22-rdf-syntax-ns#" xmlns:cy="http://www.cytoscape.org" xmlns="http://www.cs.rpi.edu/XGMML"  directed="1">
  <att name="documentVersion" value="1.1"/>
  <att name="networkMetadata">
    <rdf:RDF>
      <rdf:Description rdf:about="http://www.cytoscape.org/">
        <dc:type>Protein-Protein Interaction</dc:type>
        <dc:description>N/A</dc:description>
        <dc:identifier>N/A</dc:identifier>
        <dc:date>2010-02-21 11:22:00</dc:date>
        <dc:title>Merged.Network</dc:title>
        <dc:source>http://www.cytoscape.org/</dc:source>
        <dc:format>Cytoscape-XGMML</dc:format>
      </rdf:Description>
    </rdf:RDF>
  </att>
  <att type="string" name="backgroundColor" value="#ffffff"/>
  <att type="real" name="GRAPH_VIEW_ZOOM" value="0.47698285372586974"/>
  <att type="real" name="GRAPH_VIEW_CENTER_X" value="664.5978698730469"/>
  <att type="real" name="GRAPH_VIEW_CENTER_Y" value="693.1971282958984"/>
  <att type="string" name="__layoutAlgorithm" value="kamada-kawai" cy:hidden="true"/>
  <node label="6955" id="-421">
    <att type="string" name="description_B 24Bon0.05" value="immune response"/>
    <att type="string" name="pValue_B 24Bon0.05" value="7.6030E-19"/>
    <att type="string" name="node.shape" value="rect"/>
    <att type="string" name="B 24Bon0.05.canonicalName.1" value="6955"/>
    <att type="real" name="nodeSize_B 24Bon0.05" value="12.328828005937952"/>
    <att type="integer" name="X_B 24Bon0.05" value="147"/>
    <att type="string" name="adjustedPValue_B 24Bon0.05" value="3.2085E-16"/>
    <att type="string" name="x_B 24Bon0.05" value="38"/>
    <att type="integer" name="N_B 24Bon0.05" value="13450"/>
    <att type="string" name="n_B 24Bon0.05" value="613"/>
    <att type="string" name="node.height" value="40.0"/>
    <att type="string" name="Matching.Attribute" value="6955"/>
    <att type="real" name="nodeFillColor_/home/tatebe/Desktop/Analyzed_H5N1/H-M/iHOP_24" value="15.493701938680307"/>
    <att type="string" name="merge24.gml.canonicalName" value="6955"/>
    <att type="string" name="merge24.gml.canonicalName.1" value="6955"/>
    <att type="string" name="Matching.Attribute.1" value="6955"/>
    <att type="string" name="B 24Bon0.05.canonicalName" value="6955"/>
    <att type="string" name="canonicalName" value="6955"/>
    <att type="string" name="nodeType_B 24Bon0.05" value="ellipse"/>
    <att type="real" name="nodeFillColor_B 24Bon0.05" value="15.493701938680307"/>
    <graphics type="RECTANGLE" h="40.0" w="288.0" x="1532.414794921875" y="997.1176147460938" fill="#ffa100" width="1" outline="#000000" cy:nodeTransparency="1.0" cy:nodeLabelFont="SansSerif.bold-0-24" cy:borderLineType="solid"/>
  </node>
  <node label="7049" id="-424">
    <att type="string" name="description_B 24Bon0.05" value="cell cycle"/>
    <att type="string" name="pValue_B 24Bon0.05" value="2.6252E-9"/>
    <att type="string" name="node.shape" value="rect"/>
    <att type="string" name="B 24Bon0.05.canonicalName.1" value="7049"/>
    <att type="real" name="nodeSize_B 24Bon0.05" value="10.954451150103322"/>
    <att type="integer" name="X_B 24Bon0.05" value="147"/>
    <att type="string" name="adjustedPValue_B 24Bon0.05" value="3.1652E-7"/>
    <att type="string" name="x_B 24Bon0.05" value="30"/>
    <att type="integer" name="N_B 24Bon0.05" value="13450"/>
    <att type="string" name="n_B 24Bon0.05" value="808"/>
    <att type="string" name="node.height" value="40.0"/>
    <att type="string" name="Matching.Attribute" value="7049"/>
    <att type="real" name="nodeFillColor_/home/tatebe/Desktop/Analyzed_H5N1/H-M/iHOP_24" value="6.499592579273211"/>
    <att type="string" name="merge24.gml.canonicalName" value="7049"/>
    <att type="string" name="merge24.gml.canonicalName.1" value="7049"/>
    <att type="string" name="Matching.Attribute.1" value="7049"/>
    <att type="string" name="B 24Bon0.05.canonicalName" value="7049"/>
    <att type="string" name="canonicalName" value="7049"/>
    <att type="string" name="nodeType_B 24Bon0.05" value="ellipse"/>
    <att type="real" name="nodeFillColor_B 24Bon0.05" value="6.499592579273211"/>
    <graphics type="RECTANGLE" h="40.0" w="192.0" x="-296.61798095703125" y="183.88406372070312" fill="#ffe500" width="1" outline="#000000" cy:nodeTransparency="1.0" cy:nodeLabelFont="SansSerif.bold-0-24" cy:borderLineType="solid"/>
  </node>
  <node label="6270" id="-448">
    <att type="string" name="description_B 24Bon0.05" value="DNA replication initiation"/>
    <att type="string" name="pValue_B 24Bon0.05" value="9.6871E-6"/>
    <att type="string" name="node.shape" value="rect"/>
    <att type="string" name="B 24Bon0.05.canonicalName.1" value="6270"/>
    <att type="real" name="nodeSize_B 24Bon0.05" value="4.47213595499958"/>
    <att type="string" name="node.width" value="350.0"/>
    <att type="integer" name="X_B 24Bon0.05" value="147"/>
    <att type="string" name="adjustedPValue_B 24Bon0.05" value="5.1099E-4"/>
    <att type="string" name="x_B 24Bon0.05" value="5"/>
    <att type="integer" name="N_B 24Bon0.05" value="13450"/>
    <att type="string" name="n_B 24Bon0.05" value="27"/>
    <att type="string" name="node.height" value="40.0"/>
    <att type="string" name="Matching.Attribute" value="6270"/>
    <att type="real" name="nodeFillColor_/home/tatebe/Desktop/Analyzed_H5N1/H-M/iHOP_24" value="3.2915858710458656"/>
    <att type="string" name="merge24.gml.canonicalName" value="6270"/>
    <att type="string" name="merge24.gml.canonicalName.1" value="6270"/>
    <att type="string" name="Matching.Attribute.1" value="6270"/>
    <att type="string" name="B 24Bon0.05.canonicalName" value="6270"/>
    <att type="string" name="canonicalName" value="6270"/>
    <att type="string" name="nodeType_B 24Bon0.05" value="ellipse"/>
    <att type="real" name="nodeFillColor_B 24Bon0.05" value="3.2915858710458656"/>
    <graphics type="RECTANGLE" h="40.0" w="350.0" x="672.1841430664062" y="179.1832733154297" fill="#fffd00" width="1" outline="#000000" cy:nodeTransparency="1.0" cy:nodeLabelFont="SansSerif.bold-0-24" cy:borderLineType="solid"/>
  </node>
  <node label="6954" id="-451">
    <att type="string" name="description_B 24Bon0.05" value="inflammatory response"/>
    <att type="string" name="pValue_B 24Bon0.05" value="9.5771E-6"/>
    <att type="string" name="node.shape" value="rect"/>
    <att type="string" name="B 24Bon0.05.canonicalName.1" value="6954"/>
    <att type="real" name="nodeSize_B 24Bon0.05" value="7.211102550927978"/>
    <att type="integer" name="X_B 24Bon0.05" value="147"/>
    <att type="string" name="adjustedPValue_B 24Bon0.05" value="5.1099E-4"/>
    <att type="string" name="x_B 24Bon0.05" value="13"/>
    <att type="integer" name="N_B 24Bon0.05" value="13450"/>
    <att type="string" name="n_B 24Bon0.05" value="274"/>
    <att type="string" name="node.height" value="40.0"/>
    <att type="string" name="Matching.Attribute" value="6954"/>
    <att type="real" name="nodeFillColor_/home/tatebe/Desktop/Analyzed_H5N1/H-M/iHOP_24" value="3.2915858710458656"/>
    <att type="string" name="merge24.gml.canonicalName" value="6954"/>
    <att type="string" name="merge24.gml.canonicalName.1" value="6954"/>
    <att type="string" name="Matching.Attribute.1" value="6954"/>
    <att type="string" name="B 24Bon0.05.canonicalName" value="6954"/>
    <att type="string" name="canonicalName" value="6954"/>
    <att type="string" name="nodeType_B 24Bon0.05" value="ellipse"/>
    <att type="real" name="nodeFillColor_B 24Bon0.05" value="3.2915858710458656"/>
    <graphics type="RECTANGLE" h="40.0" w="403.20001220703125" x="1065.3114929199219" y="1151.22314453125" fill="#fffd00" width="1" outline="#000000" cy:nodeTransparency="1.0" cy:nodeLabelFont="SansSerif.bold-0-24" cy:borderLineType="solid"/>
  </node>
  <node label="9615" id="-452">
    <att type="string" name="description_B 24Bon0.05" value="response to virus"/>
    <att type="string" name="pValue_B 24Bon0.05" value="9.6324E-13"/>
    <att type="string" name="node.shape" value="rect"/>
    <att type="string" name="B 24Bon0.05.canonicalName.1" value="9615"/>
    <att type="real" name="nodeSize_B 24Bon0.05" value="7.483314773547883"/>
    <att type="integer" name="X_B 24Bon0.05" value="147"/>
    <att type="string" name="adjustedPValue_B 24Bon0.05" value="2.0324E-10"/>
    <att type="string" name="x_B 24Bon0.05" value="14"/>
    <att type="integer" name="N_B 24Bon0.05" value="13450"/>
    <att type="string" name="n_B 24Bon0.05" value="91"/>
    <att type="string" name="node.height" value="40.0"/>
    <att type="string" name="Matching.Attribute" value="9615"/>
    <att type="real" name="nodeFillColor_/home/tatebe/Desktop/Analyzed_H5N1/H-M/iHOP_24" value="9.691981006784106"/>
    <att type="string" name="merge24.gml.canonicalName" value="9615"/>
    <att type="string" name="merge24.gml.canonicalName.1" value="9615"/>
    <att type="string" name="Matching.Attribute.1" value="9615"/>
    <att type="string" name="B 24Bon0.05.canonicalName" value="9615"/>
    <att type="string" name="canonicalName" value="9615"/>
    <att type="string" name="nodeType_B 24Bon0.05" value="ellipse"/>
    <att type="real" name="nodeFillColor_B 24Bon0.05" value="9.691981006784106"/>
    <graphics type="RECTANGLE" h="40.0" w="326.39999771118164" x="-198.4374828338623" y="973.4302978515625" fill="#ffcc00" width="1" outline="#000000" cy:nodeTransparency="1.0" cy:nodeLabelFont="SansSerif.bold-0-24" cy:borderLineType="solid"/>
  </node>
  <node label="6950" id="-458">
    <att type="string" name="description_B 24Bon0.05" value="response to stress"/>
    <att type="string" name="pValue_B 24Bon0.05" value="2.6731E-8"/>
    <att type="string" name="node.shape" value="rect"/>
    <att type="string" name="B 24Bon0.05.canonicalName.1" value="6950"/>
    <att type="real" name="nodeSize_B 24Bon0.05" value="10.954451150103322"/>
    <att type="integer" name="X_B 24Bon0.05" value="147"/>
    <att type="string" name="adjustedPValue_B 24Bon0.05" value="2.2561E-6"/>
    <att type="string" name="x_B 24Bon0.05" value="30"/>
    <att type="integer" name="N_B 24Bon0.05" value="13450"/>
    <att type="string" name="n_B 24Bon0.05" value="894"/>
    <att type="string" name="node.height" value="40.0"/>
    <att type="string" name="Matching.Attribute" value="6950"/>
    <att type="real" name="nodeFillColor_/home/tatebe/Desktop/Analyzed_H5N1/H-M/iHOP_24" value="5.646644492179556"/>
    <att type="string" name="merge24.gml.canonicalName" value="6950"/>
    <att type="string" name="merge24.gml.canonicalName.1" value="6950"/>
    <att type="string" name="Matching.Attribute.1" value="6950"/>
    <att type="string" name="B 24Bon0.05.canonicalName" value="6950"/>
    <att type="string" name="canonicalName" value="6950"/>
    <att type="string" name="nodeType_B 24Bon0.05" value="ellipse"/>
    <att type="real" name="nodeFillColor_B 24Bon0.05" value="5.646644492179556"/>
    <graphics type="RECTANGLE" h="40.0" w="345.5999755859375" x="1936.2942504882812" y="704.2013549804688" fill="#ffeb00" width="1" outline="#000000" cy:nodeTransparency="1.0" cy:nodeLabelFont="SansSerif.bold-0-24" cy:borderLineType="solid"/>
  </node>
  <node label="oas3" id="-190">
    <att type="string" name="vizmap:iHOP_24_gml NODE_FILL_COLOR" value="java.awt.Color[r=255,g=0,b=0]"/>
    <att type="string" name="description_B 24Bon0.05" value="oas3"/>
    <att type="string" name="iHOP_24.gml.canonicalName.1" value="oas3"/>
    <att type="string" name="iHOP_24.gml.canonicalName" value="oas3"/>
    <att type="string" name="Matching.Attribute" value="oas3"/>
    <att type="real" name="nodeFillColor_/home/tatebe/Desktop/Analyzed_H5N1/H-M/iHOP_24" value="-3.0"/>
    <att type="string" name="merge24.gml.canonicalName" value="oas3"/>
    <att type="string" name="merge24.gml.canonicalName.1" value="oas3"/>
    <att type="string" name="Matching.Attribute.1" value="oas3"/>
    <att type="string" name="canonicalName" value="oas3"/>
    <att type="real" name="nodeFillColor_B 24Bon0.05" value="-3.0"/>
    <graphics type="ELLIPSE" h="60.0" w="76.800048828125" x="1342.978515625" y="1108.8721923828125" fill="#ff0000" width="1" outline="#000000" cy:nodeTransparency="1.0" cy:nodeLabelFont="SansSerif.bold-0-24" cy:borderLineType="solid"/>
  </node>
  <node label="il28b" id="-175">
    <att type="string" name="vizmap:iHOP_24_gml NODE_FILL_COLOR" value="java.awt.Color[r=255,g=0,b=0]"/>
    <att type="string" name="description_B 24Bon0.05" value="il28b"/>
    <att type="string" name="iHOP_24.gml.canonicalName.1" value="il28b"/>
    <att type="string" name="iHOP_24.gml.canonicalName" value="il28b"/>
    <att type="string" name="Matching.Attribute" value="il28b"/>
    <att type="real" name="nodeFillColor_/home/tatebe/Desktop/Analyzed_H5N1/H-M/iHOP_24" value="-3.0"/>
    <att type="string" name="merge24.gml.canonicalName" value="il28b"/>
    <att type="string" name="merge24.gml.canonicalName.1" value="il28b"/>
    <att type="string" name="Matching.Attribute.1" value="il28b"/>
    <att type="string" name="canonicalName" value="il28b"/>
    <att type="real" name="nodeFillColor_B 24Bon0.05" value="-3.0"/>
    <graphics type="ELLIPSE" h="60.0" w="96.0" x="-157.24594116210938" y="1113.225830078125" fill="#ff0000" width="1" outline="#000000" cy:nodeTransparency="1.0" cy:nodeLabelFont="SansSerif.bold-0-24" cy:borderLineType="solid"/>
  </node>
  <node label="gsta5" id="-103">
    <att type="string" name="vizmap:iHOP_24_gml NODE_FILL_COLOR" value="java.awt.Color[r=7,g=7,b=255]"/>
    <att type="string" name="description_B 24Bon0.05" value="gsta5"/>
    <att type="string" name="iHOP_24.gml.canonicalName.1" value="gsta5"/>
    <att type="string" name="iHOP_24.gml.canonicalName" value="gsta5"/>
    <att type="string" name="Matching.Attribute" value="gsta5"/>
    <att type="real" name="nodeFillColor_/home/tatebe/Desktop/Analyzed_H5N1/H-M/iHOP_24" value="2.9176"/>
    <att type="string" name="merge24.gml.canonicalName" value="gsta5"/>
    <att type="string" name="merge24.gml.canonicalName.1" value="gsta5"/>
    <att type="string" name="Matching.Attribute.1" value="gsta5"/>
    <att type="string" name="canonicalName" value="gsta5"/>
    <att type="real" name="nodeFillColor_B 24Bon0.05" value="2.9176"/>
    <graphics type="ELLIPSE" h="60.0" w="96.0" x="1389.7552490234375" y="349.8109130859375" fill="#0707ff" width="1" outline="#000000" cy:nodeTransparency="1.0" cy:nodeLabelFont="SansSerif.bold-0-24" cy:borderLineType="solid"/>
  </node>
  <node label="gbp4" id="-79">
    <att type="string" name="vizmap:iHOP_24_gml NODE_FILL_COLOR" value="java.awt.Color[r=255,g=79,b=79]"/>
    <att type="string" name="description_B 24Bon0.05" value="gbp4"/>
    <att type="string" name="iHOP_24.gml.canonicalName.1" value="gbp4"/>
    <att type="string" name="iHOP_24.gml.canonicalName" value="gbp4"/>
    <att type="string" name="Matching.Attribute" value="gbp4"/>
    <att type="real" name="nodeFillColor_/home/tatebe/Desktop/Analyzed_H5N1/H-M/iHOP_24" value="-2.0706"/>
    <att type="string" name="merge24.gml.canonicalName" value="gbp4"/>
    <att type="string" name="merge24.gml.canonicalName.1" value="gbp4"/>
    <att type="string" name="Matching.Attribute.1" value="gbp4"/>
    <att type="string" name="canonicalName" value="gbp4"/>
    <att type="real" name="nodeFillColor_B 24Bon0.05" value="-2.0706"/>
    <graphics type="ELLIPSE" h="60.00006103515625" w="76.800048828125" x="1740.5203857421875" y="1007.2214050292969" fill="#ff4f4f" width="1" outline="#000000" cy:nodeTransparency="1.0" cy:nodeLabelFont="SansSerif.bold-0-24" cy:borderLineType="solid"/>
  </node>
  <node label="ifih1" id="-52">
    <att type="string" name="vizmap:iHOP_24_gml NODE_FILL_COLOR" value="java.awt.Color[r=255,g=0,b=0]"/>
    <att type="string" name="description_B 24Bon0.05" value="ifih1"/>
    <att type="string" name="iHOP_24.gml.canonicalName.1" value="ifih1"/>
    <att type="string" name="iHOP_24.gml.canonicalName" value="ifih1"/>
    <att type="string" name="Matching.Attribute" value="ifih1"/>
    <att type="real" name="nodeFillColor_/home/tatebe/Desktop/Analyzed_H5N1/H-M/iHOP_24" value="-3.0"/>
    <att type="string" name="merge24.gml.canonicalName" value="ifih1"/>
    <att type="string" name="merge24.gml.canonicalName.1" value="ifih1"/>
    <att type="string" name="Matching.Attribute.1" value="ifih1"/>
    <att type="string" name="canonicalName" value="ifih1"/>
    <att type="real" name="nodeFillColor_B 24Bon0.05" value="-3.0"/>
    <graphics type="ELLIPSE" h="60.0" w="96.0" x="1646.0904541015625" y="1140.4256591796875" fill="#ff0000" width="1" outline="#000000" cy:nodeTransparency="1.0" cy:nodeLabelFont="SansSerif.bold-0-24" cy:borderLineType="solid"/>
  </node>
  <node label="duox2" id="-158">
    <att type="string" name="vizmap:iHOP_24_gml NODE_FILL_COLOR" value="java.awt.Color[r=255,g=50,b=50]"/>
    <att type="string" name="description_B 24Bon0.05" value="duox2"/>
    <att type="string" name="iHOP_24.gml.canonicalName.1" value="duox2"/>
    <att type="string" name="iHOP_24.gml.canonicalName" value="duox2"/>
    <att type="string" name="Matching.Attribute" value="duox2"/>
    <att type="real" name="nodeFillColor_/home/tatebe/Desktop/Analyzed_H5N1/H-M/iHOP_24" value="-2.4118"/>
    <att type="string" name="merge24.gml.canonicalName" value="duox2"/>
    <att type="string" name="merge24.gml.canonicalName.1" value="duox2"/>
    <att type="string" name="Matching.Attribute.1" value="duox2"/>
    <att type="string" name="canonicalName" value="duox2"/>
    <att type="real" name="nodeFillColor_B 24Bon0.05" value="-2.4118"/>
    <graphics type="ELLIPSE" h="60.0" w="96.0" x="-100.24600219726562" y="834.225341796875" fill="#ff3232" width="1" outline="#000000" cy:nodeTransparency="1.0" cy:nodeLabelFont="SansSerif.bold-0-24" cy:borderLineType="solid"/>
  </node>
  <node label="oas2" id="-186">
    <att type="string" name="vizmap:iHOP_24_gml NODE_FILL_COLOR" value="java.awt.Color[r=255,g=0,b=0]"/>
    <att type="string" name="description_B 24Bon0.05" value="oas2"/>
    <att type="string" name="iHOP_24.gml.canonicalName.1" value="oas2"/>
    <att type="string" name="iHOP_24.gml.canonicalName" value="oas2"/>
    <att type="string" name="Matching.Attribute" value="oas2"/>
    <att type="real" name="nodeFillColor_/home/tatebe/Desktop/Analyzed_H5N1/H-M/iHOP_24" value="-3.0"/>
    <att type="string" name="merge24.gml.canonicalName" value="oas2"/>
    <att type="string" name="merge24.gml.canonicalName.1" value="oas2"/>
    <att type="string" name="Matching.Attribute.1" value="oas2"/>
    <att type="string" name="canonicalName" value="oas2"/>
    <att type="real" name="nodeFillColor_B 24Bon0.05" value="-3.0"/>
    <graphics type="ELLIPSE" h="60.0" w="76.800048828125" x="1408.83349609375" y="1152.7459716796875" fill="#ff0000" width="1" outline="#000000" cy:nodeTransparency="1.0" cy:nodeLabelFont="SansSerif.bold-0-24" cy:borderLineType="solid"/>
  </node>
  <node label="mx2" id="-114">
    <att type="string" name="vizmap:iHOP_24_gml NODE_FILL_COLOR" value="java.awt.Color[r=255,g=0,b=0]"/>
    <att type="string" name="description_B 24Bon0.05" value="mx2"/>
    <att type="string" name="iHOP_24.gml.canonicalName.1" value="mx2"/>
    <att type="string" name="node.width" value="70.0"/>
    <att type="string" name="iHOP_24.gml.canonicalName" value="mx2"/>
    <att type="string" name="Matching.Attribute" value="mx2"/>
    <att type="real" name="nodeFillColor_/home/tatebe/Desktop/Analyzed_H5N1/H-M/iHOP_24" value="-3.0"/>
    <att type="string" name="merge24.gml.canonicalName" value="mx2"/>
    <att type="string" name="merge24.gml.canonicalName.1" value="mx2"/>
    <att type="string" name="Matching.Attribute.1" value="mx2"/>
    <att type="string" name="canonicalName" value="mx2"/>
    <att type="real" name="nodeFillColor_B 24Bon0.05" value="-3.0"/>
    <graphics type="ELLIPSE" h="60.0" w="70.0" x="-274.268310546875" y="1041.958251953125" fill="#ff0000" width="1" outline="#000000" cy:nodeTransparency="1.0" cy:nodeLabelFont="SansSerif.bold-0-24" cy:borderLineType="solid"/>
  </node>
  <node label="saa4" id="-170">
    <att type="string" name="vizmap:iHOP_24_gml NODE_FILL_COLOR" value="java.awt.Color[r=255,g=0,b=0]"/>
    <att type="string" name="description_B 24Bon0.05" value="saa4"/>
    <att type="string" name="iHOP_24.gml.canonicalName.1" value="saa4"/>
    <att type="string" name="iHOP_24.gml.canonicalName" value="saa4"/>
    <att type="string" name="Matching.Attribute" value="saa4"/>
    <att type="real" name="nodeFillColor_/home/tatebe/Desktop/Analyzed_H5N1/H-M/iHOP_24" value="-3.0"/>
    <att type="string" name="merge24.gml.canonicalName" value="saa4"/>
    <att type="string" name="merge24.gml.canonicalName.1" value="saa4"/>
    <att type="string" name="Matching.Attribute.1" value="saa4"/>
    <att type="string" name="canonicalName" value="saa4"/>
    <att type="real" name="nodeFillColor_B 24Bon0.05" value="-3.0"/>
    <graphics type="ELLIPSE" h="60.0" w="76.800048828125" x="778.5001831054688" y="1161.79248046875" fill="#ff0000" width="1" outline="#000000" cy:nodeTransparency="1.0" cy:nodeLabelFont="SansSerif.bold-0-24" cy:borderLineType="solid"/>
  </node>
  <node label="chst4" id="-261">
    <att type="string" name="vizmap:iHOP_24_gml NODE_FILL_COLOR" value="java.awt.Color[r=255,g=13,b=13]"/>
    <att type="string" name="description_B 24Bon0.05" value="chst4"/>
    <att type="string" name="iHOP_24.gml.canonicalName.1" value="chst4"/>
    <att type="string" name="iHOP_24.gml.canonicalName" value="chst4"/>
    <att type="string" name="Matching.Attribute" value="chst4"/>
    <att type="real" name="nodeFillColor_/home/tatebe/Desktop/Analyzed_H5N1/H-M/iHOP_24" value="-2.8471"/>
    <att type="string" name="merge24.gml.canonicalName" value="chst4"/>
    <att type="string" name="merge24.gml.canonicalName.1" value="chst4"/>
    <att type="string" name="Matching.Attribute.1" value="chst4"/>
    <att type="string" name="canonicalName" value="chst4"/>
    <att type="real" name="nodeFillColor_B 24Bon0.05" value="-2.8471"/>
    <graphics type="ELLIPSE" h="60.0" w="96.0" x="1427.4412841796875" y="845.698486328125" fill="#ff0d0d" width="1" outline="#000000" cy:nodeTransparency="1.0" cy:nodeLabelFont="SansSerif.bold-0-24" cy:borderLineType="solid"/>
  </node>
  <node label="mcm6" id="-102">
    <att type="string" name="vizmap:iHOP_24_gml NODE_FILL_COLOR" value="java.awt.Color[r=255,g=0,b=0]"/>
    <att type="string" name="description_B 24Bon0.05" value="mcm6"/>
    <att type="string" name="iHOP_24.gml.canonicalName.1" value="mcm6"/>
    <att type="string" name="iHOP_24.gml.canonicalName" value="mcm6"/>
    <att type="string" name="Matching.Attribute" value="mcm6"/>
    <att type="real" name="nodeFillColor_/home/tatebe/Desktop/Analyzed_H5N1/H-M/iHOP_24" value="-3.0"/>
    <att type="string" name="merge24.gml.canonicalName" value="mcm6"/>
    <att type="string" name="merge24.gml.canonicalName.1" value="mcm6"/>
    <att type="string" name="Matching.Attribute.1" value="mcm6"/>
    <att type="string" name="canonicalName" value="mcm6"/>
    <att type="real" name="nodeFillColor_B 24Bon0.05" value="-3.0"/>
    <graphics type="ELLIPSE" h="60.0" w="76.79998779296875" x="444.0694580078125" y="106.54281616210938" fill="#ff0000" width="1" outline="#000000" cy:nodeTransparency="1.0" cy:nodeLabelFont="SansSerif.bold-0-24" cy:borderLineType="solid"/>
  </node>
  <node label="mcm10" id="-116">
    <att type="string" name="vizmap:iHOP_24_gml NODE_FILL_COLOR" value="java.awt.Color[r=255,g=0,b=0]"/>
    <att type="string" name="description_B 24Bon0.05" value="mcm10"/>
    <att type="string" name="iHOP_24.gml.canonicalName.1" value="mcm10"/>
    <att type="string" name="iHOP_24.gml.canonicalName" value="mcm10"/>
    <att type="string" name="Matching.Attribute" value="mcm10"/>
    <att type="real" name="nodeFillColor_/home/tatebe/Desktop/Analyzed_H5N1/H-M/iHOP_24" value="-3.0"/>
    <att type="string" name="merge24.gml.canonicalName" value="mcm10"/>
    <att type="string" name="merge24.gml.canonicalName.1" value="mcm10"/>
    <att type="string" name="Matching.Attribute.1" value="mcm10"/>
    <att type="string" name="canonicalName" value="mcm10"/>
    <att type="real" name="nodeFillColor_B 24Bon0.05" value="-3.0"/>
    <graphics type="ELLIPSE" h="60.0" w="96.0" x="463.15509033203125" y="238.63571166992188" fill="#ff0000" width="1" outline="#000000" cy:nodeTransparency="1.0" cy:nodeLabelFont="SansSerif.bold-0-24" cy:borderLineType="solid"/>
  </node>
  <node label="uhrf1" id="-226">
    <att type="string" name="vizmap:iHOP_24_gml NODE_FILL_COLOR" value="java.awt.Color[r=255,g=0,b=0]"/>
    <att type="string" name="description_B 24Bon0.05" value="uhrf1"/>
    <att type="string" name="iHOP_24.gml.canonicalName.1" value="uhrf1"/>
    <att type="string" name="iHOP_24.gml.canonicalName" value="uhrf1"/>
    <att type="string" name="Matching.Attribute" value="uhrf1"/>
    <att type="real" name="nodeFillColor_/home/tatebe/Desktop/Analyzed_H5N1/H-M/iHOP_24" value="-3.0"/>
    <att type="string" name="merge24.gml.canonicalName" value="uhrf1"/>
    <att type="string" name="merge24.gml.canonicalName.1" value="uhrf1"/>
    <att type="string" name="Matching.Attribute.1" value="uhrf1"/>
    <att type="string" name="canonicalName" value="uhrf1"/>
    <att type="real" name="nodeFillColor_B 24Bon0.05" value="-3.0"/>
    <graphics type="ELLIPSE" h="60.0" w="96.0" x="-2.20806884765625" y="365.9963684082031" fill="#ff0000" width="1" outline="#000000" cy:nodeTransparency="1.0" cy:nodeLabelFont="SansSerif.bold-0-24" cy:borderLineType="solid"/>
  </node>
  <node label="il28a" id="-178">
    <att type="string" name="vizmap:iHOP_24_gml NODE_FILL_COLOR" value="java.awt.Color[r=255,g=0,b=0]"/>
    <att type="string" name="description_B 24Bon0.05" value="il28a"/>
    <att type="string" name="iHOP_24.gml.canonicalName.1" value="il28a"/>
    <att type="string" name="iHOP_24.gml.canonicalName" value="il28a"/>
    <att type="string" name="Matching.Attribute" value="il28a"/>
    <att type="real" name="nodeFillColor_/home/tatebe/Desktop/Analyzed_H5N1/H-M/iHOP_24" value="-3.0"/>
    <att type="string" name="merge24.gml.canonicalName" value="il28a"/>
    <att type="string" name="merge24.gml.canonicalName.1" value="il28a"/>
    <att type="string" name="Matching.Attribute.1" value="il28a"/>
    <att type="string" name="canonicalName" value="il28a"/>
    <att type="real" name="nodeFillColor_B 24Bon0.05" value="-3.0"/>
    <graphics type="ELLIPSE" h="60.0" w="96.0" x="-262.2683410644531" y="877.9576416015625" fill="#ff0000" width="1" outline="#000000" cy:nodeTransparency="1.0" cy:nodeLabelFont="SansSerif.bold-0-24" cy:borderLineType="solid"/>
  </node>
  <node label="il20" id="-464">
    <att type="string" name="vizmap:iHOP_24_gml NODE_FILL_COLOR" value="java.awt.Color[r=255,g=245,b=245]"/>
    <att type="string" name="description_B 24Bon0.05" value="il20"/>
    <att type="string" name="iHOP_24.gml.canonicalName.1" value="il20"/>
    <att type="string" name="iHOP_24.gml.canonicalName" value="il20"/>
    <att type="string" name="Matching.Attribute" value="il20"/>
    <att type="real" name="nodeFillColor_/home/tatebe/Desktop/Analyzed_H5N1/H-M/iHOP_24" value="-0.11765"/>
    <att type="string" name="Matching.Attribute.1" value="il20"/>
    <att type="string" name="canonicalName" value="il20"/>
    <att type="real" name="nodeFillColor_B 24Bon0.05" value="-0.11765"/>
    <graphics type="ELLIPSE" h="60.0" w="76.800048828125" x="577.9922485351562" y="1097.8013916015625" fill="#fff5f5" width="1" outline="#000000" cy:nodeTransparency="1.0" cy:nodeLabelFont="SansSerif.bold-0-24" cy:borderLineType="solid"/>
  </node>
  <node label="herc5" id="-162">
    <att type="string" name="vizmap:iHOP_24_gml NODE_FILL_COLOR" value="java.awt.Color[r=255,g=0,b=0]"/>
    <att type="string" name="description_B 24Bon0.05" value="herc5"/>
    <att type="string" name="iHOP_24.gml.canonicalName.1" value="herc5"/>
    <att type="string" name="iHOP_24.gml.canonicalName" value="herc5"/>
    <att type="string" name="Matching.Attribute" value="herc5"/>
    <att type="real" name="nodeFillColor_/home/tatebe/Desktop/Analyzed_H5N1/H-M/iHOP_24" value="-3.0"/>
    <att type="string" name="merge24.gml.canonicalName" value="herc5"/>
    <att type="string" name="merge24.gml.canonicalName.1" value="herc5"/>
    <att type="string" name="Matching.Attribute.1" value="herc5"/>
    <att type="string" name="canonicalName" value="herc5"/>
    <att type="real" name="nodeFillColor_B 24Bon0.05" value="-3.0"/>
    <graphics type="ELLIPSE" h="60.0" w="96.0" x="730.1738891601562" y="368.9019775390625" fill="#ff0000" width="1" outline="#000000" cy:nodeTransparency="1.0" cy:nodeLabelFont="SansSerif.bold-0-24" cy:borderLineType="solid"/>
  </node>
  <node label="oas1" id="-188">
    <att type="string" name="vizmap:iHOP_24_gml NODE_FILL_COLOR" value="java.awt.Color[r=255,g=0,b=0]"/>
    <att type="string" name="description_B 24Bon0.05" value="oas1"/>
    <att type="string" name="iHOP_24.gml.canonicalName.1" value="oas1"/>
    <att type="string" name="iHOP_24.gml.canonicalName" value="oas1"/>
    <att type="string" name="Matching.Attribute" value="oas1"/>
    <att type="real" name="nodeFillColor_/home/tatebe/Desktop/Analyzed_H5N1/H-M/iHOP_24" value="-3.0"/>
    <att type="string" name="merge24.gml.canonicalName" value="oas1"/>
    <att type="string" name="merge24.gml.canonicalName.1" value="oas1"/>
    <att type="string" name="Matching.Attribute.1" value="oas1"/>
    <att type="string" name="canonicalName" value="oas1"/>
    <att type="real" name="nodeFillColor_B 24Bon0.05" value="-3.0"/>
    <graphics type="ELLIPSE" h="60.0" w="76.800048828125" x="1330.1925048828125" y="1042.7470703125" fill="#ff0000" width="1" outline="#000000" cy:nodeTransparency="1.0" cy:nodeLabelFont="SansSerif.bold-0-24" cy:borderLineType="solid"/>
  </node>
  <node label="oasl" id="-214">
    <att type="string" name="vizmap:iHOP_24_gml NODE_FILL_COLOR" value="java.awt.Color[r=255,g=0,b=0]"/>
    <att type="string" name="description_B 24Bon0.05" value="oasl"/>
    <att type="string" name="iHOP_24.gml.canonicalName.1" value="oasl"/>
    <att type="string" name="iHOP_24.gml.canonicalName" value="oasl"/>
    <att type="string" name="Matching.Attribute" value="oasl"/>
    <att type="real" name="nodeFillColor_/home/tatebe/Desktop/Analyzed_H5N1/H-M/iHOP_24" value="-3.0"/>
    <att type="string" name="merge24.gml.canonicalName" value="oasl"/>
    <att type="string" name="merge24.gml.canonicalName.1" value="oasl"/>
    <att type="string" name="Matching.Attribute.1" value="oasl"/>
    <att type="string" name="canonicalName" value="oasl"/>
    <att type="real" name="nodeFillColor_B 24Bon0.05" value="-3.0"/>
    <graphics type="ELLIPSE" h="60.0" w="76.800048828125" x="1286.555419921875" y="981.38818359375" fill="#ff0000" width="1" outline="#000000" cy:nodeTransparency="1.0" cy:nodeLabelFont="SansSerif.bold-0-24" cy:borderLineType="solid"/>
  </node>
  <node label="ifit2" id="-122">
    <att type="string" name="vizmap:iHOP_24_gml NODE_FILL_COLOR" value="java.awt.Color[r=255,g=0,b=0]"/>
    <att type="string" name="description_B 24Bon0.05" value="ifit2"/>
    <att type="string" name="iHOP_24.gml.canonicalName.1" value="ifit2"/>
    <att type="string" name="iHOP_24.gml.canonicalName" value="ifit2"/>
    <att type="string" name="Matching.Attribute" value="ifit2"/>
    <att type="real" name="nodeFillColor_/home/tatebe/Desktop/Analyzed_H5N1/H-M/iHOP_24" value="-3.0"/>
    <att type="string" name="merge24.gml.canonicalName" value="ifit2"/>
    <att type="string" name="merge24.gml.canonicalName.1" value="ifit2"/>
    <att type="string" name="Matching.Attribute.1" value="ifit2"/>
    <att type="string" name="canonicalName" value="ifit2"/>
    <att type="real" name="nodeFillColor_B 24Bon0.05" value="-3.0"/>
    <graphics type="ELLIPSE" h="60.0" w="96.0" x="353.3013000488281" y="1086.7802734375" fill="#ff0000" width="1" outline="#000000" cy:nodeTransparency="1.0" cy:nodeLabelFont="SansSerif.bold-0-24" cy:borderLineType="solid"/>
  </node>
  <node label="mnda" id="-465">
    <att type="string" name="vizmap:iHOP_24_gml NODE_FILL_COLOR" value="java.awt.Color[r=255,g=84,b=84]"/>
    <att type="string" name="description_B 24Bon0.05" value="mnda"/>
    <att type="string" name="iHOP_24.gml.canonicalName.1" value="mnda"/>
    <att type="string" name="iHOP_24.gml.canonicalName" value="mnda"/>
    <att type="string" name="Matching.Attribute" value="mnda"/>
    <att type="real" name="nodeFillColor_/home/tatebe/Desktop/Analyzed_H5N1/H-M/iHOP_24" value="-2.0118"/>
    <att type="string" name="Matching.Attribute.1" value="mnda"/>
    <att type="string" name="canonicalName" value="mnda"/>
    <att type="real" name="nodeFillColor_B 24Bon0.05" value="-2.0118"/>
    <graphics type="ELLIPSE" h="60.0" w="76.79998779296875" x="1039.8628234863281" y="690.0089111328125" fill="#ff5454" width="1" outline="#000000" cy:nodeTransparency="1.0" cy:nodeLabelFont="SansSerif.bold-0-24" cy:borderLineType="solid"/>
  </node>
  <node label="gsta3" id="-99">
    <att type="string" name="vizmap:iHOP_24_gml NODE_FILL_COLOR" value="java.awt.Color[r=63,g=63,b=255]"/>
    <att type="string" name="description_B 24Bon0.05" value="gsta3"/>
    <att type="string" name="iHOP_24.gml.canonicalName.1" value="gsta3"/>
    <att type="string" name="iHOP_24.gml.canonicalName" value="gsta3"/>
    <att type="string" name="Matching.Attribute" value="gsta3"/>
    <att type="real" name="nodeFillColor_/home/tatebe/Desktop/Analyzed_H5N1/H-M/iHOP_24" value="2.2588"/>
    <att type="string" name="merge24.gml.canonicalName" value="gsta3"/>
    <att type="string" name="merge24.gml.canonicalName.1" value="gsta3"/>
    <att type="string" name="Matching.Attribute.1" value="gsta3"/>
    <att type="string" name="canonicalName" value="gsta3"/>
    <att type="real" name="nodeFillColor_B 24Bon0.05" value="2.2588"/>
    <graphics type="ELLIPSE" h="60.0" w="96.0" x="1852.294189453125" y="520.2012939453125" fill="#3f3fff" width="1" outline="#000000" cy:nodeTransparency="1.0" cy:nodeLabelFont="SansSerif.bold-0-24" cy:borderLineType="solid"/>
  </node>
  <node label="prc1" id="-222">
    <att type="string" name="vizmap:iHOP_24_gml NODE_FILL_COLOR" value="java.awt.Color[r=255,g=96,b=96]"/>
    <att type="string" name="description_B 24Bon0.05" value="prc1"/>
    <att type="string" name="iHOP_24.gml.canonicalName.1" value="prc1"/>
    <att type="string" name="iHOP_24.gml.canonicalName" value="prc1"/>
    <att type="string" name="Matching.Attribute" value="prc1"/>
    <att type="real" name="nodeFillColor_/home/tatebe/Desktop/Analyzed_H5N1/H-M/iHOP_24" value="-1.8706"/>
    <att type="string" name="merge24.gml.canonicalName" value="prc1"/>
    <att type="string" name="merge24.gml.canonicalName.1" value="prc1"/>
    <att type="string" name="Matching.Attribute.1" value="prc1"/>
    <att type="string" name="canonicalName" value="prc1"/>
    <att type="real" name="nodeFillColor_B 24Bon0.05" value="-1.8706"/>
    <graphics type="ELLIPSE" h="60.0" w="76.79998779296875" x="204.12649536132812" y="190.6617889404297" fill="#ff6060" width="1" outline="#000000" cy:nodeTransparency="1.0" cy:nodeLabelFont="SansSerif.bold-0-24" cy:borderLineType="solid"/>
  </node>
  <node label="ifi16" id="-466">
    <att type="string" name="vizmap:iHOP_24_gml NODE_FILL_COLOR" value="java.awt.Color[r=255,g=213,b=213]"/>
    <att type="string" name="description_B 24Bon0.05" value="ifi16"/>
    <att type="string" name="iHOP_24.gml.canonicalName.1" value="ifi16"/>
    <att type="string" name="iHOP_24.gml.canonicalName" value="ifi16"/>
    <att type="string" name="Matching.Attribute" value="ifi16"/>
    <att type="real" name="nodeFillColor_/home/tatebe/Desktop/Analyzed_H5N1/H-M/iHOP_24" value="-0.49412"/>
    <att type="string" name="Matching.Attribute.1" value="ifi16"/>
    <att type="string" name="canonicalName" value="ifi16"/>
    <att type="real" name="nodeFillColor_B 24Bon0.05" value="-0.49412"/>
    <graphics type="ELLIPSE" h="60.0" w="96.0" x="512.0404663085938" y="710.3758544921875" fill="#ffd5d5" width="1" outline="#000000" cy:nodeTransparency="1.0" cy:nodeLabelFont="SansSerif.bold-0-24" cy:borderLineType="solid"/>
  </node>
  <node label="irf7" id="-216">
    <att type="string" name="vizmap:iHOP_24_gml NODE_FILL_COLOR" value="java.awt.Color[r=255,g=0,b=0]"/>
    <att type="string" name="description_B 24Bon0.05" value="irf7"/>
    <att type="string" name="iHOP_24.gml.canonicalName.1" value="irf7"/>
    <att type="string" name="iHOP_24.gml.canonicalName" value="irf7"/>
    <att type="string" name="Matching.Attribute" value="irf7"/>
    <att type="real" name="nodeFillColor_/home/tatebe/Desktop/Analyzed_H5N1/H-M/iHOP_24" value="-3.0"/>
    <att type="string" name="merge24.gml.canonicalName" value="irf7"/>
    <att type="string" name="merge24.gml.canonicalName.1" value="irf7"/>
    <att type="string" name="Matching.Attribute.1" value="irf7"/>
    <att type="string" name="canonicalName" value="irf7"/>
    <att type="real" name="nodeFillColor_B 24Bon0.05" value="-3.0"/>
    <graphics type="ELLIPSE" h="60.0" w="76.79998779296875" x="-445.26812744140625" y="803.9577026367188" fill="#ff0000" width="1" outline="#000000" cy:nodeTransparency="1.0" cy:nodeLabelFont="SansSerif.bold-0-24" cy:borderLineType="solid"/>
  </node>
  <node label="ccne2" id="-18">
    <att type="string" name="vizmap:iHOP_24_gml NODE_FILL_COLOR" value="java.awt.Color[r=255,g=0,b=0]"/>
    <att type="string" name="description_B 24Bon0.05" value="ccne2"/>
    <att type="string" name="iHOP_24.gml.canonicalName.1" value="ccne2"/>
    <att type="string" name="iHOP_24.gml.canonicalName" value="ccne2"/>
    <att type="string" name="Matching.Attribute" value="ccne2"/>
    <att type="real" name="nodeFillColor_/home/tatebe/Desktop/Analyzed_H5N1/H-M/iHOP_24" value="-3.0"/>
    <att type="string" name="merge24.gml.canonicalName" value="ccne2"/>
    <att type="string" name="merge24.gml.canonicalName.1" value="ccne2"/>
    <att type="string" name="Matching.Attribute.1" value="ccne2"/>
    <att type="string" name="canonicalName" value="ccne2"/>
    <att type="real" name="nodeFillColor_B 24Bon0.05" value="-3.0"/>
    <graphics type="ELLIPSE" h="60.0" w="96.0" x="-294.43023681640625" y="433.7538757324219" fill="#ff0000" width="1" outline="#000000" cy:nodeTransparency="1.0" cy:nodeLabelFont="SansSerif.bold-0-24" cy:borderLineType="solid"/>
  </node>
  <node label="btg2" id="-467">
    <att type="string" name="vizmap:iHOP_24_gml NODE_FILL_COLOR" value="java.awt.Color[r=138,g=138,b=255]"/>
    <att type="string" name="description_B 24Bon0.05" value="btg2"/>
    <att type="string" name="iHOP_24.gml.canonicalName.1" value="btg2"/>
    <att type="string" name="iHOP_24.gml.canonicalName" value="btg2"/>
    <att type="string" name="Matching.Attribute" value="btg2"/>
    <att type="real" name="nodeFillColor_/home/tatebe/Desktop/Analyzed_H5N1/H-M/iHOP_24" value="1.3765"/>
    <att type="string" name="Matching.Attribute.1" value="btg2"/>
    <att type="string" name="canonicalName" value="btg2"/>
    <att type="real" name="nodeFillColor_B 24Bon0.05" value="1.3765"/>
    <graphics type="ELLIPSE" h="60.0" w="76.79998779296875" x="320.29095458984375" y="621.3419189453125" fill="#8a8aff" width="1" outline="#000000" cy:nodeTransparency="1.0" cy:nodeLabelFont="SansSerif.bold-0-24" cy:borderLineType="solid"/>
  </node>
  <node label="c1s" id="-180">
    <att type="string" name="vizmap:iHOP_24_gml NODE_FILL_COLOR" value="java.awt.Color[r=255,g=64,b=64]"/>
    <att type="string" name="description_B 24Bon0.05" value="c1s"/>
    <att type="string" name="iHOP_24.gml.canonicalName.1" value="c1s"/>
    <att type="string" name="iHOP_24.gml.canonicalName" value="c1s"/>
    <att type="string" name="Matching.Attribute" value="c1s"/>
    <att type="real" name="nodeFillColor_/home/tatebe/Desktop/Analyzed_H5N1/H-M/iHOP_24" value="-2.2471"/>
    <att type="string" name="merge24.gml.canonicalName" value="c1s"/>
    <att type="string" name="merge24.gml.canonicalName.1" value="c1s"/>
    <att type="string" name="Matching.Attribute.1" value="c1s"/>
    <att type="string" name="canonicalName" value="c1s"/>
    <att type="real" name="nodeFillColor_B 24Bon0.05" value="-2.2471"/>
    <graphics type="ELLIPSE" h="60.0" w="57.60009765625" x="1619.044921875" y="825.3229370117188" fill="#ff4040" width="1" outline="#000000" cy:nodeTransparency="1.0" cy:nodeLabelFont="SansSerif.bold-0-24" cy:borderLineType="solid"/>
  </node>
  <node label="dmbt1" id="-152">
    <att type="string" name="vizmap:iHOP_24_gml NODE_FILL_COLOR" value="java.awt.Color[r=94,g=94,b=255]"/>
    <att type="string" name="description_B 24Bon0.05" value="dmbt1"/>
    <att type="string" name="iHOP_24.gml.canonicalName.1" value="dmbt1"/>
    <att type="string" name="iHOP_24.gml.canonicalName" value="dmbt1"/>
    <att type="string" name="Matching.Attribute" value="dmbt1"/>
    <att type="real" name="nodeFillColor_/home/tatebe/Desktop/Analyzed_H5N1/H-M/iHOP_24" value="1.8941"/>
    <att type="string" name="merge24.gml.canonicalName" value="dmbt1"/>
    <att type="string" name="merge24.gml.canonicalName.1" value="dmbt1"/>
    <att type="string" name="Matching.Attribute.1" value="dmbt1"/>
    <att type="string" name="canonicalName" value="dmbt1"/>
    <att type="real" name="nodeFillColor_B 24Bon0.05" value="1.8941"/>
    <graphics type="ELLIPSE" h="60.0" w="96.0" x="1527.8907470703125" y="813.5885009765625" fill="#5e5eff" width="1" outline="#000000" cy:nodeTransparency="1.0" cy:nodeLabelFont="SansSerif.bold-0-24" cy:borderLineType="solid"/>
  </node>
  <node label="mcm2" id="-468">
    <att type="string" name="vizmap:iHOP_24_gml NODE_FILL_COLOR" value="java.awt.Color[r=255,g=103,b=103]"/>
    <att type="string" name="description_B 24Bon0.05" value="mcm2"/>
    <att type="string" name="iHOP_24.gml.canonicalName.1" value="mcm2"/>
    <att type="string" name="iHOP_24.gml.canonicalName" value="mcm2"/>
    <att type="string" name="Matching.Attribute" value="mcm2"/>
    <att type="real" name="nodeFillColor_/home/tatebe/Desktop/Analyzed_H5N1/H-M/iHOP_24" value="-1.7882"/>
    <att type="string" name="Matching.Attribute.1" value="mcm2"/>
    <att type="string" name="canonicalName" value="mcm2"/>
    <att type="real" name="nodeFillColor_B 24Bon0.05" value="-1.7882"/>
    <graphics type="ELLIPSE" h="60.0" w="76.79998779296875" x="337.3163757324219" y="311.0201416015625" fill="#ff6767" width="1" outline="#000000" cy:nodeTransparency="1.0" cy:nodeLabelFont="SansSerif.bold-0-24" cy:borderLineType="solid"/>
  </node>
  <node label="cd38" id="-197">
    <att type="string" name="vizmap:iHOP_24_gml NODE_FILL_COLOR" value="java.awt.Color[r=255,g=28,b=28]"/>
    <att type="string" name="description_B 24Bon0.05" value="cd38"/>
    <att type="string" name="iHOP_24.gml.canonicalName.1" value="cd38"/>
    <att type="string" name="iHOP_24.gml.canonicalName" value="cd38"/>
    <att type="string" name="Matching.Attribute" value="cd38"/>
    <att type="real" name="nodeFillColor_/home/tatebe/Desktop/Analyzed_H5N1/H-M/iHOP_24" value="-2.6706"/>
    <att type="string" name="merge24.gml.canonicalName" value="cd38"/>
    <att type="string" name="merge24.gml.canonicalName.1" value="cd38"/>
    <att type="string" name="Matching.Attribute.1" value="cd38"/>
    <att type="string" name="canonicalName" value="cd38"/>
    <att type="real" name="nodeFillColor_B 24Bon0.05" value="-2.6706"/>
    <graphics type="ELLIPSE" h="60.0" w="76.800048828125" x="742.3682250976562" y="659.8546752929688" fill="#ff1c1c" width="1" outline="#000000" cy:nodeTransparency="1.0" cy:nodeLabelFont="SansSerif.bold-0-24" cy:borderLineType="solid"/>
  </node>
  <node label="cdc45l" id="-109">
    <att type="string" name="vizmap:iHOP_24_gml NODE_FILL_COLOR" value="java.awt.Color[r=255,g=0,b=0]"/>
    <att type="string" name="description_B 24Bon0.05" value="cdc45l"/>
    <att type="string" name="iHOP_24.gml.canonicalName.1" value="cdc45l"/>
    <att type="string" name="iHOP_24.gml.canonicalName" value="cdc45l"/>
    <att type="string" name="Matching.Attribute" value="cdc45l"/>
    <att type="real" name="nodeFillColor_/home/tatebe/Desktop/Analyzed_H5N1/H-M/iHOP_24" value="-3.0"/>
    <att type="string" name="Matching.Attribute.1" value="cdc45l"/>
    <att type="string" name="canonicalName" value="cdc45l"/>
    <att type="real" name="nodeFillColor_B 24Bon0.05" value="-3.0"/>
    <graphics type="ELLIPSE" h="60.0" w="115.199951171875" x="614.1282348632812" y="471.1596374511719" fill="#ff0000" width="1" outline="#000000" cy:nodeTransparency="1.0" cy:nodeLabelFont="SansSerif.bold-0-24" cy:borderLineType="solid"/>
  </node>
  <node label="tlr2" id="-65">
    <att type="string" name="vizmap:iHOP_24_gml NODE_FILL_COLOR" value="java.awt.Color[r=255,g=6,b=6]"/>
    <att type="string" name="description_B 24Bon0.05" value="tlr2"/>
    <att type="string" name="iHOP_24.gml.canonicalName.1" value="tlr2"/>
    <att type="string" name="iHOP_24.gml.canonicalName" value="tlr2"/>
    <att type="string" name="Matching.Attribute" value="tlr2"/>
    <att type="real" name="nodeFillColor_/home/tatebe/Desktop/Analyzed_H5N1/H-M/iHOP_24" value="-2.9294"/>
    <att type="string" name="merge24.gml.canonicalName" value="tlr2"/>
    <att type="string" name="merge24.gml.canonicalName.1" value="tlr2"/>
    <att type="string" name="Matching.Attribute.1" value="tlr2"/>
    <att type="string" name="canonicalName" value="tlr2"/>
    <att type="real" name="nodeFillColor_B 24Bon0.05" value="-2.9294"/>
    <graphics type="ELLIPSE" h="60.0" w="76.800048828125" x="1673.37890625" y="880.784912109375" fill="#ff0606" width="1" outline="#000000" cy:nodeTransparency="1.0" cy:nodeLabelFont="SansSerif.bold-0-24" cy:borderLineType="solid"/>
  </node>
  <node label="gadd45b" id="-118">
    <att type="string" name="vizmap:iHOP_24_gml NODE_FILL_COLOR" value="java.awt.Color[r=71,g=71,b=255]"/>
    <att type="string" name="description_B 24Bon0.05" value="gadd45b"/>
    <att type="string" name="iHOP_24.gml.canonicalName.1" value="gadd45b"/>
    <att type="string" name="iHOP_24.gml.canonicalName" value="gadd45b"/>
    <att type="string" name="Matching.Attribute" value="gadd45b"/>
    <att type="real" name="nodeFillColor_/home/tatebe/Desktop/Analyzed_H5N1/H-M/iHOP_24" value="2.1647"/>
    <att type="string" name="Matching.Attribute.1" value="gadd45b"/>
    <att type="string" name="canonicalName" value="gadd45b"/>
    <att type="real" name="nodeFillColor_B 24Bon0.05" value="2.1647"/>
    <graphics type="ELLIPSE" h="60.0" w="134.4000015258789" x="94.40688705444336" y="1080.4320068359375" fill="#4747ff" width="1" outline="#000000" cy:nodeTransparency="1.0" cy:nodeLabelFont="SansSerif.bold-0-24" cy:borderLineType="solid"/>
  </node>
  <node label="exo1" id="-231">
    <att type="string" name="vizmap:iHOP_24_gml NODE_FILL_COLOR" value="java.awt.Color[r=255,g=0,b=0]"/>
    <att type="string" name="description_B 24Bon0.05" value="exo1"/>
    <att type="string" name="iHOP_24.gml.canonicalName.1" value="exo1"/>
    <att type="string" name="iHOP_24.gml.canonicalName" value="exo1"/>
    <att type="string" name="Matching.Attribute" value="exo1"/>
    <att type="real" name="nodeFillColor_/home/tatebe/Desktop/Analyzed_H5N1/H-M/iHOP_24" value="-3.0"/>
    <att type="string" name="merge24.gml.canonicalName" value="exo1"/>
    <att type="string" name="merge24.gml.canonicalName.1" value="exo1"/>
    <att type="string" name="Matching.Attribute.1" value="exo1"/>
    <att type="string" name="canonicalName" value="exo1"/>
    <att type="real" name="nodeFillColor_B 24Bon0.05" value="-3.0"/>
    <graphics type="ELLIPSE" h="60.0" w="76.800048828125" x="1497.359619140625" y="1153.231689453125" fill="#ff0000" width="1" outline="#000000" cy:nodeTransparency="1.0" cy:nodeLabelFont="SansSerif.bold-0-24" cy:borderLineType="solid"/>
  </node>
  <node label="txnip" id="-128">
    <att type="string" name="vizmap:iHOP_24_gml NODE_FILL_COLOR" value="java.awt.Color[r=255,g=71,b=71]"/>
    <att type="string" name="description_B 24Bon0.05" value="txnip"/>
    <att type="string" name="iHOP_24.gml.canonicalName.1" value="txnip"/>
    <att type="string" name="iHOP_24.gml.canonicalName" value="txnip"/>
    <att type="string" name="Matching.Attribute" value="txnip"/>
    <att type="real" name="nodeFillColor_/home/tatebe/Desktop/Analyzed_H5N1/H-M/iHOP_24" value="-2.1647"/>
    <att type="string" name="merge24.gml.canonicalName" value="txnip"/>
    <att type="string" name="merge24.gml.canonicalName.1" value="txnip"/>
    <att type="string" name="Matching.Attribute.1" value="txnip"/>
    <att type="string" name="canonicalName" value="txnip"/>
    <att type="real" name="nodeFillColor_B 24Bon0.05" value="-2.1647"/>
    <graphics type="ELLIPSE" h="60.0" w="96.0" x="425.7157897949219" y="775.1095581054688" fill="#ff4747" width="1" outline="#000000" cy:nodeTransparency="1.0" cy:nodeLabelFont="SansSerif.bold-0-24" cy:borderLineType="solid"/>
  </node>
  <node label="tlr1" id="-469">
    <att type="string" name="vizmap:iHOP_24_gml NODE_FILL_COLOR" value="java.awt.Color[r=176,g=176,b=255]"/>
    <att type="string" name="description_B 24Bon0.05" value="tlr1"/>
    <att type="string" name="iHOP_24.gml.canonicalName.1" value="tlr1"/>
    <att type="string" name="iHOP_24.gml.canonicalName" value="tlr1"/>
    <att type="string" name="Matching.Attribute" value="tlr1"/>
    <att type="real" name="nodeFillColor_/home/tatebe/Desktop/Analyzed_H5N1/H-M/iHOP_24" value="0.92941"/>
    <att type="string" name="Matching.Attribute.1" value="tlr1"/>
    <att type="string" name="canonicalName" value="tlr1"/>
    <att type="real" name="nodeFillColor_B 24Bon0.05" value="0.92941"/>
    <graphics type="ELLIPSE" h="60.0" w="76.800048828125" x="828.4302978515625" y="1105.266357421875" fill="#b0b0ff" width="1" outline="#000000" cy:nodeTransparency="1.0" cy:nodeLabelFont="SansSerif.bold-0-24" cy:borderLineType="solid"/>
  </node>
  <node label="ccl20" id="-470">
    <att type="string" name="vizmap:iHOP_24_gml NODE_FILL_COLOR" value="java.awt.Color[r=255,g=0,b=0]"/>
    <att type="string" name="description_B 24Bon0.05" value="ccl20"/>
    <att type="string" name="iHOP_24.gml.canonicalName.1" value="ccl20"/>
    <att type="string" name="iHOP_24.gml.canonicalName" value="ccl20"/>
    <att type="string" name="Matching.Attribute" value="ccl20"/>
    <att type="real" name="nodeFillColor_/home/tatebe/Desktop/Analyzed_H5N1/H-M/iHOP_24" value="-3.0"/>
    <att type="string" name="Matching.Attribute.1" value="ccl20"/>
    <att type="string" name="canonicalName" value="ccl20"/>
    <att type="real" name="nodeFillColor_B 24Bon0.05" value="-3.0"/>
    <graphics type="ELLIPSE" h="60.0" w="96.0" x="920.1246337890625" y="458.0725402832031" fill="#ff0000" width="1" outline="#000000" cy:nodeTransparency="1.0" cy:nodeLabelFont="SansSerif.bold-0-24" cy:borderLineType="solid"/>
  </node>
  <node label="cxcl11" id="-143">
    <att type="string" name="vizmap:iHOP_24_gml NODE_FILL_COLOR" value="java.awt.Color[r=255,g=0,b=0]"/>
    <att type="string" name="description_B 24Bon0.05" value="cxcl11"/>
    <att type="string" name="iHOP_24.gml.canonicalName.1" value="cxcl11"/>
    <att type="string" name="iHOP_24.gml.canonicalName" value="cxcl11"/>
    <att type="string" name="Matching.Attribute" value="cxcl11"/>
    <att type="real" name="nodeFillColor_/home/tatebe/Desktop/Analyzed_H5N1/H-M/iHOP_24" value="-3.0"/>
    <att type="string" name="Matching.Attribute.1" value="cxcl11"/>
    <att type="string" name="canonicalName" value="cxcl11"/>
    <att type="real" name="nodeFillColor_B 24Bon0.05" value="-3.0"/>
    <graphics type="ELLIPSE" h="60.0" w="115.199951171875" x="612.697998046875" y="719.7205810546875" fill="#ff0000" width="1" outline="#000000" cy:nodeTransparency="1.0" cy:nodeLabelFont="SansSerif.bold-0-24" cy:borderLineType="solid"/>
  </node>
  <node label="gbp1" id="-82">
    <att type="string" name="vizmap:iHOP_24_gml NODE_FILL_COLOR" value="java.awt.Color[r=255,g=0,b=0]"/>
    <att type="string" name="description_B 24Bon0.05" value="gbp1"/>
    <att type="string" name="iHOP_24.gml.canonicalName.1" value="gbp1"/>
    <att type="string" name="iHOP_24.gml.canonicalName" value="gbp1"/>
    <att type="string" name="Matching.Attribute" value="gbp1"/>
    <att type="real" name="nodeFillColor_/home/tatebe/Desktop/Analyzed_H5N1/H-M/iHOP_24" value="-3.0"/>
    <att type="string" name="merge24.gml.canonicalName" value="gbp1"/>
    <att type="string" name="merge24.gml.canonicalName.1" value="gbp1"/>
    <att type="string" name="Matching.Attribute.1" value="gbp1"/>
    <att type="string" name="canonicalName" value="gbp1"/>
    <att type="real" name="nodeFillColor_B 24Bon0.05" value="-3.0"/>
    <graphics type="ELLIPSE" h="60.0" w="76.800048828125" x="1317.9815673828125" y="921.8651123046875" fill="#ff0000" width="1" outline="#000000" cy:nodeTransparency="1.0" cy:nodeLabelFont="SansSerif.bold-0-24" cy:borderLineType="solid"/>
  </node>
  <node label="cdc6" id="-257">
    <att type="string" name="vizmap:iHOP_24_gml NODE_FILL_COLOR" value="java.awt.Color[r=255,g=0,b=0]"/>
    <att type="string" name="description_B 24Bon0.05" value="cdc6"/>
    <att type="string" name="iHOP_24.gml.canonicalName.1" value="cdc6"/>
    <att type="string" name="iHOP_24.gml.canonicalName" value="cdc6"/>
    <att type="string" name="Matching.Attribute" value="cdc6"/>
    <att type="real" name="nodeFillColor_/home/tatebe/Desktop/Analyzed_H5N1/H-M/iHOP_24" value="-3.0"/>
    <att type="string" name="merge24.gml.canonicalName" value="cdc6"/>
    <att type="string" name="merge24.gml.canonicalName.1" value="cdc6"/>
    <att type="string" name="Matching.Attribute.1" value="cdc6"/>
    <att type="string" name="canonicalName" value="cdc6"/>
    <att type="real" name="nodeFillColor_B 24Bon0.05" value="-3.0"/>
    <graphics type="ELLIPSE" h="60.0" w="76.79998779296875" x="324.3463439941406" y="429.4510498046875" fill="#ff0000" width="1" outline="#000000" cy:nodeTransparency="1.0" cy:nodeLabelFont="SansSerif.bold-0-24" cy:borderLineType="solid"/>
  </node>
  <node label="egr2" id="-471">
    <att type="string" name="vizmap:iHOP_24_gml NODE_FILL_COLOR" value="java.awt.Color[r=0,g=0,b=255]"/>
    <att type="string" name="description_B 24Bon0.05" value="egr2"/>
    <att type="string" name="iHOP_24.gml.canonicalName.1" value="egr2"/>
    <att type="string" name="iHOP_24.gml.canonicalName" value="egr2"/>
    <att type="string" name="Matching.Attribute" value="egr2"/>
    <att type="real" name="nodeFillColor_/home/tatebe/Desktop/Analyzed_H5N1/H-M/iHOP_24" value="3.0"/>
    <att type="string" name="Matching.Attribute.1" value="egr2"/>
    <att type="string" name="canonicalName" value="egr2"/>
    <att type="real" name="nodeFillColor_B 24Bon0.05" value="3.0"/>
    <graphics type="ELLIPSE" h="60.0" w="76.79998779296875" x="365.11785888671875" y="825.5617065429688" fill="#0000ff" width="1" outline="#000000" cy:nodeTransparency="1.0" cy:nodeLabelFont="SansSerif.bold-0-24" cy:borderLineType="solid"/>
  </node>
  <node label="cxcl10" id="-145">
    <att type="string" name="vizmap:iHOP_24_gml NODE_FILL_COLOR" value="java.awt.Color[r=255,g=0,b=0]"/>
    <att type="string" name="description_B 24Bon0.05" value="cxcl10"/>
    <att type="string" name="iHOP_24.gml.canonicalName.1" value="cxcl10"/>
    <att type="string" name="iHOP_24.gml.canonicalName" value="cxcl10"/>
    <att type="string" name="Matching.Attribute" value="cxcl10"/>
    <att type="real" name="nodeFillColor_/home/tatebe/Desktop/Analyzed_H5N1/H-M/iHOP_24" value="-3.0"/>
    <att type="string" name="Matching.Attribute.1" value="cxcl10"/>
    <att type="string" name="canonicalName" value="cxcl10"/>
    <att type="real" name="nodeFillColor_B 24Bon0.05" value="-3.0"/>
    <graphics type="ELLIPSE" h="60.0" w="115.19998168945312" x="532.7555389404297" y="910.89453125" fill="#ff0000" width="1" outline="#000000" cy:nodeTransparency="1.0" cy:nodeLabelFont="SansSerif.bold-0-24" cy:borderLineType="solid"/>
  </node>
  <node label="erbb4" id="-159">
    <att type="string" name="vizmap:iHOP_24_gml NODE_FILL_COLOR" value="java.awt.Color[r=103,g=103,b=255]"/>
    <att type="string" name="description_B 24Bon0.05" value="erbb4"/>
    <att type="string" name="iHOP_24.gml.canonicalName.1" value="erbb4"/>
    <att type="string" name="iHOP_24.gml.canonicalName" value="erbb4"/>
    <att type="string" name="Matching.Attribute" value="erbb4"/>
    <att type="real" name="nodeFillColor_/home/tatebe/Desktop/Analyzed_H5N1/H-M/iHOP_24" value="1.7882"/>
    <att type="string" name="merge24.gml.canonicalName" value="erbb4"/>
    <att type="string" name="merge24.gml.canonicalName.1" value="erbb4"/>
    <att type="string" name="Matching.Attribute.1" value="erbb4"/>
    <att type="string" name="canonicalName" value="erbb4"/>
    <att type="real" name="nodeFillColor_B 24Bon0.05" value="1.7882"/>
    <graphics type="ELLIPSE" h="60.0" w="95.99999237060547" x="115.7648811340332" y="695.89794921875" fill="#6767ff" width="1" outline="#000000" cy:nodeTransparency="1.0" cy:nodeLabelFont="SansSerif.bold-0-24" cy:borderLineType="solid"/>
  </node>
  <node label="il1rl1" id="-136">
    <att type="string" name="vizmap:iHOP_24_gml NODE_FILL_COLOR" value="java.awt.Color[r=255,g=0,b=0]"/>
    <att type="string" name="description_B 24Bon0.05" value="il1rl1"/>
    <att type="string" name="iHOP_24.gml.canonicalName.1" value="il1rl1"/>
    <att type="string" name="iHOP_24.gml.canonicalName" value="il1rl1"/>
    <att type="string" name="Matching.Attribute" value="il1rl1"/>
    <att type="real" name="nodeFillColor_/home/tatebe/Desktop/Analyzed_H5N1/H-M/iHOP_24" value="-3.0"/>
    <att type="string" name="Matching.Attribute.1" value="il1rl1"/>
    <att type="string" name="canonicalName" value="il1rl1"/>
    <att type="real" name="nodeFillColor_B 24Bon0.05" value="-3.0"/>
    <graphics type="ELLIPSE" h="60.0" w="115.19999980926514" x="54.01414346694946" y="622.0603637695312" fill="#ff0000" width="1" outline="#000000" cy:nodeTransparency="1.0" cy:nodeLabelFont="SansSerif.bold-0-24" cy:borderLineType="solid"/>
  </node>
  <node label="aim2" id="-123">
    <att type="string" name="vizmap:iHOP_24_gml NODE_FILL_COLOR" value="java.awt.Color[r=255,g=0,b=0]"/>
    <att type="string" name="description_B 24Bon0.05" value="aim2"/>
    <att type="string" name="iHOP_24.gml.canonicalName.1" value="aim2"/>
    <att type="string" name="iHOP_24.gml.canonicalName" value="aim2"/>
    <att type="string" name="Matching.Attribute" value="aim2"/>
    <att type="real" name="nodeFillColor_/home/tatebe/Desktop/Analyzed_H5N1/H-M/iHOP_24" value="-3.0"/>
    <att type="string" name="merge24.gml.canonicalName" value="aim2"/>
    <att type="string" name="merge24.gml.canonicalName.1" value="aim2"/>
    <att type="string" name="Matching.Attribute.1" value="aim2"/>
    <att type="string" name="canonicalName" value="aim2"/>
    <att type="real" name="nodeFillColor_B 24Bon0.05" value="-3.0"/>
    <graphics type="ELLIPSE" h="60.0" w="76.800048828125" x="1694.7882080078125" y="944.8780517578125" fill="#ff0000" width="1" outline="#000000" cy:nodeTransparency="1.0" cy:nodeLabelFont="SansSerif.bold-0-24" cy:borderLineType="solid"/>
  </node>
  <node label="fosb" id="-169">
    <att type="string" name="vizmap:iHOP_24_gml NODE_FILL_COLOR" value="java.awt.Color[r=0,g=0,b=255]"/>
    <att type="string" name="description_B 24Bon0.05" value="fosb"/>
    <att type="string" name="iHOP_24.gml.canonicalName.1" value="fosb"/>
    <att type="string" name="iHOP_24.gml.canonicalName" value="fosb"/>
    <att type="string" name="Matching.Attribute" value="fosb"/>
    <att type="real" name="nodeFillColor_/home/tatebe/Desktop/Analyzed_H5N1/H-M/iHOP_24" value="3.0"/>
    <att type="string" name="merge24.gml.canonicalName" value="fosb"/>
    <att type="string" name="merge24.gml.canonicalName.1" value="fosb"/>
    <att type="string" name="Matching.Attribute.1" value="fosb"/>
    <att type="string" name="canonicalName" value="fosb"/>
    <att type="real" name="nodeFillColor_B 24Bon0.05" value="3.0"/>
    <graphics type="ELLIPSE" h="60.0" w="76.79998779296875" x="311.2290344238281" y="686.0697631835938" fill="#0000ff" width="1" outline="#000000" cy:nodeTransparency="1.0" cy:nodeLabelFont="SansSerif.bold-0-24" cy:borderLineType="solid"/>
  </node>
  <node label="zbp1" id="-220">
    <att type="string" name="vizmap:iHOP_24_gml NODE_FILL_COLOR" value="java.awt.Color[r=255,g=0,b=0]"/>
    <att type="string" name="description_B 24Bon0.05" value="zbp1"/>
    <att type="string" name="iHOP_24.gml.canonicalName.1" value="zbp1"/>
    <att type="string" name="iHOP_24.gml.canonicalName" value="zbp1"/>
    <att type="string" name="Matching.Attribute" value="zbp1"/>
    <att type="real" name="nodeFillColor_/home/tatebe/Desktop/Analyzed_H5N1/H-M/iHOP_24" value="-3.0"/>
    <att type="string" name="merge24.gml.canonicalName" value="zbp1"/>
    <att type="string" name="merge24.gml.canonicalName.1" value="zbp1"/>
    <att type="string" name="Matching.Attribute.1" value="zbp1"/>
    <att type="string" name="canonicalName" value="zbp1"/>
    <att type="real" name="nodeFillColor_B 24Bon0.05" value="-3.0"/>
    <graphics type="ELLIPSE" h="60.0" w="76.80000305175781" x="253.55004119873047" y="342.61285400390625" fill="#ff0000" width="1" outline="#000000" cy:nodeTransparency="1.0" cy:nodeLabelFont="SansSerif.bold-0-24" cy:borderLineType="solid"/>
  </node>
  <node label="mx1" id="-113">
    <att type="string" name="vizmap:iHOP_24_gml NODE_FILL_COLOR" value="java.awt.Color[r=255,g=0,b=0]"/>
    <att type="string" name="description_B 24Bon0.05" value="mx1"/>
    <att type="string" name="iHOP_24.gml.canonicalName.1" value="mx1"/>
    <att type="string" name="node.width" value="70.0"/>
    <att type="string" name="iHOP_24.gml.canonicalName" value="mx1"/>
    <att type="string" name="Matching.Attribute" value="mx1"/>
    <att type="real" name="nodeFillColor_/home/tatebe/Desktop/Analyzed_H5N1/H-M/iHOP_24" value="-3.0"/>
    <att type="string" name="merge24.gml.canonicalName" value="mx1"/>
    <att type="string" name="merge24.gml.canonicalName.1" value="mx1"/>
    <att type="string" name="Matching.Attribute.1" value="mx1"/>
    <att type="string" name="canonicalName" value="mx1"/>
    <att type="real" name="nodeFillColor_B 24Bon0.05" value="-3.0"/>
    <graphics type="ELLIPSE" h="60.0" w="70.0" x="-346.75213623046875" y="916.9526977539062" fill="#ff0000" width="1" outline="#000000" cy:nodeTransparency="1.0" cy:nodeLabelFont="SansSerif.bold-0-24" cy:borderLineType="solid"/>
  </node>
  <node label="sod2" id="-472">
    <att type="string" name="vizmap:iHOP_24_gml NODE_FILL_COLOR" value="java.awt.Color[r=255,g=0,b=0]"/>
    <att type="string" name="description_B 24Bon0.05" value="sod2"/>
    <att type="string" name="iHOP_24.gml.canonicalName.1" value="sod2"/>
    <att type="string" name="iHOP_24.gml.canonicalName" value="sod2"/>
    <att type="string" name="Matching.Attribute" value="sod2"/>
    <att type="real" name="nodeFillColor_/home/tatebe/Desktop/Analyzed_H5N1/H-M/iHOP_24" value="-3.0"/>
    <att type="string" name="Matching.Attribute.1" value="sod2"/>
    <att type="string" name="canonicalName" value="sod2"/>
    <att type="real" name="nodeFillColor_B 24Bon0.05" value="-3.0"/>
    <graphics type="ELLIPSE" h="60.0" w="76.79998779296875" x="361.41009521484375" y="950.5681762695312" fill="#ff0000" width="1" outline="#000000" cy:nodeTransparency="1.0" cy:nodeLabelFont="SansSerif.bold-0-24" cy:borderLineType="solid"/>
  </node>
  <node label="ifnb1" id="-473">
    <att type="string" name="vizmap:iHOP_24_gml NODE_FILL_COLOR" value="java.awt.Color[r=255,g=131,b=131]"/>
    <att type="string" name="description_B 24Bon0.05" value="ifnb1"/>
    <att type="string" name="iHOP_24.gml.canonicalName.1" value="ifnb1"/>
    <att type="string" name="iHOP_24.gml.canonicalName" value="ifnb1"/>
    <att type="string" name="Matching.Attribute" value="ifnb1"/>
    <att type="real" name="nodeFillColor_/home/tatebe/Desktop/Analyzed_H5N1/H-M/iHOP_24" value="-1.4588"/>
    <att type="string" name="Matching.Attribute.1" value="ifnb1"/>
    <att type="string" name="canonicalName" value="ifnb1"/>
    <att type="real" name="nodeFillColor_B 24Bon0.05" value="-1.4588"/>
    <graphics type="ELLIPSE" h="60.0" w="96.0" x="30.56580352783203" y="770.2301635742188" fill="#ff8383" width="1" outline="#000000" cy:nodeTransparency="1.0" cy:nodeLabelFont="SansSerif.bold-0-24" cy:borderLineType="solid"/>
  </node>
  <node label="cdh1" id="-474">
    <att type="string" name="vizmap:iHOP_24_gml NODE_FILL_COLOR" value="java.awt.Color[r=182,g=182,b=255]"/>
    <att type="string" name="description_B 24Bon0.05" value="cdh1"/>
    <att type="string" name="iHOP_24.gml.canonicalName.1" value="cdh1"/>
    <att type="string" name="iHOP_24.gml.canonicalName" value="cdh1"/>
    <att type="string" name="Matching.Attribute" value="cdh1"/>
    <att type="real" name="nodeFillColor_/home/tatebe/Desktop/Analyzed_H5N1/H-M/iHOP_24" value="0.85882"/>
    <att type="string" name="Matching.Attribute.1" value="cdh1"/>
    <att type="string" name="canonicalName" value="cdh1"/>
    <att type="real" name="nodeFillColor_B 24Bon0.05" value="0.85882"/>
    <graphics type="ELLIPSE" h="60.0" w="76.80000305175781" x="223.1612777709961" y="520.471923828125" fill="#b6b6ff" width="1" outline="#000000" cy:nodeTransparency="1.0" cy:nodeLabelFont="SansSerif.bold-0-24" cy:borderLineType="solid"/>
  </node>
  <node label="socs1" id="-475">
    <att type="string" name="vizmap:iHOP_24_gml NODE_FILL_COLOR" value="java.awt.Color[r=255,g=173,b=173]"/>
    <att type="string" name="description_B 24Bon0.05" value="socs1"/>
    <att type="string" name="iHOP_24.gml.canonicalName.1" value="socs1"/>
    <att type="string" name="iHOP_24.gml.canonicalName" value="socs1"/>
    <att type="string" name="Matching.Attribute" value="socs1"/>
    <att type="real" name="nodeFillColor_/home/tatebe/Desktop/Analyzed_H5N1/H-M/iHOP_24" value="-0.96471"/>
    <att type="string" name="Matching.Attribute.1" value="socs1"/>
    <att type="string" name="canonicalName" value="socs1"/>
    <att type="real" name="nodeFillColor_B 24Bon0.05" value="-0.96471"/>
    <graphics type="ELLIPSE" h="60.0" w="96.0" x="427.3382263183594" y="959.2371215820312" fill="#ffadad" width="1" outline="#000000" cy:nodeTransparency="1.0" cy:nodeLabelFont="SansSerif.bold-0-24" cy:borderLineType="solid"/>
  </node>
  <node label="nox1" id="-193">
    <att type="string" name="vizmap:iHOP_24_gml NODE_FILL_COLOR" value="java.awt.Color[r=255,g=0,b=0]"/>
    <att type="string" name="description_B 24Bon0.05" value="nox1"/>
    <att type="string" name="iHOP_24.gml.canonicalName.1" value="nox1"/>
    <att type="string" name="iHOP_24.gml.canonicalName" value="nox1"/>
    <att type="string" name="Matching.Attribute" value="nox1"/>
    <att type="real" name="nodeFillColor_/home/tatebe/Desktop/Analyzed_H5N1/H-M/iHOP_24" value="-3.0"/>
    <att type="string" name="Matching.Attribute.1" value="nox1"/>
    <att type="string" name="canonicalName" value="nox1"/>
    <att type="real" name="nodeFillColor_B 24Bon0.05" value="-3.0"/>
    <graphics type="ELLIPSE" h="60.0" w="76.80000305175781" x="234.04924774169922" y="979.4093017578125" fill="#ff0000" width="1" outline="#000000" cy:nodeTransparency="1.0" cy:nodeLabelFont="SansSerif.bold-0-24" cy:borderLineType="solid"/>
  </node>
  <node label="mki67" id="-35">
    <att type="string" name="vizmap:iHOP_24_gml NODE_FILL_COLOR" value="java.awt.Color[r=255,g=0,b=0]"/>
    <att type="string" name="description_B 24Bon0.05" value="mki67"/>
    <att type="string" name="iHOP_24.gml.canonicalName.1" value="mki67"/>
    <att type="string" name="iHOP_24.gml.canonicalName" value="mki67"/>
    <att type="string" name="Matching.Attribute" value="mki67"/>
    <att type="real" name="nodeFillColor_/home/tatebe/Desktop/Analyzed_H5N1/H-M/iHOP_24" value="-3.0"/>
    <att type="string" name="Matching.Attribute.1" value="mki67"/>
    <att type="string" name="canonicalName" value="mki67"/>
    <att type="real" name="nodeFillColor_B 24Bon0.05" value="-3.0"/>
    <graphics type="ELLIPSE" h="60.0" w="96.0" x="1.4209747314453125" y="689.824462890625" fill="#ff0000" width="1" outline="#000000" cy:nodeTransparency="1.0" cy:nodeLabelFont="SansSerif.bold-0-24" cy:borderLineType="solid"/>
  </node>
  <node label="ifi27" id="-48">
    <att type="string" name="vizmap:iHOP_24_gml NODE_FILL_COLOR" value="java.awt.Color[r=255,g=0,b=0]"/>
    <att type="string" name="description_B 24Bon0.05" value="ifi27"/>
    <att type="string" name="iHOP_24.gml.canonicalName.1" value="ifi27"/>
    <att type="string" name="iHOP_24.gml.canonicalName" value="ifi27"/>
    <att type="string" name="Matching.Attribute" value="ifi27"/>
    <att type="real" name="nodeFillColor_/home/tatebe/Desktop/Analyzed_H5N1/H-M/iHOP_24" value="-3.0"/>
    <att type="string" name="merge24.gml.canonicalName" value="ifi27"/>
    <att type="string" name="merge24.gml.canonicalName.1" value="ifi27"/>
    <att type="string" name="Matching.Attribute.1" value="ifi27"/>
    <att type="string" name="canonicalName" value="ifi27"/>
    <att type="real" name="nodeFillColor_B 24Bon0.05" value="-3.0"/>
    <graphics type="ELLIPSE" h="60.0" w="96.0" x="372.2999572753906" y="566.2985229492188" fill="#ff0000" width="1" outline="#000000" cy:nodeTransparency="1.0" cy:nodeLabelFont="SansSerif.bold-0-24" cy:borderLineType="solid"/>
  </node>
  <node label="e2f1" id="-138">
    <att type="string" name="vizmap:iHOP_24_gml NODE_FILL_COLOR" value="java.awt.Color[r=255,g=52,b=52]"/>
    <att type="string" name="description_B 24Bon0.05" value="e2f1"/>
    <att type="string" name="iHOP_24.gml.canonicalName.1" value="e2f1"/>
    <att type="string" name="iHOP_24.gml.canonicalName" value="e2f1"/>
    <att type="string" name="Matching.Attribute" value="e2f1"/>
    <att type="real" name="nodeFillColor_/home/tatebe/Desktop/Analyzed_H5N1/H-M/iHOP_24" value="-2.3882"/>
    <att type="string" name="merge24.gml.canonicalName" value="e2f1"/>
    <att type="string" name="merge24.gml.canonicalName.1" value="e2f1"/>
    <att type="string" name="Matching.Attribute.1" value="e2f1"/>
    <att type="string" name="canonicalName" value="e2f1"/>
    <att type="real" name="nodeFillColor_B 24Bon0.05" value="-2.3882"/>
    <graphics type="ELLIPSE" h="60.0" w="76.80000686645508" x="-90.43025779724121" y="436.7538757324219" fill="#ff3434" width="1" outline="#000000" cy:nodeTransparency="1.0" cy:nodeLabelFont="SansSerif.bold-0-24" cy:borderLineType="solid"/>
  </node>
  <node label="cdkn1b" id="-476">
    <att type="string" name="vizmap:iHOP_24_gml NODE_FILL_COLOR" value="java.awt.Color[r=188,g=188,b=255]"/>
    <att type="string" name="description_B 24Bon0.05" value="cdkn1b"/>
    <att type="string" name="iHOP_24.gml.canonicalName.1" value="cdkn1b"/>
    <att type="string" name="iHOP_24.gml.canonicalName" value="cdkn1b"/>
    <att type="string" name="Matching.Attribute" value="cdkn1b"/>
    <att type="real" name="nodeFillColor_/home/tatebe/Desktop/Analyzed_H5N1/H-M/iHOP_24" value="0.78824"/>
    <att type="string" name="Matching.Attribute.1" value="cdkn1b"/>
    <att type="string" name="canonicalName" value="cdkn1b"/>
    <att type="real" name="nodeFillColor_B 24Bon0.05" value="0.78824"/>
    <graphics type="ELLIPSE" h="60.0" w="115.20000076293945" x="45.52152061462402" y="900.8698120117188" fill="#bcbcff" width="1" outline="#000000" cy:nodeTransparency="1.0" cy:nodeLabelFont="SansSerif.bold-0-24" cy:borderLineType="solid"/>
  </node>
  <node label="ccnd1" id="-477">
    <att type="string" name="vizmap:iHOP_24_gml NODE_FILL_COLOR" value="java.awt.Color[r=255,g=157,b=157]"/>
    <att type="string" name="description_B 24Bon0.05" value="ccnd1"/>
    <att type="string" name="iHOP_24.gml.canonicalName.1" value="ccnd1"/>
    <att type="string" name="iHOP_24.gml.canonicalName" value="ccnd1"/>
    <att type="string" name="Matching.Attribute" value="ccnd1"/>
    <att type="real" name="nodeFillColor_/home/tatebe/Desktop/Analyzed_H5N1/H-M/iHOP_24" value="-1.1529"/>
    <att type="string" name="Matching.Attribute.1" value="ccnd1"/>
    <att type="string" name="canonicalName" value="ccnd1"/>
    <att type="real" name="nodeFillColor_B 24Bon0.05" value="-1.1529"/>
    <graphics type="ELLIPSE" h="60.0" w="96.0" x="506.81707763671875" y="518.4508056640625" fill="#ff9d9d" width="1" outline="#000000" cy:nodeTransparency="1.0" cy:nodeLabelFont="SansSerif.bold-0-24" cy:borderLineType="solid"/>
  </node>
  <node label="isg15" id="-478">
    <att type="string" name="vizmap:iHOP_24_gml NODE_FILL_COLOR" value="java.awt.Color[r=255,g=255,b=255]"/>
    <att type="string" name="description_B 24Bon0.05" value="isg15"/>
    <att type="string" name="iHOP_24.gml.canonicalName.1" value="isg15"/>
    <att type="string" name="iHOP_24.gml.canonicalName" value="isg15"/>
    <att type="string" name="Matching.Attribute" value="isg15"/>
    <att type="real" name="nodeFillColor_/home/tatebe/Desktop/Analyzed_H5N1/H-M/iHOP_24" value="0.0"/>
    <att type="string" name="Matching.Attribute.1" value="isg15"/>
    <att type="string" name="canonicalName" value="isg15"/>
    <att type="real" name="nodeFillColor_B 24Bon0.05" value="0.0"/>
    <graphics type="ELLIPSE" h="60.0" w="96.0" x="727.3177490234375" y="471.9894104003906" fill="#ffffff" width="1" outline="#000000" cy:nodeTransparency="1.0" cy:nodeLabelFont="SansSerif.bold-0-24" cy:borderLineType="solid"/>
  </node>
  <node label="gsta2" id="-100">
    <att type="string" name="vizmap:iHOP_24_gml NODE_FILL_COLOR" value="java.awt.Color[r=63,g=63,b=255]"/>
    <att type="string" name="description_B 24Bon0.05" value="gsta2"/>
    <att type="string" name="iHOP_24.gml.canonicalName.1" value="gsta2"/>
    <att type="string" name="iHOP_24.gml.canonicalName" value="gsta2"/>
    <att type="string" name="Matching.Attribute" value="gsta2"/>
    <att type="real" name="nodeFillColor_/home/tatebe/Desktop/Analyzed_H5N1/H-M/iHOP_24" value="2.2588"/>
    <att type="string" name="merge24.gml.canonicalName" value="gsta2"/>
    <att type="string" name="merge24.gml.canonicalName.1" value="gsta2"/>
    <att type="string" name="Matching.Attribute.1" value="gsta2"/>
    <att type="string" name="canonicalName" value="gsta2"/>
    <att type="real" name="nodeFillColor_B 24Bon0.05" value="2.2588"/>
    <graphics type="ELLIPSE" h="60.0" w="96.0" x="1374.7552490234375" y="433.8109130859375" fill="#3f3fff" width="1" outline="#000000" cy:nodeTransparency="1.0" cy:nodeLabelFont="SansSerif.bold-0-24" cy:borderLineType="solid"/>
  </node>
  <node label="gsta1" id="-101">
    <att type="string" name="vizmap:iHOP_24_gml NODE_FILL_COLOR" value="java.awt.Color[r=28,g=28,b=255]"/>
    <att type="string" name="description_B 24Bon0.05" value="gsta1"/>
    <att type="string" name="iHOP_24.gml.canonicalName.1" value="gsta1"/>
    <att type="string" name="iHOP_24.gml.canonicalName" value="gsta1"/>
    <att type="string" name="Matching.Attribute" value="gsta1"/>
    <att type="real" name="nodeFillColor_/home/tatebe/Desktop/Analyzed_H5N1/H-M/iHOP_24" value="2.6706"/>
    <att type="string" name="merge24.gml.canonicalName" value="gsta1"/>
    <att type="string" name="merge24.gml.canonicalName.1" value="gsta1"/>
    <att type="string" name="Matching.Attribute.1" value="gsta1"/>
    <att type="string" name="canonicalName" value="gsta1"/>
    <att type="real" name="nodeFillColor_B 24Bon0.05" value="2.6706"/>
    <graphics type="ELLIPSE" h="60.0" w="96.0" x="1181.7552490234375" y="490.8109130859375" fill="#1c1cff" width="1" outline="#000000" cy:nodeTransparency="1.0" cy:nodeLabelFont="SansSerif.bold-0-24" cy:borderLineType="solid"/>
  </node>
  <node label="vcam1" id="-154">
    <att type="string" name="vizmap:iHOP_24_gml NODE_FILL_COLOR" value="java.awt.Color[r=255,g=0,b=0]"/>
    <att type="string" name="description_B 24Bon0.05" value="vcam1"/>
    <att type="string" name="iHOP_24.gml.canonicalName.1" value="vcam1"/>
    <att type="string" name="iHOP_24.gml.canonicalName" value="vcam1"/>
    <att type="string" name="Matching.Attribute" value="vcam1"/>
    <att type="real" name="nodeFillColor_/home/tatebe/Desktop/Analyzed_H5N1/H-M/iHOP_24" value="-3.0"/>
    <att type="string" name="Matching.Attribute.1" value="vcam1"/>
    <att type="string" name="canonicalName" value="vcam1"/>
    <att type="real" name="nodeFillColor_B 24Bon0.05" value="-3.0"/>
    <graphics type="ELLIPSE" h="60.0" w="96.0" x="845.977783203125" y="705.7323608398438" fill="#ff0000" width="1" outline="#000000" cy:nodeTransparency="1.0" cy:nodeLabelFont="SansSerif.bold-0-24" cy:borderLineType="solid"/>
  </node>
  <node label="cxcr4" id="-479">
    <att type="string" name="vizmap:iHOP_24_gml NODE_FILL_COLOR" value="java.awt.Color[r=255,g=159,b=159]"/>
    <att type="string" name="description_B 24Bon0.05" value="cxcr4"/>
    <att type="string" name="iHOP_24.gml.canonicalName.1" value="cxcr4"/>
    <att type="string" name="iHOP_24.gml.canonicalName" value="cxcr4"/>
    <att type="string" name="Matching.Attribute" value="cxcr4"/>
    <att type="real" name="nodeFillColor_/home/tatebe/Desktop/Analyzed_H5N1/H-M/iHOP_24" value="-1.1294"/>
    <att type="string" name="Matching.Attribute.1" value="cxcr4"/>
    <att type="string" name="canonicalName" value="cxcr4"/>
    <att type="real" name="nodeFillColor_B 24Bon0.05" value="-1.1294"/>
    <graphics type="ELLIPSE" h="60.0" w="96.0" x="644.5271606445312" y="892.4818115234375" fill="#ff9f9f" width="1" outline="#000000" cy:nodeTransparency="1.0" cy:nodeLabelFont="SansSerif.bold-0-24" cy:borderLineType="solid"/>
  </node>
  <node label="ccna1" id="-480">
    <att type="string" name="vizmap:iHOP_24_gml NODE_FILL_COLOR" value="java.awt.Color[r=255,g=222,b=222]"/>
    <att type="string" name="description_B 24Bon0.05" value="ccna1"/>
    <att type="string" name="iHOP_24.gml.canonicalName.1" value="ccna1"/>
    <att type="string" name="iHOP_24.gml.canonicalName" value="ccna1"/>
    <att type="string" name="Matching.Attribute" value="ccna1"/>
    <att type="real" name="nodeFillColor_/home/tatebe/Desktop/Analyzed_H5N1/H-M/iHOP_24" value="-0.38824"/>
    <att type="string" name="Matching.Attribute.1" value="ccna1"/>
    <att type="string" name="canonicalName" value="ccna1"/>
    <att type="real" name="nodeFillColor_B 24Bon0.05" value="-0.38824"/>
    <graphics type="ELLIPSE" h="60.0" w="96.0" x="212.48236083984375" y="698.8491821289062" fill="#ffdede" width="1" outline="#000000" cy:nodeTransparency="1.0" cy:nodeLabelFont="SansSerif.bold-0-24" cy:borderLineType="solid"/>
  </node>
  <node label="ccl5" id="-60">
    <att type="string" name="vizmap:iHOP_24_gml NODE_FILL_COLOR" value="java.awt.Color[r=255,g=0,b=0]"/>
    <att type="string" name="description_B 24Bon0.05" value="ccl5"/>
    <att type="string" name="iHOP_24.gml.canonicalName.1" value="ccl5"/>
    <att type="string" name="iHOP_24.gml.canonicalName" value="ccl5"/>
    <att type="string" name="Matching.Attribute" value="ccl5"/>
    <att type="real" name="nodeFillColor_/home/tatebe/Desktop/Analyzed_H5N1/H-M/iHOP_24" value="-3.0"/>
    <att type="string" name="merge24.gml.canonicalName" value="ccl5"/>
    <att type="string" name="merge24.gml.canonicalName.1" value="ccl5"/>
    <att type="string" name="Matching.Attribute.1" value="ccl5"/>
    <att type="string" name="canonicalName" value="ccl5"/>
    <att type="real" name="nodeFillColor_B 24Bon0.05" value="-3.0"/>
    <graphics type="ELLIPSE" h="60.0" w="76.800048828125" x="1422.346923828125" y="1068.962890625" fill="#ff0000" width="1" outline="#000000" cy:nodeTransparency="1.0" cy:nodeLabelFont="SansSerif.bold-0-24" cy:borderLineType="solid"/>
  </node>
  <node label="ccl2" id="-481">
    <att type="string" name="vizmap:iHOP_24_gml NODE_FILL_COLOR" value="java.awt.Color[r=255,g=0,b=0]"/>
    <att type="string" name="description_B 24Bon0.05" value="ccl2"/>
    <att type="string" name="iHOP_24.gml.canonicalName.1" value="ccl2"/>
    <att type="string" name="iHOP_24.gml.canonicalName" value="ccl2"/>
    <att type="string" name="Matching.Attribute" value="ccl2"/>
    <att type="real" name="nodeFillColor_/home/tatebe/Desktop/Analyzed_H5N1/H-M/iHOP_24" value="-3.0"/>
    <att type="string" name="Matching.Attribute.1" value="ccl2"/>
    <att type="string" name="canonicalName" value="ccl2"/>
    <att type="real" name="nodeFillColor_B 24Bon0.05" value="-3.0"/>
    <graphics type="ELLIPSE" h="60.0" w="76.800048828125" x="730.3473510742188" y="551.0392456054688" fill="#ff0000" width="1" outline="#000000" cy:nodeTransparency="1.0" cy:nodeLabelFont="SansSerif.bold-0-24" cy:borderLineType="solid"/>
  </node>
  <node label="tyms" id="-38">
    <att type="string" name="vizmap:iHOP_24_gml NODE_FILL_COLOR" value="java.awt.Color[r=255,g=0,b=0]"/>
    <att type="string" name="description_B 24Bon0.05" value="tyms"/>
    <att type="string" name="iHOP_24.gml.canonicalName.1" value="tyms"/>
    <att type="string" name="iHOP_24.gml.canonicalName" value="tyms"/>
    <att type="string" name="Matching.Attribute" value="tyms"/>
    <att type="real" name="nodeFillColor_/home/tatebe/Desktop/Analyzed_H5N1/H-M/iHOP_24" value="-3.0"/>
    <att type="string" name="Matching.Attribute.1" value="tyms"/>
    <att type="string" name="canonicalName" value="tyms"/>
    <att type="real" name="nodeFillColor_B 24Bon0.05" value="-3.0"/>
    <graphics type="ELLIPSE" h="60.0" w="76.79998779296875" x="448.2360534667969" y="627.7152099609375" fill="#ff0000" width="1" outline="#000000" cy:nodeTransparency="1.0" cy:nodeLabelFont="SansSerif.bold-0-24" cy:borderLineType="solid"/>
  </node>
  <node label="tap1" id="-87">
    <att type="string" name="vizmap:iHOP_24_gml NODE_FILL_COLOR" value="java.awt.Color[r=255,g=0,b=0]"/>
    <att type="string" name="description_B 24Bon0.05" value="tap1"/>
    <att type="string" name="iHOP_24.gml.canonicalName.1" value="tap1"/>
    <att type="string" name="iHOP_24.gml.canonicalName" value="tap1"/>
    <att type="string" name="Matching.Attribute" value="tap1"/>
    <att type="real" name="nodeFillColor_/home/tatebe/Desktop/Analyzed_H5N1/H-M/iHOP_24" value="-3.0"/>
    <att type="string" name="merge24.gml.canonicalName" value="tap1"/>
    <att type="string" name="merge24.gml.canonicalName.1" value="tap1"/>
    <att type="string" name="Matching.Attribute.1" value="tap1"/>
    <att type="string" name="canonicalName" value="tap1"/>
    <att type="real" name="nodeFillColor_B 24Bon0.05" value="-3.0"/>
    <graphics type="ELLIPSE" h="60.0" w="76.800048828125" x="1565.3743896484375" y="1112.9998779296875" fill="#ff0000" width="1" outline="#000000" cy:nodeTransparency="1.0" cy:nodeLabelFont="SansSerif.bold-0-24" cy:borderLineType="solid"/>
  </node>
  <node label="lamp3" id="-259">
    <att type="string" name="vizmap:iHOP_24_gml NODE_FILL_COLOR" value="java.awt.Color[r=255,g=0,b=0]"/>
    <att type="string" name="description_B 24Bon0.05" value="lamp3"/>
    <att type="string" name="iHOP_24.gml.canonicalName.1" value="lamp3"/>
    <att type="string" name="iHOP_24.gml.canonicalName" value="lamp3"/>
    <att type="string" name="Matching.Attribute" value="lamp3"/>
    <att type="real" name="nodeFillColor_/home/tatebe/Desktop/Analyzed_H5N1/H-M/iHOP_24" value="-3.0"/>
    <att type="string" name="merge24.gml.canonicalName" value="lamp3"/>
    <att type="string" name="merge24.gml.canonicalName.1" value="lamp3"/>
    <att type="string" name="Matching.Attribute.1" value="lamp3"/>
    <att type="string" name="canonicalName" value="lamp3"/>
    <att type="real" name="nodeFillColor_B 24Bon0.05" value="-3.0"/>
    <graphics type="ELLIPSE" h="60.0" w="96.0" x="-101.97650146484375" y="548.2782592773438" fill="#ff0000" width="1" outline="#000000" cy:nodeTransparency="1.0" cy:nodeLabelFont="SansSerif.bold-0-24" cy:borderLineType="solid"/>
  </node>
  <node label="jun" id="-56">
    <att type="string" name="vizmap:iHOP_24_gml NODE_FILL_COLOR" value="java.awt.Color[r=0,g=0,b=255]"/>
    <att type="string" name="description_B 24Bon0.05" value="jun"/>
    <att type="string" name="iHOP_24.gml.canonicalName.1" value="jun"/>
    <att type="string" name="iHOP_24.gml.canonicalName" value="jun"/>
    <att type="string" name="Matching.Attribute" value="jun"/>
    <att type="real" name="nodeFillColor_/home/tatebe/Desktop/Analyzed_H5N1/H-M/iHOP_24" value="3.0"/>
    <att type="string" name="Matching.Attribute.1" value="jun"/>
    <att type="string" name="canonicalName" value="jun"/>
    <att type="real" name="nodeFillColor_B 24Bon0.05" value="3.0"/>
    <graphics type="ELLIPSE" h="60.0" w="57.59999084472656" x="271.16854095458984" y="744.581298828125" fill="#0000ff" width="1" outline="#000000" cy:nodeTransparency="1.0" cy:nodeLabelFont="SansSerif.bold-0-24" cy:borderLineType="solid"/>
  </node>
  <node label="fos" id="-142">
    <att type="string" name="vizmap:iHOP_24_gml NODE_FILL_COLOR" value="java.awt.Color[r=0,g=0,b=255]"/>
    <att type="string" name="description_B 24Bon0.05" value="fos"/>
    <att type="string" name="iHOP_24.gml.canonicalName.1" value="fos"/>
    <att type="string" name="iHOP_24.gml.canonicalName" value="fos"/>
    <att type="string" name="Matching.Attribute" value="fos"/>
    <att type="real" name="nodeFillColor_/home/tatebe/Desktop/Analyzed_H5N1/H-M/iHOP_24" value="3.0"/>
    <att type="string" name="merge24.gml.canonicalName" value="fos"/>
    <att type="string" name="merge24.gml.canonicalName.1" value="fos"/>
    <att type="string" name="Matching.Attribute.1" value="fos"/>
    <att type="string" name="canonicalName" value="fos"/>
    <att type="real" name="nodeFillColor_B 24Bon0.05" value="3.0"/>
    <graphics type="ELLIPSE" h="60.0" w="57.5999755859375" x="325.09954833984375" y="758.5527954101562" fill="#0000ff" width="1" outline="#000000" cy:nodeTransparency="1.0" cy:nodeLabelFont="SansSerif.bold-0-24" cy:borderLineType="solid"/>
  </node>
  <node label="dusp1" id="-9">
    <att type="string" name="vizmap:iHOP_24_gml NODE_FILL_COLOR" value="java.awt.Color[r=0,g=0,b=255]"/>
    <att type="string" name="description_B 24Bon0.05" value="dusp1"/>
    <att type="string" name="iHOP_24.gml.canonicalName.1" value="dusp1"/>
    <att type="string" name="iHOP_24.gml.canonicalName" value="dusp1"/>
    <att type="string" name="Matching.Attribute" value="dusp1"/>
    <att type="real" name="nodeFillColor_/home/tatebe/Desktop/Analyzed_H5N1/H-M/iHOP_24" value="3.0"/>
    <att type="string" name="Matching.Attribute.1" value="dusp1"/>
    <att type="string" name="canonicalName" value="dusp1"/>
    <att type="real" name="nodeFillColor_B 24Bon0.05" value="3.0"/>
    <graphics type="ELLIPSE" h="60.0" w="96.0" x="168.33558654785156" y="789.1978759765625" fill="#0000ff" width="1" outline="#000000" cy:nodeTransparency="1.0" cy:nodeLabelFont="SansSerif.bold-0-24" cy:borderLineType="solid"/>
  </node>
  <node label="cyr61" id="-105">
    <att type="string" name="vizmap:iHOP_24_gml NODE_FILL_COLOR" value="java.awt.Color[r=21,g=21,b=255]"/>
    <att type="string" name="description_B 24Bon0.05" value="cyr61"/>
    <att type="string" name="iHOP_24.gml.canonicalName.1" value="cyr61"/>
    <att type="string" name="iHOP_24.gml.canonicalName" value="cyr61"/>
    <att type="string" name="Matching.Attribute" value="cyr61"/>
    <att type="real" name="nodeFillColor_/home/tatebe/Desktop/Analyzed_H5N1/H-M/iHOP_24" value="2.7529"/>
    <att type="string" name="merge24.gml.canonicalName" value="cyr61"/>
    <att type="string" name="merge24.gml.canonicalName.1" value="cyr61"/>
    <att type="string" name="Matching.Attribute.1" value="cyr61"/>
    <att type="string" name="canonicalName" value="cyr61"/>
    <att type="real" name="nodeFillColor_B 24Bon0.05" value="2.7529"/>
    <graphics type="ELLIPSE" h="60.0" w="96.0" x="427.6325378417969" y="692.210205078125" fill="#1515ff" width="1" outline="#000000" cy:nodeTransparency="1.0" cy:nodeLabelFont="SansSerif.bold-0-24" cy:borderLineType="solid"/>
  </node>
  <node label="ctgf" id="-286">
    <att type="string" name="vizmap:iHOP_24_gml NODE_FILL_COLOR" value="java.awt.Color[r=109,g=109,b=255]"/>
    <att type="string" name="description_B 24Bon0.05" value="ctgf"/>
    <att type="string" name="iHOP_24.gml.canonicalName.1" value="ctgf"/>
    <att type="string" name="iHOP_24.gml.canonicalName" value="ctgf"/>
    <att type="string" name="Matching.Attribute" value="ctgf"/>
    <att type="real" name="nodeFillColor_/home/tatebe/Desktop/Analyzed_H5N1/H-M/iHOP_24" value="1.7176"/>
    <att type="string" name="Matching.Attribute.1" value="ctgf"/>
    <att type="string" name="canonicalName" value="ctgf"/>
    <att type="real" name="nodeFillColor_B 24Bon0.05" value="1.7176"/>
    <graphics type="ELLIPSE" h="60.0" w="76.79999542236328" x="94.72797775268555" y="822.6089477539062" fill="#6d6dff" width="1" outline="#000000" cy:nodeTransparency="1.0" cy:nodeLabelFont="SansSerif.bold-0-24" cy:borderLineType="solid"/>
  </node>
  <node label="adh1a" id="-246">
    <att type="string" name="vizmap:iHOP_24_gml NODE_FILL_COLOR" value="java.awt.Color[r=66,g=66,b=255]"/>
    <att type="string" name="description_B 24Bon0.05" value="adh1a"/>
    <att type="string" name="iHOP_24.gml.canonicalName.1" value="adh1a"/>
    <att type="string" name="iHOP_24.gml.canonicalName" value="adh1a"/>
    <att type="string" name="Matching.Attribute" value="adh1a"/>
    <att type="real" name="nodeFillColor_/home/tatebe/Desktop/Analyzed_H5N1/H-M/iHOP_24" value="2.2235"/>
    <att type="string" name="merge24.gml.canonicalName" value="adh1a"/>
    <att type="string" name="merge24.gml.canonicalName.1" value="adh1a"/>
    <att type="string" name="Matching.Attribute.1" value="adh1a"/>
    <att type="string" name="canonicalName" value="adh1a"/>
    <att type="real" name="nodeFillColor_B 24Bon0.05" value="2.2235"/>
    <graphics type="ELLIPSE" h="60.0" w="96.0" x="547.6787719726562" y="831.25537109375" fill="#4242ff" width="1" outline="#000000" cy:nodeTransparency="1.0" cy:nodeLabelFont="SansSerif.bold-0-24" cy:borderLineType="solid"/>
  </node>
  <node label="pcna" id="-482">
    <att type="string" name="vizmap:iHOP_24_gml NODE_FILL_COLOR" value="java.awt.Color[r=255,g=168,b=168]"/>
    <att type="string" name="description_B 24Bon0.05" value="pcna"/>
    <att type="string" name="iHOP_24.gml.canonicalName.1" value="pcna"/>
    <att type="string" name="iHOP_24.gml.canonicalName" value="pcna"/>
    <att type="string" name="Matching.Attribute" value="pcna"/>
    <att type="real" name="nodeFillColor_/home/tatebe/Desktop/Analyzed_H5N1/H-M/iHOP_24" value="-1.0235"/>
    <att type="string" name="Matching.Attribute.1" value="pcna"/>
    <att type="string" name="canonicalName" value="pcna"/>
    <att type="real" name="nodeFillColor_B 24Bon0.05" value="-1.0235"/>
    <graphics type="ELLIPSE" h="60.0" w="76.79998779296875" x="448.9761047363281" y="454.3327941894531" fill="#ffa8a8" width="1" outline="#000000" cy:nodeTransparency="1.0" cy:nodeLabelFont="SansSerif.bold-0-24" cy:borderLineType="solid"/>
  </node>
  <node label="csf3" id="-483">
    <att type="string" name="vizmap:iHOP_24_gml NODE_FILL_COLOR" value="java.awt.Color[r=255,g=0,b=0]"/>
    <att type="string" name="description_B 24Bon0.05" value="csf3"/>
    <att type="string" name="iHOP_24.gml.canonicalName.1" value="csf3"/>
    <att type="string" name="iHOP_24.gml.canonicalName" value="csf3"/>
    <att type="string" name="Matching.Attribute" value="csf3"/>
    <att type="real" name="nodeFillColor_/home/tatebe/Desktop/Analyzed_H5N1/H-M/iHOP_24" value="-3.0"/>
    <att type="string" name="Matching.Attribute.1" value="csf3"/>
    <att type="string" name="canonicalName" value="csf3"/>
    <att type="real" name="nodeFillColor_B 24Bon0.05" value="-3.0"/>
    <graphics type="ELLIPSE" h="60.0" w="76.800048828125" x="685.5618896484375" y="823.5891723632812" fill="#ff0000" width="1" outline="#000000" cy:nodeTransparency="1.0" cy:nodeLabelFont="SansSerif.bold-0-24" cy:borderLineType="solid"/>
  </node>
  <node label="tnf" id="-484">
    <att type="string" name="vizmap:iHOP_24_gml NODE_FILL_COLOR" value="java.awt.Color[r=255,g=128,b=128]"/>
    <att type="string" name="description_B 24Bon0.05" value="tnf"/>
    <att type="string" name="iHOP_24.gml.canonicalName.1" value="tnf"/>
    <att type="string" name="iHOP_24.gml.canonicalName" value="tnf"/>
    <att type="string" name="Matching.Attribute" value="tnf"/>
    <att type="real" name="nodeFillColor_/home/tatebe/Desktop/Analyzed_H5N1/H-M/iHOP_24" value="-1.4941"/>
    <att type="string" name="Matching.Attribute.1" value="tnf"/>
    <att type="string" name="canonicalName" value="tnf"/>
    <att type="real" name="nodeFillColor_B 24Bon0.05" value="-1.4941"/>
    <graphics type="ELLIPSE" h="60.0" w="57.5999755859375" x="909.977783203125" y="834.7323608398438" fill="#ff8080" width="1" outline="#000000" cy:nodeTransparency="1.0" cy:nodeLabelFont="SansSerif.bold-0-24" cy:borderLineType="solid"/>
  </node>
  <node label="stat1" id="-144">
    <att type="string" name="vizmap:iHOP_24_gml NODE_FILL_COLOR" value="java.awt.Color[r=255,g=0,b=0]"/>
    <att type="string" name="description_B 24Bon0.05" value="stat1"/>
    <att type="string" name="iHOP_24.gml.canonicalName.1" value="stat1"/>
    <att type="string" name="iHOP_24.gml.canonicalName" value="stat1"/>
    <att type="string" name="Matching.Attribute" value="stat1"/>
    <att type="real" name="nodeFillColor_/home/tatebe/Desktop/Analyzed_H5N1/H-M/iHOP_24" value="-3.0"/>
    <att type="string" name="merge24.gml.canonicalName" value="stat1"/>
    <att type="string" name="merge24.gml.canonicalName.1" value="stat1"/>
    <att type="string" name="Matching.Attribute.1" value="stat1"/>
    <att type="string" name="canonicalName" value="stat1"/>
    <att type="real" name="nodeFillColor_B 24Bon0.05" value="-3.0"/>
    <graphics type="ELLIPSE" h="60.0" w="96.00001525878906" x="273.1771469116211" y="849.3636474609375" fill="#ff0000" width="1" outline="#000000" cy:nodeTransparency="1.0" cy:nodeLabelFont="SansSerif.bold-0-24" cy:borderLineType="solid"/>
  </node>
  <node label="socs3" id="-5">
    <att type="string" name="vizmap:iHOP_24_gml NODE_FILL_COLOR" value="java.awt.Color[r=101,g=101,b=255]"/>
    <att type="string" name="description_B 24Bon0.05" value="socs3"/>
    <att type="string" name="iHOP_24.gml.canonicalName.1" value="socs3"/>
    <att type="string" name="iHOP_24.gml.canonicalName" value="socs3"/>
    <att type="string" name="Matching.Attribute" value="socs3"/>
    <att type="real" name="nodeFillColor_/home/tatebe/Desktop/Analyzed_H5N1/H-M/iHOP_24" value="1.8118"/>
    <att type="string" name="Matching.Attribute.1" value="socs3"/>
    <att type="string" name="canonicalName" value="socs3"/>
    <att type="real" name="nodeFillColor_B 24Bon0.05" value="1.8118"/>
    <graphics type="ELLIPSE" h="60.0" w="96.0" x="188.9736328125" y="919.445556640625" fill="#6565ff" width="1" outline="#000000" cy:nodeTransparency="1.0" cy:nodeLabelFont="SansSerif.bold-0-24" cy:borderLineType="solid"/>
  </node>
  <node label="saa1" id="-176">
    <att type="string" name="vizmap:iHOP_24_gml NODE_FILL_COLOR" value="java.awt.Color[r=255,g=0,b=0]"/>
    <att type="string" name="description_B 24Bon0.05" value="saa1"/>
    <att type="string" name="iHOP_24.gml.canonicalName.1" value="saa1"/>
    <att type="string" name="iHOP_24.gml.canonicalName" value="saa1"/>
    <att type="string" name="Matching.Attribute" value="saa1"/>
    <att type="real" name="nodeFillColor_/home/tatebe/Desktop/Analyzed_H5N1/H-M/iHOP_24" value="-3.0"/>
    <att type="string" name="Matching.Attribute.1" value="saa1"/>
    <att type="string" name="canonicalName" value="saa1"/>
    <att type="real" name="nodeFillColor_B 24Bon0.05" value="-3.0"/>
    <graphics type="ELLIPSE" h="60.0" w="76.800048828125" x="663.089111328125" y="1147.57373046875" fill="#ff0000" width="1" outline="#000000" cy:nodeTransparency="1.0" cy:nodeLabelFont="SansSerif.bold-0-24" cy:borderLineType="solid"/>
  </node>
  <node label="ptgs2" id="-485">
    <att type="string" name="vizmap:iHOP_24_gml NODE_FILL_COLOR" value="java.awt.Color[r=255,g=0,b=0]"/>
    <att type="string" name="description_B 24Bon0.05" value="ptgs2"/>
    <att type="string" name="iHOP_24.gml.canonicalName.1" value="ptgs2"/>
    <att type="string" name="iHOP_24.gml.canonicalName" value="ptgs2"/>
    <att type="string" name="Matching.Attribute" value="ptgs2"/>
    <att type="real" name="nodeFillColor_/home/tatebe/Desktop/Analyzed_H5N1/H-M/iHOP_24" value="-3.0"/>
    <att type="string" name="Matching.Attribute.1" value="ptgs2"/>
    <att type="string" name="canonicalName" value="ptgs2"/>
    <att type="real" name="nodeFillColor_B 24Bon0.05" value="-3.0"/>
    <graphics type="ELLIPSE" h="60.0" w="96.0" x="205.98387145996094" y="585.345703125" fill="#ff0000" width="1" outline="#000000" cy:nodeTransparency="1.0" cy:nodeLabelFont="SansSerif.bold-0-24" cy:borderLineType="solid"/>
  </node>
  <node label="il8" id="-486">
    <att type="string" name="vizmap:iHOP_24_gml NODE_FILL_COLOR" value="java.awt.Color[r=255,g=3,b=3]"/>
    <att type="string" name="description_B 24Bon0.05" value="il8"/>
    <att type="string" name="iHOP_24.gml.canonicalName.1" value="il8"/>
    <att type="string" name="iHOP_24.gml.canonicalName" value="il8"/>
    <att type="string" name="Matching.Attribute" value="il8"/>
    <att type="real" name="nodeFillColor_/home/tatebe/Desktop/Analyzed_H5N1/H-M/iHOP_24" value="-2.9647"/>
    <att type="string" name="Matching.Attribute.1" value="il8"/>
    <att type="string" name="canonicalName" value="il8"/>
    <att type="real" name="nodeFillColor_B 24Bon0.05" value="-2.9647"/>
    <graphics type="ELLIPSE" h="60.0" w="57.5999755859375" x="304.2361755371094" y="1014.848876953125" fill="#ff0303" width="1" outline="#000000" cy:nodeTransparency="1.0" cy:nodeLabelFont="SansSerif.bold-0-24" cy:borderLineType="solid"/>
  </node>
  <node label="il1b" id="-487">
    <att type="string" name="vizmap:iHOP_24_gml NODE_FILL_COLOR" value="java.awt.Color[r=255,g=116,b=116]"/>
    <att type="string" name="description_B 24Bon0.05" value="il1b"/>
    <att type="string" name="iHOP_24.gml.canonicalName.1" value="il1b"/>
    <att type="string" name="iHOP_24.gml.canonicalName" value="il1b"/>
    <att type="string" name="Matching.Attribute" value="il1b"/>
    <att type="real" name="nodeFillColor_/home/tatebe/Desktop/Analyzed_H5N1/H-M/iHOP_24" value="-1.6353"/>
    <att type="string" name="Matching.Attribute.1" value="il1b"/>
    <att type="string" name="canonicalName" value="il1b"/>
    <att type="real" name="nodeFillColor_B 24Bon0.05" value="-1.6353"/>
    <graphics type="ELLIPSE" h="60.0" w="76.800048828125" x="843.7435302734375" y="533.8328857421875" fill="#ff7474" width="1" outline="#000000" cy:nodeTransparency="1.0" cy:nodeLabelFont="SansSerif.bold-0-24" cy:borderLineType="solid"/>
  </node>
  <node label="il1a" id="-488">
    <att type="string" name="vizmap:iHOP_24_gml NODE_FILL_COLOR" value="java.awt.Color[r=255,g=0,b=0]"/>
    <att type="string" name="description_B 24Bon0.05" value="il1a"/>
    <att type="string" name="iHOP_24.gml.canonicalName.1" value="il1a"/>
    <att type="string" name="iHOP_24.gml.canonicalName" value="il1a"/>
    <att type="string" name="Matching.Attribute" value="il1a"/>
    <att type="real" name="nodeFillColor_/home/tatebe/Desktop/Analyzed_H5N1/H-M/iHOP_24" value="-3.0"/>
    <att type="string" name="Matching.Attribute.1" value="il1a"/>
    <att type="string" name="canonicalName" value="il1a"/>
    <att type="real" name="nodeFillColor_B 24Bon0.05" value="-3.0"/>
    <graphics type="ELLIPSE" h="60.0" w="76.800048828125" x="738.2706909179688" y="909.8983154296875" fill="#ff0000" width="1" outline="#000000" cy:nodeTransparency="1.0" cy:nodeLabelFont="SansSerif.bold-0-24" cy:borderLineType="solid"/>
  </node>
  <node label="egr1" id="-227">
    <att type="string" name="vizmap:iHOP_24_gml NODE_FILL_COLOR" value="java.awt.Color[r=0,g=0,b=255]"/>
    <att type="string" name="description_B 24Bon0.05" value="egr1"/>
    <att type="string" name="iHOP_24.gml.canonicalName.1" value="egr1"/>
    <att type="string" name="iHOP_24.gml.canonicalName" value="egr1"/>
    <att type="string" name="Matching.Attribute" value="egr1"/>
    <att type="real" name="nodeFillColor_/home/tatebe/Desktop/Analyzed_H5N1/H-M/iHOP_24" value="3.0"/>
    <att type="string" name="Matching.Attribute.1" value="egr1"/>
    <att type="string" name="canonicalName" value="egr1"/>
    <att type="real" name="nodeFillColor_B 24Bon0.05" value="3.0"/>
    <graphics type="ELLIPSE" h="60.0" w="76.800048828125" x="513.80810546875" y="774.6700439453125" fill="#0000ff" width="1" outline="#000000" cy:nodeTransparency="1.0" cy:nodeLabelFont="SansSerif.bold-0-24" cy:borderLineType="solid"/>
  </node>
  <node label="csf2" id="-489">
    <att type="string" name="vizmap:iHOP_24_gml NODE_FILL_COLOR" value="java.awt.Color[r=255,g=0,b=0]"/>
    <att type="string" name="description_B 24Bon0.05" value="csf2"/>
    <att type="string" name="iHOP_24.gml.canonicalName.1" value="csf2"/>
    <att type="string" name="iHOP_24.gml.canonicalName" value="csf2"/>
    <att type="string" name="Matching.Attribute" value="csf2"/>
    <att type="real" name="nodeFillColor_/home/tatebe/Desktop/Analyzed_H5N1/H-M/iHOP_24" value="-3.0"/>
    <att type="string" name="Matching.Attribute.1" value="csf2"/>
    <att type="string" name="canonicalName" value="csf2"/>
    <att type="real" name="nodeFillColor_B 24Bon0.05" value="-3.0"/>
    <graphics type="ELLIPSE" h="60.0" w="76.80010986328125" x="550.9476623535156" y="651.6357421875" fill="#ff0000" width="1" outline="#000000" cy:nodeTransparency="1.0" cy:nodeLabelFont="SansSerif.bold-0-24" cy:borderLineType="solid"/>
  </node>
  <node label="chek1" id="-163">
    <att type="string" name="vizmap:iHOP_24_gml NODE_FILL_COLOR" value="java.awt.Color[r=255,g=22,b=22]"/>
    <att type="string" name="description_B 24Bon0.05" value="chek1"/>
    <att type="string" name="iHOP_24.gml.canonicalName.1" value="chek1"/>
    <att type="string" name="iHOP_24.gml.canonicalName" value="chek1"/>
    <att type="string" name="Matching.Attribute" value="chek1"/>
    <att type="real" name="nodeFillColor_/home/tatebe/Desktop/Analyzed_H5N1/H-M/iHOP_24" value="-2.7412"/>
    <att type="string" name="Matching.Attribute.1" value="chek1"/>
    <att type="string" name="canonicalName" value="chek1"/>
    <att type="real" name="nodeFillColor_B 24Bon0.05" value="-2.7412"/>
    <graphics type="ELLIPSE" h="60.0" w="96.00003051757812" x="211.1176300048828" y="397.7644348144531" fill="#ff1616" width="1" outline="#000000" cy:nodeTransparency="1.0" cy:nodeLabelFont="SansSerif.bold-0-24" cy:borderLineType="solid"/>
  </node>
  <node label="ccna2" id="-95">
    <att type="string" name="vizmap:iHOP_24_gml NODE_FILL_COLOR" value="java.awt.Color[r=255,g=2,b=2]"/>
    <att type="string" name="description_B 24Bon0.05" value="ccna2"/>
    <att type="string" name="iHOP_24.gml.canonicalName.1" value="ccna2"/>
    <att type="string" name="iHOP_24.gml.canonicalName" value="ccna2"/>
    <att type="string" name="Matching.Attribute" value="ccna2"/>
    <att type="real" name="nodeFillColor_/home/tatebe/Desktop/Analyzed_H5N1/H-M/iHOP_24" value="-2.9765"/>
    <att type="string" name="merge24.gml.canonicalName" value="ccna2"/>
    <att type="string" name="merge24.gml.canonicalName.1" value="ccna2"/>
    <att type="string" name="Matching.Attribute.1" value="ccna2"/>
    <att type="string" name="canonicalName" value="ccna2"/>
    <att type="real" name="nodeFillColor_B 24Bon0.05" value="-2.9765"/>
    <graphics type="ELLIPSE" h="60.0" w="96.00003051757812" x="524.4538421630859" y="585.9100952148438" fill="#ff0202" width="1" outline="#000000" cy:nodeTransparency="1.0" cy:nodeLabelFont="SansSerif.bold-0-24" cy:borderLineType="solid"/>
  </node>
  <node label="spon2" id="-31">
    <att type="string" name="description_B 24Bon0.05" value="spon2"/>
    <att type="string" name="Matching.Attribute" value="spon2"/>
    <att type="string" name="merge24.gml.canonicalName" value="spon2"/>
    <att type="string" name="merge24.gml.canonicalName.1" value="spon2"/>
    <att type="string" name="Matching.Attribute.1" value="spon2"/>
    <att type="string" name="canonicalName" value="spon2"/>
    <graphics type="ELLIPSE" h="60.0" w="96.0" x="1412.131591796875" y="912.8048706054688" fill="#ffffff" width="1" outline="#000000" cy:nodeTransparency="1.0" cy:nodeLabelFont="SansSerif.bold-0-24" cy:borderLineType="solid"/>
  </node>
  <node label="spc25" id="-10">
    <att type="string" name="description_B 24Bon0.05" value="spc25"/>
    <att type="string" name="Matching.Attribute" value="spc25"/>
    <att type="string" name="merge24.gml.canonicalName" value="spc25"/>
    <att type="string" name="merge24.gml.canonicalName.1" value="spc25"/>
    <att type="string" name="Matching.Attribute.1" value="spc25"/>
    <att type="string" name="canonicalName" value="spc25"/>
    <graphics type="ELLIPSE" h="60.00001525878906" w="96.0" x="-36.521644592285156" y="228.32689666748047" fill="#ffffff" width="1" outline="#000000" cy:nodeTransparency="1.0" cy:nodeLabelFont="SansSerif.bold-0-24" cy:borderLineType="solid"/>
  </node>
  <node label="edg6" id="-191">
    <att type="string" name="description_B 24Bon0.05" value="edg6"/>
    <att type="string" name="Matching.Attribute" value="edg6"/>
    <att type="string" name="merge24.gml.canonicalName" value="edg6"/>
    <att type="string" name="merge24.gml.canonicalName.1" value="edg6"/>
    <att type="string" name="Matching.Attribute.1" value="edg6"/>
    <att type="string" name="canonicalName" value="edg6"/>
    <graphics type="ELLIPSE" h="60.0" w="76.800048828125" x="1694.8245849609375" y="1063.807861328125" fill="#ffffff" width="1" outline="#000000" cy:nodeTransparency="1.0" cy:nodeLabelFont="SansSerif.bold-0-24" cy:borderLineType="solid"/>
  </node>
  <node label="74" id="-433">
    <att type="string" name="description_B 24Bon0.05" value="regulation of progression through cell cycle"/>
    <att type="string" name="pValue_B 24Bon0.05" value="2.5807E-6"/>
    <att type="string" name="node.shape" value="rect"/>
    <att type="string" name="B 24Bon0.05.canonicalName.1" value="74"/>
    <att type="real" name="nodeSize_B 24Bon0.05" value="8.717797887081348"/>
    <att type="string" name="node.width" value="600.0"/>
    <att type="integer" name="X_B 24Bon0.05" value="147"/>
    <att type="string" name="adjustedPValue_B 24Bon0.05" value="1.8151E-4"/>
    <att type="string" name="x_B 24Bon0.05" value="19"/>
    <att type="integer" name="N_B 24Bon0.05" value="13450"/>
    <att type="string" name="n_B 24Bon0.05" value="506"/>
    <att type="string" name="node.height" value="40.0"/>
    <att type="string" name="Matching.Attribute" value="74"/>
    <att type="real" name="nodeFillColor_/home/tatebe/Desktop/Analyzed_H5N1/H-M/iHOP_24" value="3.74109619157779"/>
    <att type="string" name="merge24.gml.canonicalName" value="74"/>
    <att type="string" name="merge24.gml.canonicalName.1" value="74"/>
    <att type="string" name="Matching.Attribute.1" value="74"/>
    <att type="string" name="B 24Bon0.05.canonicalName" value="74"/>
    <att type="string" name="canonicalName" value="74"/>
    <att type="string" name="nodeType_B 24Bon0.05" value="ellipse"/>
    <att type="real" name="nodeFillColor_B 24Bon0.05" value="3.74109619157779"/>
    <graphics type="RECTANGLE" h="40.0" w="600.0000305175781" x="-479.8984832763672" y="545.4411010742188" fill="#fff900" width="1" outline="#000000" cy:nodeTransparency="1.0" cy:nodeLabelFont="SansSerif.bold-0-24" cy:borderLineType="solid"/>
  </node>
  <node label="51869" id="-404">
    <att type="string" name="description_B 24Bon0.05" value="response to stimulus"/>
    <att type="string" name="pValue_B 24Bon0.05" value="1.8959E-17"/>
    <att type="string" name="node.shape" value="rect"/>
    <att type="string" name="B 24Bon0.05.canonicalName.1" value="51869"/>
    <att type="real" name="nodeSize_B 24Bon0.05" value="16.73320053068151"/>
    <att type="integer" name="X_B 24Bon0.05" value="147"/>
    <att type="string" name="adjustedPValue_B 24Bon0.05" value="5.3338E-15"/>
    <att type="string" name="x_B 24Bon0.05" value="70"/>
    <att type="integer" name="N_B 24Bon0.05" value="13450"/>
    <att type="string" name="n_B 24Bon0.05" value="2335"/>
    <att type="string" name="node.height" value="40.0"/>
    <att type="string" name="Matching.Attribute" value="51869"/>
    <att type="real" name="nodeFillColor_/home/tatebe/Desktop/Analyzed_H5N1/H-M/iHOP_24" value="14.27296492686418"/>
    <att type="string" name="merge24.gml.canonicalName" value="51869"/>
    <att type="string" name="merge24.gml.canonicalName.1" value="51869"/>
    <att type="string" name="Matching.Attribute.1" value="51869"/>
    <att type="string" name="B 24Bon0.05.canonicalName" value="51869"/>
    <att type="string" name="canonicalName" value="51869"/>
    <att type="string" name="nodeType_B 24Bon0.05" value="ellipse"/>
    <att type="real" name="nodeFillColor_B 24Bon0.05" value="14.27296492686418"/>
    <graphics type="RECTANGLE" h="40.0" w="384.0" x="1793.063232421875" y="1200.4556884765625" fill="#ffaa00" width="1" outline="#000000" cy:nodeTransparency="1.0" cy:nodeLabelFont="SansSerif.bold-0-24" cy:borderLineType="solid"/>
  </node>
  <node label="6952" id="-408">
    <att type="string" name="description_B 24Bon0.05" value="defense response"/>
    <att type="string" name="pValue_B 24Bon0.05" value="3.8419E-6"/>
    <att type="string" name="node.shape" value="rect"/>
    <att type="string" name="B 24Bon0.05.canonicalName.1" value="6952"/>
    <att type="real" name="nodeSize_B 24Bon0.05" value="8.717797887081348"/>
    <att type="integer" name="X_B 24Bon0.05" value="147"/>
    <att type="string" name="adjustedPValue_B 24Bon0.05" value="2.3161E-4"/>
    <att type="string" name="x_B 24Bon0.05" value="19"/>
    <att type="integer" name="N_B 24Bon0.05" value="13450"/>
    <att type="string" name="n_B 24Bon0.05" value="520"/>
    <att type="string" name="node.height" value="40.0"/>
    <att type="string" name="Matching.Attribute" value="6952"/>
    <att type="real" name="nodeFillColor_/home/tatebe/Desktop/Analyzed_H5N1/H-M/iHOP_24" value="3.635239270967441"/>
    <att type="string" name="merge24.gml.canonicalName" value="6952"/>
    <att type="string" name="merge24.gml.canonicalName.1" value="6952"/>
    <att type="string" name="Matching.Attribute.1" value="6952"/>
    <att type="string" name="B 24Bon0.05.canonicalName" value="6952"/>
    <att type="string" name="canonicalName" value="6952"/>
    <att type="string" name="nodeType_B 24Bon0.05" value="ellipse"/>
    <att type="real" name="nodeFillColor_B 24Bon0.05" value="3.635239270967441"/>
    <graphics type="RECTANGLE" h="40.0" w="307.20001220703125" x="909.5440368652344" y="1289.8514404296875" fill="#fffa00" width="1" outline="#000000" cy:nodeTransparency="1.0" cy:nodeLabelFont="SansSerif.bold-0-24" cy:borderLineType="solid"/>
  </node>
  <edge label="6955 () tap1" source="-421" target="-87">
    <att type="string" name="canonicalName" value="6955 () tap1"/>
    <att type="string" name="merge24.gml.canonicalName" value="6955 () tap1"/>
    <att type="string" name="interaction" value=""/>
    <att type="string" name="merge24.gml.canonicalName.1" value="6955 () tap1"/>
    <graphics width="2" fill="#000000" cy:sourceArrow="0" cy:targetArrow="3" cy:sourceArrowColor="#000000" cy:targetArrowColor="#000000" cy:edgeLabelFont="SanSerif-0-10" cy:edgeLineType="SOLID" cy:curved="STRAIGHT_LINES"/>
  </edge>
  <edge label="6955 () spon2" source="-421" target="-31">
    <att type="string" name="canonicalName" value="6955 () spon2"/>
    <att type="string" name="merge24.gml.canonicalName" value="6955 () spon2"/>
    <att type="string" name="interaction" value=""/>
    <att type="string" name="merge24.gml.canonicalName.1" value="6955 () spon2"/>
    <graphics width="2" fill="#000000" cy:sourceArrow="0" cy:targetArrow="3" cy:sourceArrowColor="#000000" cy:targetArrowColor="#000000" cy:edgeLabelFont="SanSerif-0-10" cy:edgeLineType="SOLID" cy:curved="STRAIGHT_LINES"/>
  </edge>
  <edge label="6955 () oasl" source="-421" target="-214">
    <att type="string" name="canonicalName" value="6955 () oasl"/>
    <att type="string" name="merge24.gml.canonicalName" value="6955 () oasl"/>
    <att type="string" name="interaction" value=""/>
    <att type="string" name="merge24.gml.canonicalName.1" value="6955 () oasl"/>
    <graphics width="2" fill="#000000" cy:sourceArrow="0" cy:targetArrow="3" cy:sourceArrowColor="#000000" cy:targetArrowColor="#000000" cy:edgeLabelFont="SanSerif-0-10" cy:edgeLineType="SOLID" cy:curved="STRAIGHT_LINES"/>
  </edge>
  <edge label="6955 () oas3" source="-421" target="-190">
    <att type="string" name="canonicalName" value="6955 () oas3"/>
    <att type="string" name="merge24.gml.canonicalName" value="6955 () oas3"/>
    <att type="string" name="interaction" value=""/>
    <att type="string" name="merge24.gml.canonicalName.1" value="6955 () oas3"/>
    <graphics width="2" fill="#000000" cy:sourceArrow="0" cy:targetArrow="3" cy:sourceArrowColor="#000000" cy:targetArrowColor="#000000" cy:edgeLabelFont="SanSerif-0-10" cy:edgeLineType="SOLID" cy:curved="STRAIGHT_LINES"/>
  </edge>
  <edge label="6955 () oas2" source="-421" target="-186">
    <att type="string" name="canonicalName" value="6955 () oas2"/>
    <att type="string" name="merge24.gml.canonicalName" value="6955 () oas2"/>
    <att type="string" name="interaction" value=""/>
    <att type="string" name="merge24.gml.canonicalName.1" value="6955 () oas2"/>
    <graphics width="2" fill="#000000" cy:sourceArrow="0" cy:targetArrow="3" cy:sourceArrowColor="#000000" cy:targetArrowColor="#000000" cy:edgeLabelFont="SanSerif-0-10" cy:edgeLineType="SOLID" cy:curved="STRAIGHT_LINES"/>
  </edge>
  <edge label="6955 () oas1" source="-421" target="-188">
    <att type="string" name="canonicalName" value="6955 () oas1"/>
    <att type="string" name="merge24.gml.canonicalName" value="6955 () oas1"/>
    <att type="string" name="interaction" value=""/>
    <att type="string" name="merge24.gml.canonicalName.1" value="6955 () oas1"/>
    <graphics width="2" fill="#000000" cy:sourceArrow="0" cy:targetArrow="3" cy:sourceArrowColor="#000000" cy:targetArrowColor="#000000" cy:edgeLabelFont="SanSerif-0-10" cy:edgeLineType="SOLID" cy:curved="STRAIGHT_LINES"/>
  </edge>
  <edge label="6955 () gbp4" source="-421" target="-79">
    <att type="string" name="canonicalName" value="6955 () gbp4"/>
    <att type="string" name="merge24.gml.canonicalName" value="6955 () gbp4"/>
    <att type="string" name="interaction" value=""/>
    <att type="string" name="merge24.gml.canonicalName.1" value="6955 () gbp4"/>
    <graphics width="2" fill="#000000" cy:sourceArrow="0" cy:targetArrow="3" cy:sourceArrowColor="#000000" cy:targetArrowColor="#000000" cy:edgeLabelFont="SanSerif-0-10" cy:edgeLineType="SOLID" cy:curved="STRAIGHT_LINES"/>
  </edge>
  <edge label="6955 () gbp1" source="-421" target="-82">
    <att type="string" name="canonicalName" value="6955 () gbp1"/>
    <att type="string" name="merge24.gml.canonicalName" value="6955 () gbp1"/>
    <att type="string" name="interaction" value=""/>
    <att type="string" name="merge24.gml.canonicalName.1" value="6955 () gbp1"/>
    <graphics width="2" fill="#000000" cy:sourceArrow="0" cy:targetArrow="3" cy:sourceArrowColor="#000000" cy:targetArrowColor="#000000" cy:edgeLabelFont="SanSerif-0-10" cy:edgeLineType="SOLID" cy:curved="STRAIGHT_LINES"/>
  </edge>
  <edge label="6955 () exo1" source="-421" target="-231">
    <att type="string" name="canonicalName" value="6955 () exo1"/>
    <att type="string" name="merge24.gml.canonicalName" value="6955 () exo1"/>
    <att type="string" name="interaction" value=""/>
    <att type="string" name="merge24.gml.canonicalName.1" value="6955 () exo1"/>
    <graphics width="2" fill="#000000" cy:sourceArrow="0" cy:targetArrow="3" cy:sourceArrowColor="#000000" cy:targetArrowColor="#000000" cy:edgeLabelFont="SanSerif-0-10" cy:edgeLineType="SOLID" cy:curved="STRAIGHT_LINES"/>
  </edge>
  <edge label="6955 () edg6" source="-421" target="-191">
    <att type="string" name="canonicalName" value="6955 () edg6"/>
    <att type="string" name="merge24.gml.canonicalName" value="6955 () edg6"/>
    <att type="string" name="interaction" value=""/>
    <att type="string" name="merge24.gml.canonicalName.1" value="6955 () edg6"/>
    <graphics width="2" fill="#000000" cy:sourceArrow="0" cy:targetArrow="3" cy:sourceArrowColor="#000000" cy:targetArrowColor="#000000" cy:edgeLabelFont="SanSerif-0-10" cy:edgeLineType="SOLID" cy:curved="STRAIGHT_LINES"/>
  </edge>
  <edge label="6955 () chst4" source="-421" target="-261">
    <att type="string" name="canonicalName" value="6955 () chst4"/>
    <att type="string" name="merge24.gml.canonicalName" value="6955 () chst4"/>
    <att type="string" name="interaction" value=""/>
    <att type="string" name="merge24.gml.canonicalName.1" value="6955 () chst4"/>
    <graphics width="2" fill="#000000" cy:sourceArrow="0" cy:targetArrow="3" cy:sourceArrowColor="#000000" cy:targetArrowColor="#000000" cy:edgeLabelFont="SanSerif-0-10" cy:edgeLineType="SOLID" cy:curved="STRAIGHT_LINES"/>
  </edge>
  <edge label="6955 () ccl5" source="-421" target="-60">
    <att type="string" name="canonicalName" value="6955 () ccl5"/>
    <att type="string" name="merge24.gml.canonicalName" value="6955 () ccl5"/>
    <att type="string" name="interaction" value=""/>
    <att type="string" name="merge24.gml.canonicalName.1" value="6955 () ccl5"/>
    <graphics width="2" fill="#000000" cy:sourceArrow="0" cy:targetArrow="3" cy:sourceArrowColor="#000000" cy:targetArrowColor="#000000" cy:edgeLabelFont="SanSerif-0-10" cy:edgeLineType="SOLID" cy:curved="STRAIGHT_LINES"/>
  </edge>
  <edge label="6955 () aim2" source="-421" target="-123">
    <att type="string" name="canonicalName" value="6955 () aim2"/>
    <att type="string" name="merge24.gml.canonicalName" value="6955 () aim2"/>
    <att type="string" name="interaction" value=""/>
    <att type="string" name="merge24.gml.canonicalName.1" value="6955 () aim2"/>
    <graphics width="2" fill="#000000" cy:sourceArrow="0" cy:targetArrow="3" cy:sourceArrowColor="#000000" cy:targetArrowColor="#000000" cy:edgeLabelFont="SanSerif-0-10" cy:edgeLineType="SOLID" cy:curved="STRAIGHT_LINES"/>
  </edge>
  <edge label="6955 (DirectedEdge) ifih1" source="-421" target="-52">
    <att type="string" name="canonicalName" value="6955 (DirectedEdge) ifih1"/>
    <att type="string" name="interaction" value="DirectedEdge"/>
    <att type="string" name="EDGE_TYPE" value="DirectedEdge"/>
    <graphics width="2" fill="#000000" cy:sourceArrow="0" cy:targetArrow="3" cy:sourceArrowColor="#000000" cy:targetArrowColor="#000000" cy:edgeLabelFont="SanSerif-0-10" cy:edgeLineType="SOLID" cy:curved="STRAIGHT_LINES"/>
  </edge>
  <edge label="6955 (DirectedEdge) dmbt1" source="-421" target="-152">
    <att type="string" name="canonicalName" value="6955 (DirectedEdge) dmbt1"/>
    <att type="string" name="interaction" value="DirectedEdge"/>
    <att type="string" name="EDGE_TYPE" value="DirectedEdge"/>
    <graphics width="2" fill="#000000" cy:sourceArrow="0" cy:targetArrow="3" cy:sourceArrowColor="#000000" cy:targetArrowColor="#000000" cy:edgeLabelFont="SanSerif-0-10" cy:edgeLineType="SOLID" cy:curved="STRAIGHT_LINES"/>
  </edge>
  <edge label="6955 (DirectedEdge) c1s" source="-421" target="-180">
    <att type="string" name="canonicalName" value="6955 (DirectedEdge) c1s"/>
    <att type="string" name="interaction" value="DirectedEdge"/>
    <att type="string" name="EDGE_TYPE" value="DirectedEdge"/>
    <graphics width="2" fill="#000000" cy:sourceArrow="0" cy:targetArrow="3" cy:sourceArrowColor="#000000" cy:targetArrowColor="#000000" cy:edgeLabelFont="SanSerif-0-10" cy:edgeLineType="SOLID" cy:curved="STRAIGHT_LINES"/>
  </edge>
  <edge label="6955 (DirectedEdge) tlr2" source="-421" target="-65">
    <att type="string" name="canonicalName" value="6955 (DirectedEdge) tlr2"/>
    <att type="string" name="interaction" value="DirectedEdge"/>
    <att type="string" name="EDGE_TYPE" value="DirectedEdge"/>
    <graphics width="2" fill="#000000" cy:sourceArrow="0" cy:targetArrow="3" cy:sourceArrowColor="#000000" cy:targetArrowColor="#000000" cy:edgeLabelFont="SanSerif-0-10" cy:edgeLineType="SOLID" cy:curved="STRAIGHT_LINES"/>
  </edge>
  <edge label="7049 () uhrf1" source="-424" target="-226">
    <att type="string" name="canonicalName" value="7049 () uhrf1"/>
    <att type="string" name="merge24.gml.canonicalName" value="7049 () uhrf1"/>
    <att type="string" name="interaction" value=""/>
    <att type="string" name="merge24.gml.canonicalName.1" value="7049 () uhrf1"/>
    <graphics width="2" fill="#000000" cy:sourceArrow="0" cy:targetArrow="3" cy:sourceArrowColor="#000000" cy:targetArrowColor="#000000" cy:edgeLabelFont="SanSerif-0-10" cy:edgeLineType="SOLID" cy:curved="STRAIGHT_LINES"/>
  </edge>
  <edge label="7049 () txnip" source="-424" target="-128">
    <att type="string" name="canonicalName" value="7049 () txnip"/>
    <att type="string" name="merge24.gml.canonicalName" value="7049 () txnip"/>
    <att type="string" name="interaction" value=""/>
    <att type="string" name="merge24.gml.canonicalName.1" value="7049 () txnip"/>
    <graphics width="2" fill="#000000" cy:sourceArrow="0" cy:targetArrow="3" cy:sourceArrowColor="#000000" cy:targetArrowColor="#000000" cy:edgeLabelFont="SanSerif-0-10" cy:edgeLineType="SOLID" cy:curved="STRAIGHT_LINES"/>
  </edge>
  <edge label="7049 () spc25" source="-424" target="-10">
    <att type="string" name="canonicalName" value="7049 () spc25"/>
    <att type="string" name="merge24.gml.canonicalName" value="7049 () spc25"/>
    <att type="string" name="interaction" value=""/>
    <att type="string" name="merge24.gml.canonicalName.1" value="7049 () spc25"/>
    <graphics width="2" fill="#000000" cy:sourceArrow="0" cy:targetArrow="3" cy:sourceArrowColor="#000000" cy:targetArrowColor="#000000" cy:edgeLabelFont="SanSerif-0-10" cy:edgeLineType="SOLID" cy:curved="STRAIGHT_LINES"/>
  </edge>
  <edge label="7049 () prc1" source="-424" target="-222">
    <att type="string" name="canonicalName" value="7049 () prc1"/>
    <att type="string" name="merge24.gml.canonicalName" value="7049 () prc1"/>
    <att type="string" name="interaction" value=""/>
    <att type="string" name="merge24.gml.canonicalName.1" value="7049 () prc1"/>
    <graphics width="2" fill="#000000" cy:sourceArrow="0" cy:targetArrow="3" cy:sourceArrowColor="#000000" cy:targetArrowColor="#000000" cy:edgeLabelFont="SanSerif-0-10" cy:edgeLineType="SOLID" cy:curved="STRAIGHT_LINES"/>
  </edge>
  <edge label="7049 () e2f1" source="-424" target="-138">
    <att type="string" name="canonicalName" value="7049 () e2f1"/>
    <att type="string" name="merge24.gml.canonicalName" value="7049 () e2f1"/>
    <att type="string" name="interaction" value=""/>
    <att type="string" name="merge24.gml.canonicalName.1" value="7049 () e2f1"/>
    <graphics width="2" fill="#000000" cy:sourceArrow="0" cy:targetArrow="3" cy:sourceArrowColor="#000000" cy:targetArrowColor="#000000" cy:edgeLabelFont="SanSerif-0-10" cy:edgeLineType="SOLID" cy:curved="STRAIGHT_LINES"/>
  </edge>
  <edge label="7049 () ccne2" source="-424" target="-18">
    <att type="string" name="canonicalName" value="7049 () ccne2"/>
    <att type="string" name="merge24.gml.canonicalName" value="7049 () ccne2"/>
    <att type="string" name="interaction" value=""/>
    <att type="string" name="merge24.gml.canonicalName.1" value="7049 () ccne2"/>
    <graphics width="2" fill="#000000" cy:sourceArrow="0" cy:targetArrow="3" cy:sourceArrowColor="#000000" cy:targetArrowColor="#000000" cy:edgeLabelFont="SanSerif-0-10" cy:edgeLineType="SOLID" cy:curved="STRAIGHT_LINES"/>
  </edge>
  <edge label="7049 () ccna2" source="-424" target="-95">
    <att type="string" name="canonicalName" value="7049 () ccna2"/>
    <att type="string" name="merge24.gml.canonicalName" value="7049 () ccna2"/>
    <att type="string" name="interaction" value=""/>
    <att type="string" name="merge24.gml.canonicalName.1" value="7049 () ccna2"/>
    <graphics width="2" fill="#000000" cy:sourceArrow="0" cy:targetArrow="3" cy:sourceArrowColor="#000000" cy:targetArrowColor="#000000" cy:edgeLabelFont="SanSerif-0-10" cy:edgeLineType="SOLID" cy:curved="STRAIGHT_LINES"/>
  </edge>
  <edge label="6270 () mcm6" source="-448" target="-102">
    <att type="string" name="canonicalName" value="6270 () mcm6"/>
    <att type="string" name="merge24.gml.canonicalName" value="6270 () mcm6"/>
    <att type="string" name="interaction" value=""/>
    <att type="string" name="merge24.gml.canonicalName.1" value="6270 () mcm6"/>
    <graphics width="2" fill="#000000" cy:sourceArrow="0" cy:targetArrow="3" cy:sourceArrowColor="#000000" cy:targetArrowColor="#000000" cy:edgeLabelFont="SanSerif-0-10" cy:edgeLineType="SOLID" cy:curved="STRAIGHT_LINES"/>
  </edge>
  <edge label="6270 (DirectedEdge) mcm10" source="-448" target="-116">
    <att type="string" name="canonicalName" value="6270 (DirectedEdge) mcm10"/>
    <att type="string" name="interaction" value="DirectedEdge"/>
    <att type="string" name="EDGE_TYPE" value="DirectedEdge"/>
    <graphics width="2" fill="#000000" cy:sourceArrow="0" cy:targetArrow="3" cy:sourceArrowColor="#000000" cy:targetArrowColor="#000000" cy:edgeLabelFont="SanSerif-0-10" cy:edgeLineType="SOLID" cy:curved="STRAIGHT_LINES"/>
  </edge>
  <edge label="6954 () tlr2" source="-451" target="-65">
    <att type="string" name="canonicalName" value="6954 () tlr2"/>
    <att type="string" name="merge24.gml.canonicalName" value="6954 () tlr2"/>
    <att type="string" name="interaction" value=""/>
    <att type="string" name="merge24.gml.canonicalName.1" value="6954 () tlr2"/>
    <graphics width="2" fill="#000000" cy:sourceArrow="0" cy:targetArrow="3" cy:sourceArrowColor="#000000" cy:targetArrowColor="#000000" cy:edgeLabelFont="SanSerif-0-10" cy:edgeLineType="SOLID" cy:curved="STRAIGHT_LINES"/>
  </edge>
  <edge label="6954 () fos" source="-451" target="-142">
    <att type="string" name="canonicalName" value="6954 () fos"/>
    <att type="string" name="merge24.gml.canonicalName" value="6954 () fos"/>
    <att type="string" name="interaction" value=""/>
    <att type="string" name="merge24.gml.canonicalName.1" value="6954 () fos"/>
    <graphics width="2" fill="#000000" cy:sourceArrow="0" cy:targetArrow="3" cy:sourceArrowColor="#000000" cy:targetArrowColor="#000000" cy:edgeLabelFont="SanSerif-0-10" cy:edgeLineType="SOLID" cy:curved="STRAIGHT_LINES"/>
  </edge>
  <edge label="6954 () chst4" source="-451" target="-261">
    <att type="string" name="canonicalName" value="6954 () chst4"/>
    <att type="string" name="merge24.gml.canonicalName" value="6954 () chst4"/>
    <att type="string" name="interaction" value=""/>
    <att type="string" name="merge24.gml.canonicalName.1" value="6954 () chst4"/>
    <graphics width="2" fill="#000000" cy:sourceArrow="0" cy:targetArrow="3" cy:sourceArrowColor="#000000" cy:targetArrowColor="#000000" cy:edgeLabelFont="SanSerif-0-10" cy:edgeLineType="SOLID" cy:curved="STRAIGHT_LINES"/>
  </edge>
  <edge label="6954 () ccl5" source="-451" target="-60">
    <att type="string" name="canonicalName" value="6954 () ccl5"/>
    <att type="string" name="merge24.gml.canonicalName" value="6954 () ccl5"/>
    <att type="string" name="interaction" value=""/>
    <att type="string" name="merge24.gml.canonicalName.1" value="6954 () ccl5"/>
    <graphics width="2" fill="#000000" cy:sourceArrow="0" cy:targetArrow="3" cy:sourceArrowColor="#000000" cy:targetArrowColor="#000000" cy:edgeLabelFont="SanSerif-0-10" cy:edgeLineType="SOLID" cy:curved="STRAIGHT_LINES"/>
  </edge>
  <edge label="9615 () stat1" source="-452" target="-144">
    <att type="string" name="canonicalName" value="9615 () stat1"/>
    <att type="string" name="merge24.gml.canonicalName" value="9615 () stat1"/>
    <att type="string" name="interaction" value=""/>
    <att type="string" name="merge24.gml.canonicalName.1" value="9615 () stat1"/>
    <graphics width="2" fill="#000000" cy:sourceArrow="0" cy:targetArrow="3" cy:sourceArrowColor="#000000" cy:targetArrowColor="#000000" cy:edgeLabelFont="SanSerif-0-10" cy:edgeLineType="SOLID" cy:curved="STRAIGHT_LINES"/>
  </edge>
  <edge label="9615 () oas1" source="-452" target="-188">
    <att type="string" name="canonicalName" value="9615 () oas1"/>
    <att type="string" name="merge24.gml.canonicalName" value="9615 () oas1"/>
    <att type="string" name="interaction" value=""/>
    <att type="string" name="merge24.gml.canonicalName.1" value="9615 () oas1"/>
    <graphics width="2" fill="#000000" cy:sourceArrow="0" cy:targetArrow="3" cy:sourceArrowColor="#000000" cy:targetArrowColor="#000000" cy:edgeLabelFont="SanSerif-0-10" cy:edgeLineType="SOLID" cy:curved="STRAIGHT_LINES"/>
  </edge>
  <edge label="9615 () mx2" source="-452" target="-114">
    <att type="string" name="canonicalName" value="9615 () mx2"/>
    <att type="string" name="merge24.gml.canonicalName" value="9615 () mx2"/>
    <att type="string" name="interaction" value=""/>
    <att type="string" name="merge24.gml.canonicalName.1" value="9615 () mx2"/>
    <graphics width="2" fill="#000000" cy:sourceArrow="0" cy:targetArrow="3" cy:sourceArrowColor="#000000" cy:targetArrowColor="#000000" cy:edgeLabelFont="SanSerif-0-10" cy:edgeLineType="SOLID" cy:curved="STRAIGHT_LINES"/>
  </edge>
  <edge label="9615 () mx1" source="-452" target="-113">
    <att type="string" name="canonicalName" value="9615 () mx1"/>
    <att type="string" name="merge24.gml.canonicalName" value="9615 () mx1"/>
    <att type="string" name="interaction" value=""/>
    <att type="string" name="merge24.gml.canonicalName.1" value="9615 () mx1"/>
    <graphics width="2" fill="#000000" cy:sourceArrow="0" cy:targetArrow="3" cy:sourceArrowColor="#000000" cy:targetArrowColor="#000000" cy:edgeLabelFont="SanSerif-0-10" cy:edgeLineType="SOLID" cy:curved="STRAIGHT_LINES"/>
  </edge>
  <edge label="9615 () irf7" source="-452" target="-216">
    <att type="string" name="canonicalName" value="9615 () irf7"/>
    <att type="string" name="merge24.gml.canonicalName" value="9615 () irf7"/>
    <att type="string" name="interaction" value=""/>
    <att type="string" name="merge24.gml.canonicalName.1" value="9615 () irf7"/>
    <graphics width="2" fill="#000000" cy:sourceArrow="0" cy:targetArrow="3" cy:sourceArrowColor="#000000" cy:targetArrowColor="#000000" cy:edgeLabelFont="SanSerif-0-10" cy:edgeLineType="SOLID" cy:curved="STRAIGHT_LINES"/>
  </edge>
  <edge label="9615 () il28b" source="-452" target="-175">
    <att type="string" name="canonicalName" value="9615 () il28b"/>
    <att type="string" name="merge24.gml.canonicalName" value="9615 () il28b"/>
    <att type="string" name="interaction" value=""/>
    <att type="string" name="merge24.gml.canonicalName.1" value="9615 () il28b"/>
    <graphics width="2" fill="#000000" cy:sourceArrow="0" cy:targetArrow="3" cy:sourceArrowColor="#000000" cy:targetArrowColor="#000000" cy:edgeLabelFont="SanSerif-0-10" cy:edgeLineType="SOLID" cy:curved="STRAIGHT_LINES"/>
  </edge>
  <edge label="9615 () il28a" source="-452" target="-178">
    <att type="string" name="canonicalName" value="9615 () il28a"/>
    <att type="string" name="merge24.gml.canonicalName" value="9615 () il28a"/>
    <att type="string" name="interaction" value=""/>
    <att type="string" name="merge24.gml.canonicalName.1" value="9615 () il28a"/>
    <graphics width="2" fill="#000000" cy:sourceArrow="0" cy:targetArrow="3" cy:sourceArrowColor="#000000" cy:targetArrowColor="#000000" cy:edgeLabelFont="SanSerif-0-10" cy:edgeLineType="SOLID" cy:curved="STRAIGHT_LINES"/>
  </edge>
  <edge label="9615 () ifih1" source="-452" target="-52">
    <att type="string" name="canonicalName" value="9615 () ifih1"/>
    <att type="string" name="merge24.gml.canonicalName" value="9615 () ifih1"/>
    <att type="string" name="interaction" value=""/>
    <att type="string" name="merge24.gml.canonicalName.1" value="9615 () ifih1"/>
    <graphics width="2" fill="#000000" cy:sourceArrow="0" cy:targetArrow="3" cy:sourceArrowColor="#000000" cy:targetArrowColor="#000000" cy:edgeLabelFont="SanSerif-0-10" cy:edgeLineType="SOLID" cy:curved="STRAIGHT_LINES"/>
  </edge>
  <edge label="9615 () duox2" source="-452" target="-158">
    <att type="string" name="canonicalName" value="9615 () duox2"/>
    <att type="string" name="merge24.gml.canonicalName" value="9615 () duox2"/>
    <att type="string" name="interaction" value=""/>
    <att type="string" name="merge24.gml.canonicalName.1" value="9615 () duox2"/>
    <graphics width="2" fill="#000000" cy:sourceArrow="0" cy:targetArrow="3" cy:sourceArrowColor="#000000" cy:targetArrowColor="#000000" cy:edgeLabelFont="SanSerif-0-10" cy:edgeLineType="SOLID" cy:curved="STRAIGHT_LINES"/>
  </edge>
  <edge label="9615 () ccl5" source="-452" target="-60">
    <att type="string" name="canonicalName" value="9615 () ccl5"/>
    <att type="string" name="merge24.gml.canonicalName" value="9615 () ccl5"/>
    <att type="string" name="interaction" value=""/>
    <att type="string" name="merge24.gml.canonicalName.1" value="9615 () ccl5"/>
    <graphics width="2" fill="#000000" cy:sourceArrow="0" cy:targetArrow="3" cy:sourceArrowColor="#000000" cy:targetArrowColor="#000000" cy:edgeLabelFont="SanSerif-0-10" cy:edgeLineType="SOLID" cy:curved="STRAIGHT_LINES"/>
  </edge>
  <edge label="6950 () gsta3" source="-458" target="-99">
    <att type="string" name="canonicalName" value="6950 () gsta3"/>
    <att type="string" name="merge24.gml.canonicalName" value="6950 () gsta3"/>
    <att type="string" name="interaction" value=""/>
    <att type="string" name="merge24.gml.canonicalName.1" value="6950 () gsta3"/>
    <graphics width="2" fill="#000000" cy:sourceArrow="0" cy:targetArrow="3" cy:sourceArrowColor="#000000" cy:targetArrowColor="#000000" cy:edgeLabelFont="SanSerif-0-10" cy:edgeLineType="SOLID" cy:curved="STRAIGHT_LINES"/>
  </edge>
  <edge label="oas3 (iHOP,0.874325,4.81985) oasl" source="-190" target="-214">
    <att type="string" name="iHOP_24.gml.canonicalName.1" value="oas3 (iHOP,0.874325,4.81985) oasl"/>
    <att type="string" name="canonicalName" value="oas3 (iHOP,0.874325,4.81985) oasl"/>
    <att type="string" name="vizmap:iHOP_24_gml EDGE_TGTARROW_COLOR" value="java.awt.Color[r=255,g=218,b=0]"/>
    <att type="string" name="interaction" value="iHOP,0.874325,4.81985"/>
    <att type="string" name="vizmap:iHOP_24_gml EDGE_COLOR" value="java.awt.Color[r=255,g=218,b=0]"/>
    <att type="string" name="iHOP_24.gml.canonicalName" value="oas3 (iHOP,0.874325,4.81985) oasl"/>
    <graphics width="2" fill="#ffda00" cy:sourceArrow="0" cy:targetArrow="0" cy:sourceArrowColor="#000000" cy:targetArrowColor="#ffda00" cy:edgeLabelFont="SanSerif-0-10" cy:edgeLineType="SOLID" cy:curved="STRAIGHT_LINES"/>
  </edge>
  <edge label="oas2 (iHOP,2.1905,3.50367) oas3" source="-186" target="-190">
    <att type="string" name="iHOP_24.gml.canonicalName.1" value="oas2 (iHOP,2.1905,3.50367) oas3"/>
    <att type="string" name="canonicalName" value="oas2 (iHOP,2.1905,3.50367) oas3"/>
    <att type="string" name="vizmap:iHOP_24_gml EDGE_TGTARROW_COLOR" value="java.awt.Color[r=255,g=158,b=0]"/>
    <att type="string" name="interaction" value="iHOP,2.1905,3.50367"/>
    <att type="string" name="vizmap:iHOP_24_gml EDGE_COLOR" value="java.awt.Color[r=255,g=158,b=0]"/>
    <att type="string" name="iHOP_24.gml.canonicalName" value="oas2 (iHOP,2.1905,3.50367) oas3"/>
    <graphics width="2" fill="#ff9e00" cy:sourceArrow="0" cy:targetArrow="0" cy:sourceArrowColor="#000000" cy:targetArrowColor="#ff9e00" cy:edgeLabelFont="SanSerif-0-10" cy:edgeLineType="SOLID" cy:curved="STRAIGHT_LINES"/>
  </edge>
  <edge label="oas2 (iHOP,1.08325,4.61093) oasl" source="-186" target="-214">
    <att type="string" name="iHOP_24.gml.canonicalName.1" value="oas2 (iHOP,1.08325,4.61093) oasl"/>
    <att type="string" name="canonicalName" value="oas2 (iHOP,1.08325,4.61093) oasl"/>
    <att type="string" name="vizmap:iHOP_24_gml EDGE_TGTARROW_COLOR" value="java.awt.Color[r=255,g=208,b=0]"/>
    <att type="string" name="interaction" value="iHOP,1.08325,4.61093"/>
    <att type="string" name="vizmap:iHOP_24_gml EDGE_COLOR" value="java.awt.Color[r=255,g=208,b=0]"/>
    <att type="string" name="iHOP_24.gml.canonicalName" value="oas2 (iHOP,1.08325,4.61093) oasl"/>
    <graphics width="2" fill="#ffd000" cy:sourceArrow="0" cy:targetArrow="0" cy:sourceArrowColor="#000000" cy:targetArrowColor="#ffd000" cy:edgeLabelFont="SanSerif-0-10" cy:edgeLineType="SOLID" cy:curved="STRAIGHT_LINES"/>
  </edge>
  <edge label="oas2 (iHOP,0.761016,4.93316) cxcl11" source="-186" target="-143">
    <att type="string" name="iHOP_24.gml.canonicalName.1" value="oas2 (iHOP,0.761016,4.93316) cxcl11"/>
    <att type="string" name="canonicalName" value="oas2 (iHOP,0.761016,4.93316) cxcl11"/>
    <att type="string" name="vizmap:iHOP_24_gml EDGE_TGTARROW_COLOR" value="java.awt.Color[r=255,g=223,b=0]"/>
    <att type="string" name="interaction" value="iHOP,0.761016,4.93316"/>
    <att type="string" name="vizmap:iHOP_24_gml EDGE_COLOR" value="java.awt.Color[r=255,g=223,b=0]"/>
    <att type="string" name="iHOP_24.gml.canonicalName" value="oas2 (iHOP,0.761016,4.93316) cxcl11"/>
    <graphics width="2" fill="#ffdf00" cy:sourceArrow="0" cy:targetArrow="0" cy:sourceArrowColor="#000000" cy:targetArrowColor="#ffdf00" cy:edgeLabelFont="SanSerif-0-10" cy:edgeLineType="SOLID" cy:curved="STRAIGHT_LINES"/>
  </edge>
  <edge label="oas2 (iHOP,2.91111,2.78307) ccl5" source="-186" target="-60">
    <att type="string" name="iHOP_24.gml.canonicalName.1" value="oas2 (iHOP,2.91111,2.78307) ccl5"/>
    <att type="string" name="canonicalName" value="oas2 (iHOP,2.91111,2.78307) ccl5"/>
    <att type="string" name="vizmap:iHOP_24_gml EDGE_TGTARROW_COLOR" value="java.awt.Color[r=250,g=125,b=0]"/>
    <att type="string" name="interaction" value="iHOP,2.91111,2.78307"/>
    <att type="string" name="vizmap:iHOP_24_gml EDGE_COLOR" value="java.awt.Color[r=250,g=125,b=0]"/>
    <att type="string" name="iHOP_24.gml.canonicalName" value="oas2 (iHOP,2.91111,2.78307) ccl5"/>
    <graphics width="2" fill="#fa7d00" cy:sourceArrow="0" cy:targetArrow="0" cy:sourceArrowColor="#000000" cy:targetArrowColor="#fa7d00" cy:edgeLabelFont="SanSerif-0-10" cy:edgeLineType="SOLID" cy:curved="STRAIGHT_LINES"/>
  </edge>
  <edge label="mx2 (iHOP,0.723228,4.97095) cxcl11" source="-114" target="-143">
    <att type="string" name="iHOP_24.gml.canonicalName.1" value="mx2 (iHOP,0.723228,4.97095) cxcl11"/>
    <att type="string" name="canonicalName" value="mx2 (iHOP,0.723228,4.97095) cxcl11"/>
    <att type="string" name="vizmap:iHOP_24_gml EDGE_TGTARROW_COLOR" value="java.awt.Color[r=255,g=224,b=0]"/>
    <att type="string" name="interaction" value="iHOP,0.723228,4.97095"/>
    <att type="string" name="vizmap:iHOP_24_gml EDGE_COLOR" value="java.awt.Color[r=255,g=224,b=0]"/>
    <att type="string" name="iHOP_24.gml.canonicalName" value="mx2 (iHOP,0.723228,4.97095) cxcl11"/>
    <graphics width="2" fill="#ffe000" cy:sourceArrow="0" cy:targetArrow="0" cy:sourceArrowColor="#000000" cy:targetArrowColor="#ffe000" cy:edgeLabelFont="SanSerif-0-10" cy:edgeLineType="SOLID" cy:curved="STRAIGHT_LINES"/>
  </edge>
  <edge label="mx2 (iHOP,2.87332,2.82086) ccl5" source="-114" target="-60">
    <att type="string" name="iHOP_24.gml.canonicalName.1" value="mx2 (iHOP,2.87332,2.82086) ccl5"/>
    <att type="string" name="canonicalName" value="mx2 (iHOP,2.87332,2.82086) ccl5"/>
    <att type="string" name="vizmap:iHOP_24_gml EDGE_TGTARROW_COLOR" value="java.awt.Color[r=254,g=127,b=0]"/>
    <att type="string" name="interaction" value="iHOP,2.87332,2.82086"/>
    <att type="string" name="vizmap:iHOP_24_gml EDGE_COLOR" value="java.awt.Color[r=254,g=127,b=0]"/>
    <att type="string" name="iHOP_24.gml.canonicalName" value="mx2 (iHOP,2.87332,2.82086) ccl5"/>
    <graphics width="2" fill="#fe7f00" cy:sourceArrow="0" cy:targetArrow="0" cy:sourceArrowColor="#000000" cy:targetArrowColor="#fe7f00" cy:edgeLabelFont="SanSerif-0-10" cy:edgeLineType="SOLID" cy:curved="STRAIGHT_LINES"/>
  </edge>
  <edge label="mcm6 (pp-IA,2.81403,2.88015) mcm10" source="-102" target="-116">
    <att type="string" name="iHOP_24.gml.canonicalName.1" value="mcm6 (pp-IA,2.81403,2.88015) mcm10"/>
    <att type="string" name="canonicalName" value="mcm6 (pp-IA,2.81403,2.88015) mcm10"/>
    <att type="string" name="vizmap:iHOP_24_gml EDGE_TGTARROW_COLOR" value="java.awt.Color[r=255,g=130,b=0]"/>
    <att type="string" name="interaction" value="pp-IA,2.81403,2.88015"/>
    <att type="string" name="vizmap:iHOP_24_gml EDGE_COLOR" value="java.awt.Color[r=255,g=130,b=0]"/>
    <att type="string" name="iHOP_24.gml.canonicalName" value="mcm6 (pp-IA,2.81403,2.88015) mcm10"/>
    <graphics width="2" fill="#ff8200" cy:sourceArrow="0" cy:targetArrow="0" cy:sourceArrowColor="#000000" cy:targetArrowColor="#ff8200" cy:edgeLabelFont="SanSerif-0-10" cy:edgeLineType="SOLID" cy:curved="STRAIGHT_LINES"/>
  </edge>
  <edge label="mcm10 (di-IA,2.81403,2.88015) mcm6" source="-116" target="-102">
    <att type="string" name="iHOP_24.gml.canonicalName.1" value="mcm10 (di-IA,2.81403,2.88015) mcm6"/>
    <att type="string" name="canonicalName" value="mcm10 (di-IA,2.81403,2.88015) mcm6"/>
    <att type="string" name="vizmap:iHOP_24_gml EDGE_TGTARROW_COLOR" value="java.awt.Color[r=255,g=130,b=0]"/>
    <att type="string" name="interaction" value="di-IA,2.81403,2.88015"/>
    <att type="string" name="vizmap:iHOP_24_gml EDGE_COLOR" value="java.awt.Color[r=255,g=130,b=0]"/>
    <att type="string" name="iHOP_24.gml.canonicalName" value="mcm10 (di-IA,2.81403,2.88015) mcm6"/>
    <graphics width="2" fill="#ff8200" cy:sourceArrow="0" cy:targetArrow="0" cy:sourceArrowColor="#000000" cy:targetArrowColor="#ff8200" cy:edgeLabelFont="SanSerif-0-10" cy:edgeLineType="SOLID" cy:curved="STRAIGHT_LINES"/>
  </edge>
  <edge label="mcm10 (di-IA,2.95078,2.74339) cdc6" source="-116" target="-257">
    <att type="string" name="iHOP_24.gml.canonicalName.1" value="mcm10 (di-IA,2.95078,2.74339) cdc6"/>
    <att type="string" name="canonicalName" value="mcm10 (di-IA,2.95078,2.74339) cdc6"/>
    <att type="string" name="vizmap:iHOP_24_gml EDGE_TGTARROW_COLOR" value="java.awt.Color[r=248,g=124,b=0]"/>
    <att type="string" name="interaction" value="di-IA,2.95078,2.74339"/>
    <att type="string" name="vizmap:iHOP_24_gml EDGE_COLOR" value="java.awt.Color[r=248,g=124,b=0]"/>
    <att type="string" name="iHOP_24.gml.canonicalName" value="mcm10 (di-IA,2.95078,2.74339) cdc6"/>
    <graphics width="2" fill="#f87c00" cy:sourceArrow="0" cy:targetArrow="0" cy:sourceArrowColor="#000000" cy:targetArrowColor="#f87c00" cy:edgeLabelFont="SanSerif-0-10" cy:edgeLineType="SOLID" cy:curved="STRAIGHT_LINES"/>
  </edge>
  <edge label="mcm10 (di-IA,3.66913,2.02504) ccnd1" source="-116" target="-477">
    <att type="string" name="iHOP_24.gml.canonicalName.1" value="mcm10 (di-IA,3.66913,2.02504) ccnd1"/>
    <att type="string" name="canonicalName" value="mcm10 (di-IA,3.66913,2.02504) ccnd1"/>
    <att type="string" name="vizmap:iHOP_24_gml EDGE_TGTARROW_COLOR" value="java.awt.Color[r=182,g=91,b=0]"/>
    <att type="string" name="interaction" value="di-IA,3.66913,2.02504"/>
    <att type="string" name="vizmap:iHOP_24_gml EDGE_COLOR" value="java.awt.Color[r=182,g=91,b=0]"/>
    <att type="string" name="iHOP_24.gml.canonicalName" value="mcm10 (di-IA,3.66913,2.02504) ccnd1"/>
    <graphics width="2" fill="#b65b00" cy:sourceArrow="0" cy:targetArrow="0" cy:sourceArrowColor="#000000" cy:targetArrowColor="#b65b00" cy:edgeLabelFont="SanSerif-0-10" cy:edgeLineType="SOLID" cy:curved="STRAIGHT_LINES"/>
  </edge>
  <edge label="il28a (iHOP,2.57076,3.12342) il28b" source="-178" target="-175">
    <att type="string" name="iHOP_24.gml.canonicalName.1" value="il28a (iHOP,2.57076,3.12342) il28b"/>
    <att type="string" name="canonicalName" value="il28a (iHOP,2.57076,3.12342) il28b"/>
    <att type="string" name="vizmap:iHOP_24_gml EDGE_TGTARROW_COLOR" value="java.awt.Color[r=255,g=141,b=0]"/>
    <att type="string" name="interaction" value="iHOP,2.57076,3.12342"/>
    <att type="string" name="vizmap:iHOP_24_gml EDGE_COLOR" value="java.awt.Color[r=255,g=141,b=0]"/>
    <att type="string" name="iHOP_24.gml.canonicalName" value="il28a (iHOP,2.57076,3.12342) il28b"/>
    <graphics width="2" fill="#ff8d00" cy:sourceArrow="0" cy:targetArrow="0" cy:sourceArrowColor="#000000" cy:targetArrowColor="#ff8d00" cy:edgeLabelFont="SanSerif-0-10" cy:edgeLineType="SOLID" cy:curved="STRAIGHT_LINES"/>
  </edge>
  <edge label="il20 (iHOP,3.91503,1.77914) il28b" source="-464" target="-175">
    <att type="string" name="iHOP_24.gml.canonicalName.1" value="il20 (iHOP,3.91503,1.77914) il28b"/>
    <att type="string" name="canonicalName" value="il20 (iHOP,3.91503,1.77914) il28b"/>
    <att type="string" name="vizmap:iHOP_24_gml EDGE_TGTARROW_COLOR" value="java.awt.Color[r=160,g=80,b=0]"/>
    <att type="string" name="interaction" value="iHOP,3.91503,1.77914"/>
    <att type="string" name="vizmap:iHOP_24_gml EDGE_COLOR" value="java.awt.Color[r=160,g=80,b=0]"/>
    <att type="string" name="iHOP_24.gml.canonicalName" value="il20 (iHOP,3.91503,1.77914) il28b"/>
    <graphics width="2" fill="#a05000" cy:sourceArrow="0" cy:targetArrow="0" cy:sourceArrowColor="#000000" cy:targetArrowColor="#a05000" cy:edgeLabelFont="SanSerif-0-10" cy:edgeLineType="SOLID" cy:curved="STRAIGHT_LINES"/>
  </edge>
  <edge label="oas1 (iHOP,3.21639,2.47779) stat1" source="-188" target="-144">
    <att type="string" name="iHOP_24.gml.canonicalName.1" value="oas1 (iHOP,3.21639,2.47779) stat1"/>
    <att type="string" name="canonicalName" value="oas1 (iHOP,3.21639,2.47779) stat1"/>
    <att type="string" name="vizmap:iHOP_24_gml EDGE_TGTARROW_COLOR" value="java.awt.Color[r=224,g=112,b=0]"/>
    <att type="string" name="interaction" value="iHOP,3.21639,2.47779"/>
    <att type="string" name="vizmap:iHOP_24_gml EDGE_COLOR" value="java.awt.Color[r=224,g=112,b=0]"/>
    <att type="string" name="iHOP_24.gml.canonicalName" value="oas1 (iHOP,3.21639,2.47779) stat1"/>
    <graphics width="2" fill="#e07000" cy:sourceArrow="0" cy:targetArrow="0" cy:sourceArrowColor="#000000" cy:targetArrowColor="#e07000" cy:edgeLabelFont="SanSerif-0-10" cy:edgeLineType="SOLID" cy:curved="STRAIGHT_LINES"/>
  </edge>
  <edge label="oas1 (iHOP,1.40709,4.28709) oasl" source="-188" target="-214">
    <att type="string" name="iHOP_24.gml.canonicalName.1" value="oas1 (iHOP,1.40709,4.28709) oasl"/>
    <att type="string" name="canonicalName" value="oas1 (iHOP,1.40709,4.28709) oasl"/>
    <att type="string" name="vizmap:iHOP_24_gml EDGE_TGTARROW_COLOR" value="java.awt.Color[r=255,g=193,b=0]"/>
    <att type="string" name="interaction" value="iHOP,1.40709,4.28709"/>
    <att type="string" name="vizmap:iHOP_24_gml EDGE_COLOR" value="java.awt.Color[r=255,g=193,b=0]"/>
    <att type="string" name="iHOP_24.gml.canonicalName" value="oas1 (iHOP,1.40709,4.28709) oasl"/>
    <graphics width="2" fill="#ffc100" cy:sourceArrow="0" cy:targetArrow="0" cy:sourceArrowColor="#000000" cy:targetArrowColor="#ffc100" cy:edgeLabelFont="SanSerif-0-10" cy:edgeLineType="SOLID" cy:curved="STRAIGHT_LINES"/>
  </edge>
  <edge label="oas1 (iHOP,2.51435,3.17983) oas3" source="-188" target="-190">
    <att type="string" name="iHOP_24.gml.canonicalName.1" value="oas1 (iHOP,2.51435,3.17983) oas3"/>
    <att type="string" name="canonicalName" value="oas1 (iHOP,2.51435,3.17983) oas3"/>
    <att type="string" name="vizmap:iHOP_24_gml EDGE_TGTARROW_COLOR" value="java.awt.Color[r=255,g=143,b=0]"/>
    <att type="string" name="interaction" value="iHOP,2.51435,3.17983"/>
    <att type="string" name="vizmap:iHOP_24_gml EDGE_COLOR" value="java.awt.Color[r=255,g=143,b=0]"/>
    <att type="string" name="iHOP_24.gml.canonicalName" value="oas1 (iHOP,2.51435,3.17983) oas3"/>
    <graphics width="2" fill="#ff8f00" cy:sourceArrow="0" cy:targetArrow="0" cy:sourceArrowColor="#000000" cy:targetArrowColor="#ff8f00" cy:edgeLabelFont="SanSerif-0-10" cy:edgeLineType="SOLID" cy:curved="STRAIGHT_LINES"/>
  </edge>
  <edge label="oas1 (iHOP,2.72327,2.97091) oas2" source="-188" target="-186">
    <att type="string" name="iHOP_24.gml.canonicalName.1" value="oas1 (iHOP,2.72327,2.97091) oas2"/>
    <att type="string" name="canonicalName" value="oas1 (iHOP,2.72327,2.97091) oas2"/>
    <att type="string" name="vizmap:iHOP_24_gml EDGE_TGTARROW_COLOR" value="java.awt.Color[r=255,g=134,b=0]"/>
    <att type="string" name="interaction" value="iHOP,2.72327,2.97091"/>
    <att type="string" name="vizmap:iHOP_24_gml EDGE_COLOR" value="java.awt.Color[r=255,g=134,b=0]"/>
    <att type="string" name="iHOP_24.gml.canonicalName" value="oas1 (iHOP,2.72327,2.97091) oas2"/>
    <graphics width="2" fill="#ff8600" cy:sourceArrow="0" cy:targetArrow="0" cy:sourceArrowColor="#000000" cy:targetArrowColor="#ff8600" cy:edgeLabelFont="SanSerif-0-10" cy:edgeLineType="SOLID" cy:curved="STRAIGHT_LINES"/>
  </edge>
  <edge label="oasl (iHOP,2.73062,2.96356) isg15" source="-214" target="-478">
    <att type="string" name="iHOP_24.gml.canonicalName.1" value="oasl (iHOP,2.73062,2.96356) isg15"/>
    <att type="string" name="canonicalName" value="oasl (iHOP,2.73062,2.96356) isg15"/>
    <att type="string" name="vizmap:iHOP_24_gml EDGE_TGTARROW_COLOR" value="java.awt.Color[r=255,g=134,b=0]"/>
    <att type="string" name="interaction" value="iHOP,2.73062,2.96356"/>
    <att type="string" name="vizmap:iHOP_24_gml EDGE_COLOR" value="java.awt.Color[r=255,g=134,b=0]"/>
    <att type="string" name="iHOP_24.gml.canonicalName" value="oasl (iHOP,2.73062,2.96356) isg15"/>
    <graphics width="2" fill="#ff8600" cy:sourceArrow="0" cy:targetArrow="0" cy:sourceArrowColor="#000000" cy:targetArrowColor="#ff8600" cy:edgeLabelFont="SanSerif-0-10" cy:edgeLineType="SOLID" cy:curved="STRAIGHT_LINES"/>
  </edge>
  <edge label="ifit2 (iHOP,2.41336,3.28082) tnf" source="-122" target="-484">
    <att type="string" name="iHOP_24.gml.canonicalName.1" value="ifit2 (iHOP,2.41336,3.28082) tnf"/>
    <att type="string" name="canonicalName" value="ifit2 (iHOP,2.41336,3.28082) tnf"/>
    <att type="string" name="vizmap:iHOP_24_gml EDGE_TGTARROW_COLOR" value="java.awt.Color[r=255,g=148,b=0]"/>
    <att type="string" name="interaction" value="iHOP,2.41336,3.28082"/>
    <att type="string" name="vizmap:iHOP_24_gml EDGE_COLOR" value="java.awt.Color[r=255,g=148,b=0]"/>
    <att type="string" name="iHOP_24.gml.canonicalName" value="ifit2 (iHOP,2.41336,3.28082) tnf"/>
    <graphics width="2" fill="#ff9400" cy:sourceArrow="0" cy:targetArrow="0" cy:sourceArrowColor="#000000" cy:targetArrowColor="#ff9400" cy:edgeLabelFont="SanSerif-0-10" cy:edgeLineType="SOLID" cy:curved="STRAIGHT_LINES"/>
  </edge>
  <edge label="ifit2 (iHOP,2.02136,3.67282) tlr2" source="-122" target="-65">
    <att type="string" name="iHOP_24.gml.canonicalName.1" value="ifit2 (iHOP,2.02136,3.67282) tlr2"/>
    <att type="string" name="canonicalName" value="ifit2 (iHOP,2.02136,3.67282) tlr2"/>
    <att type="string" name="vizmap:iHOP_24_gml EDGE_TGTARROW_COLOR" value="java.awt.Color[r=255,g=166,b=0]"/>
    <att type="string" name="interaction" value="iHOP,2.02136,3.67282"/>
    <att type="string" name="vizmap:iHOP_24_gml EDGE_COLOR" value="java.awt.Color[r=255,g=166,b=0]"/>
    <att type="string" name="iHOP_24.gml.canonicalName" value="ifit2 (iHOP,2.02136,3.67282) tlr2"/>
    <graphics width="2" fill="#ffa600" cy:sourceArrow="0" cy:targetArrow="0" cy:sourceArrowColor="#000000" cy:targetArrowColor="#ffa600" cy:edgeLabelFont="SanSerif-0-10" cy:edgeLineType="SOLID" cy:curved="STRAIGHT_LINES"/>
  </edge>
  <edge label="ifit2 (iHOP,1.94891,3.74527) stat1" source="-122" target="-144">
    <att type="string" name="iHOP_24.gml.canonicalName.1" value="ifit2 (iHOP,1.94891,3.74527) stat1"/>
    <att type="string" name="canonicalName" value="ifit2 (iHOP,1.94891,3.74527) stat1"/>
    <att type="string" name="vizmap:iHOP_24_gml EDGE_TGTARROW_COLOR" value="java.awt.Color[r=255,g=169,b=0]"/>
    <att type="string" name="interaction" value="iHOP,1.94891,3.74527"/>
    <att type="string" name="vizmap:iHOP_24_gml EDGE_COLOR" value="java.awt.Color[r=255,g=169,b=0]"/>
    <att type="string" name="iHOP_24.gml.canonicalName" value="ifit2 (iHOP,1.94891,3.74527) stat1"/>
    <graphics width="2" fill="#ffa900" cy:sourceArrow="0" cy:targetArrow="0" cy:sourceArrowColor="#000000" cy:targetArrowColor="#ffa900" cy:edgeLabelFont="SanSerif-0-10" cy:edgeLineType="SOLID" cy:curved="STRAIGHT_LINES"/>
  </edge>
  <edge label="ifit2 (iHOP,0.849419,4.84476) sod2" source="-122" target="-472">
    <att type="string" name="iHOP_24.gml.canonicalName.1" value="ifit2 (iHOP,0.849419,4.84476) sod2"/>
    <att type="string" name="canonicalName" value="ifit2 (iHOP,0.849419,4.84476) sod2"/>
    <att type="string" name="vizmap:iHOP_24_gml EDGE_TGTARROW_COLOR" value="java.awt.Color[r=255,g=219,b=0]"/>
    <att type="string" name="interaction" value="iHOP,0.849419,4.84476"/>
    <att type="string" name="vizmap:iHOP_24_gml EDGE_COLOR" value="java.awt.Color[r=255,g=219,b=0]"/>
    <att type="string" name="iHOP_24.gml.canonicalName" value="ifit2 (iHOP,0.849419,4.84476) sod2"/>
    <graphics width="2" fill="#ffdb00" cy:sourceArrow="0" cy:targetArrow="0" cy:sourceArrowColor="#000000" cy:targetArrowColor="#ffdb00" cy:edgeLabelFont="SanSerif-0-10" cy:edgeLineType="SOLID" cy:curved="STRAIGHT_LINES"/>
  </edge>
  <edge label="ifit2 (iHOP,0.139608,5.55457) oasl" source="-122" target="-214">
    <att type="string" name="iHOP_24.gml.canonicalName.1" value="ifit2 (iHOP,0.139608,5.55457) oasl"/>
    <att type="string" name="canonicalName" value="ifit2 (iHOP,0.139608,5.55457) oasl"/>
    <att type="string" name="vizmap:iHOP_24_gml EDGE_TGTARROW_COLOR" value="java.awt.Color[r=255,g=251,b=0]"/>
    <att type="string" name="interaction" value="iHOP,0.139608,5.55457"/>
    <att type="string" name="vizmap:iHOP_24_gml EDGE_COLOR" value="java.awt.Color[r=255,g=251,b=0]"/>
    <att type="string" name="iHOP_24.gml.canonicalName" value="ifit2 (iHOP,0.139608,5.55457) oasl"/>
    <graphics width="2" fill="#fffb00" cy:sourceArrow="0" cy:targetArrow="0" cy:sourceArrowColor="#000000" cy:targetArrowColor="#fffb00" cy:edgeLabelFont="SanSerif-0-10" cy:edgeLineType="SOLID" cy:curved="STRAIGHT_LINES"/>
  </edge>
  <edge label="ifit2 (iHOP,1.32145,4.37272) mx1" source="-122" target="-113">
    <att type="string" name="iHOP_24.gml.canonicalName.1" value="ifit2 (iHOP,1.32145,4.37272) mx1"/>
    <att type="string" name="canonicalName" value="ifit2 (iHOP,1.32145,4.37272) mx1"/>
    <att type="string" name="vizmap:iHOP_24_gml EDGE_TGTARROW_COLOR" value="java.awt.Color[r=255,g=197,b=0]"/>
    <att type="string" name="interaction" value="iHOP,1.32145,4.37272"/>
    <att type="string" name="vizmap:iHOP_24_gml EDGE_COLOR" value="java.awt.Color[r=255,g=197,b=0]"/>
    <att type="string" name="iHOP_24.gml.canonicalName" value="ifit2 (iHOP,1.32145,4.37272) mx1"/>
    <graphics width="2" fill="#ffc500" cy:sourceArrow="0" cy:targetArrow="0" cy:sourceArrowColor="#000000" cy:targetArrowColor="#ffc500" cy:edgeLabelFont="SanSerif-0-10" cy:edgeLineType="SOLID" cy:curved="STRAIGHT_LINES"/>
  </edge>
  <edge label="ifit2 (iHOP,2.01348,3.6807) il8" source="-122" target="-486">
    <att type="string" name="iHOP_24.gml.canonicalName.1" value="ifit2 (iHOP,2.01348,3.6807) il8"/>
    <att type="string" name="canonicalName" value="ifit2 (iHOP,2.01348,3.6807) il8"/>
    <att type="string" name="vizmap:iHOP_24_gml EDGE_TGTARROW_COLOR" value="java.awt.Color[r=255,g=166,b=0]"/>
    <att type="string" name="interaction" value="iHOP,2.01348,3.6807"/>
    <att type="string" name="vizmap:iHOP_24_gml EDGE_COLOR" value="java.awt.Color[r=255,g=166,b=0]"/>
    <att type="string" name="iHOP_24.gml.canonicalName" value="ifit2 (iHOP,2.01348,3.6807) il8"/>
    <graphics width="2" fill="#ffa600" cy:sourceArrow="0" cy:targetArrow="0" cy:sourceArrowColor="#000000" cy:targetArrowColor="#ffa600" cy:edgeLabelFont="SanSerif-0-10" cy:edgeLineType="SOLID" cy:curved="STRAIGHT_LINES"/>
  </edge>
  <edge label="ifit2 (iHOP,2.21157,3.48261) gadd45b" source="-122" target="-118">
    <att type="string" name="iHOP_24.gml.canonicalName.1" value="ifit2 (iHOP,2.21157,3.48261) gadd45b"/>
    <att type="string" name="canonicalName" value="ifit2 (iHOP,2.21157,3.48261) gadd45b"/>
    <att type="string" name="vizmap:iHOP_24_gml EDGE_TGTARROW_COLOR" value="java.awt.Color[r=255,g=157,b=0]"/>
    <att type="string" name="interaction" value="iHOP,2.21157,3.48261"/>
    <att type="string" name="vizmap:iHOP_24_gml EDGE_COLOR" value="java.awt.Color[r=255,g=157,b=0]"/>
    <att type="string" name="iHOP_24.gml.canonicalName" value="ifit2 (iHOP,2.21157,3.48261) gadd45b"/>
    <graphics width="2" fill="#ff9d00" cy:sourceArrow="0" cy:targetArrow="0" cy:sourceArrowColor="#000000" cy:targetArrowColor="#ff9d00" cy:edgeLabelFont="SanSerif-0-10" cy:edgeLineType="SOLID" cy:curved="STRAIGHT_LINES"/>
  </edge>
  <edge label="mnda (iHOP,2.96802,2.72615) aim2" source="-465" target="-123">
    <att type="string" name="iHOP_24.gml.canonicalName.1" value="mnda (iHOP,2.96802,2.72615) aim2"/>
    <att type="string" name="canonicalName" value="mnda (iHOP,2.96802,2.72615) aim2"/>
    <att type="string" name="vizmap:iHOP_24_gml EDGE_TGTARROW_COLOR" value="java.awt.Color[r=246,g=123,b=0]"/>
    <att type="string" name="interaction" value="iHOP,2.96802,2.72615"/>
    <att type="string" name="vizmap:iHOP_24_gml EDGE_COLOR" value="java.awt.Color[r=246,g=123,b=0]"/>
    <att type="string" name="iHOP_24.gml.canonicalName" value="mnda (iHOP,2.96802,2.72615) aim2"/>
    <graphics width="2" fill="#f67b00" cy:sourceArrow="0" cy:targetArrow="0" cy:sourceArrowColor="#000000" cy:targetArrowColor="#f67b00" cy:edgeLabelFont="SanSerif-0-10" cy:edgeLineType="SOLID" cy:curved="STRAIGHT_LINES"/>
  </edge>
  <edge label="gsta3 (iHOP,3.69908,1.9951) gsta5" source="-99" target="-103">
    <att type="string" name="iHOP_24.gml.canonicalName.1" value="gsta3 (iHOP,3.69908,1.9951) gsta5"/>
    <att type="string" name="canonicalName" value="gsta3 (iHOP,3.69908,1.9951) gsta5"/>
    <att type="string" name="vizmap:iHOP_24_gml EDGE_TGTARROW_COLOR" value="java.awt.Color[r=180,g=90,b=0]"/>
    <att type="string" name="interaction" value="iHOP,3.69908,1.9951"/>
    <att type="string" name="vizmap:iHOP_24_gml EDGE_COLOR" value="java.awt.Color[r=180,g=90,b=0]"/>
    <att type="string" name="iHOP_24.gml.canonicalName" value="gsta3 (iHOP,3.69908,1.9951) gsta5"/>
    <graphics width="2" fill="#b45a00" cy:sourceArrow="0" cy:targetArrow="0" cy:sourceArrowColor="#000000" cy:targetArrowColor="#b45a00" cy:edgeLabelFont="SanSerif-0-10" cy:edgeLineType="SOLID" cy:curved="STRAIGHT_LINES"/>
  </edge>
  <edge label="ifi16 (iHOP,3.53408,2.1601) aim2" source="-466" target="-123">
    <att type="string" name="iHOP_24.gml.canonicalName.1" value="ifi16 (iHOP,3.53408,2.1601) aim2"/>
    <att type="string" name="canonicalName" value="ifi16 (iHOP,3.53408,2.1601) aim2"/>
    <att type="string" name="vizmap:iHOP_24_gml EDGE_TGTARROW_COLOR" value="java.awt.Color[r=194,g=97,b=0]"/>
    <att type="string" name="interaction" value="iHOP,3.53408,2.1601"/>
    <att type="string" name="vizmap:iHOP_24_gml EDGE_COLOR" value="java.awt.Color[r=194,g=97,b=0]"/>
    <att type="string" name="iHOP_24.gml.canonicalName" value="ifi16 (iHOP,3.53408,2.1601) aim2"/>
    <graphics width="2" fill="#c26100" cy:sourceArrow="0" cy:targetArrow="0" cy:sourceArrowColor="#000000" cy:targetArrowColor="#c26100" cy:edgeLabelFont="SanSerif-0-10" cy:edgeLineType="SOLID" cy:curved="STRAIGHT_LINES"/>
  </edge>
  <edge label="irf7 (iHOP,3.98013,1.71405) socs1" source="-216" target="-475">
    <att type="string" name="iHOP_24.gml.canonicalName.1" value="irf7 (iHOP,3.98013,1.71405) socs1"/>
    <att type="string" name="canonicalName" value="irf7 (iHOP,3.98013,1.71405) socs1"/>
    <att type="string" name="vizmap:iHOP_24_gml EDGE_TGTARROW_COLOR" value="java.awt.Color[r=154,g=77,b=0]"/>
    <att type="string" name="interaction" value="iHOP,3.98013,1.71405"/>
    <att type="string" name="vizmap:iHOP_24_gml EDGE_COLOR" value="java.awt.Color[r=154,g=77,b=0]"/>
    <att type="string" name="iHOP_24.gml.canonicalName" value="irf7 (iHOP,3.98013,1.71405) socs1"/>
    <graphics width="2" fill="#9a4d00" cy:sourceArrow="0" cy:targetArrow="0" cy:sourceArrowColor="#000000" cy:targetArrowColor="#9a4d00" cy:edgeLabelFont="SanSerif-0-10" cy:edgeLineType="SOLID" cy:curved="STRAIGHT_LINES"/>
  </edge>
  <edge label="irf7 (iHOP,3.95603,1.73815) pcna" source="-216" target="-482">
    <att type="string" name="iHOP_24.gml.canonicalName.1" value="irf7 (iHOP,3.95603,1.73815) pcna"/>
    <att type="string" name="canonicalName" value="irf7 (iHOP,3.95603,1.73815) pcna"/>
    <att type="string" name="vizmap:iHOP_24_gml EDGE_TGTARROW_COLOR" value="java.awt.Color[r=156,g=78,b=0]"/>
    <att type="string" name="interaction" value="iHOP,3.95603,1.73815"/>
    <att type="string" name="vizmap:iHOP_24_gml EDGE_COLOR" value="java.awt.Color[r=156,g=78,b=0]"/>
    <att type="string" name="iHOP_24.gml.canonicalName" value="irf7 (iHOP,3.95603,1.73815) pcna"/>
    <graphics width="2" fill="#9c4e00" cy:sourceArrow="0" cy:targetArrow="0" cy:sourceArrowColor="#000000" cy:targetArrowColor="#9c4e00" cy:edgeLabelFont="SanSerif-0-10" cy:edgeLineType="SOLID" cy:curved="STRAIGHT_LINES"/>
  </edge>
  <edge label="irf7 (iHOP,1.51127,4.18291) oasl" source="-216" target="-214">
    <att type="string" name="iHOP_24.gml.canonicalName.1" value="irf7 (iHOP,1.51127,4.18291) oasl"/>
    <att type="string" name="canonicalName" value="irf7 (iHOP,1.51127,4.18291) oasl"/>
    <att type="string" name="vizmap:iHOP_24_gml EDGE_TGTARROW_COLOR" value="java.awt.Color[r=255,g=189,b=0]"/>
    <att type="string" name="interaction" value="iHOP,1.51127,4.18291"/>
    <att type="string" name="vizmap:iHOP_24_gml EDGE_COLOR" value="java.awt.Color[r=255,g=189,b=0]"/>
    <att type="string" name="iHOP_24.gml.canonicalName" value="irf7 (iHOP,1.51127,4.18291) oasl"/>
    <graphics width="2" fill="#ffbd00" cy:sourceArrow="0" cy:targetArrow="0" cy:sourceArrowColor="#000000" cy:targetArrowColor="#ffbd00" cy:edgeLabelFont="SanSerif-0-10" cy:edgeLineType="SOLID" cy:curved="STRAIGHT_LINES"/>
  </edge>
  <edge label="irf7 (iHOP,3.15129,2.54289) oas1" source="-216" target="-188">
    <att type="string" name="iHOP_24.gml.canonicalName.1" value="irf7 (iHOP,3.15129,2.54289) oas1"/>
    <att type="string" name="canonicalName" value="irf7 (iHOP,3.15129,2.54289) oas1"/>
    <att type="string" name="vizmap:iHOP_24_gml EDGE_TGTARROW_COLOR" value="java.awt.Color[r=230,g=115,b=0]"/>
    <att type="string" name="interaction" value="iHOP,3.15129,2.54289"/>
    <att type="string" name="vizmap:iHOP_24_gml EDGE_COLOR" value="java.awt.Color[r=230,g=115,b=0]"/>
    <att type="string" name="iHOP_24.gml.canonicalName" value="irf7 (iHOP,3.15129,2.54289) oas1"/>
    <graphics width="2" fill="#e67300" cy:sourceArrow="0" cy:targetArrow="0" cy:sourceArrowColor="#000000" cy:targetArrowColor="#e67300" cy:edgeLabelFont="SanSerif-0-10" cy:edgeLineType="SOLID" cy:curved="STRAIGHT_LINES"/>
  </edge>
  <edge label="irf7 (iHOP,2.69311,3.00106) mx1" source="-216" target="-113">
    <att type="string" name="iHOP_24.gml.canonicalName.1" value="irf7 (iHOP,2.69311,3.00106) mx1"/>
    <att type="string" name="canonicalName" value="irf7 (iHOP,2.69311,3.00106) mx1"/>
    <att type="string" name="vizmap:iHOP_24_gml EDGE_TGTARROW_COLOR" value="java.awt.Color[r=255,g=135,b=0]"/>
    <att type="string" name="interaction" value="iHOP,2.69311,3.00106"/>
    <att type="string" name="vizmap:iHOP_24_gml EDGE_COLOR" value="java.awt.Color[r=255,g=135,b=0]"/>
    <att type="string" name="iHOP_24.gml.canonicalName" value="irf7 (iHOP,2.69311,3.00106) mx1"/>
    <graphics width="2" fill="#ff8700" cy:sourceArrow="0" cy:targetArrow="0" cy:sourceArrowColor="#000000" cy:targetArrowColor="#ff8700" cy:edgeLabelFont="SanSerif-0-10" cy:edgeLineType="SOLID" cy:curved="STRAIGHT_LINES"/>
  </edge>
  <edge label="irf7 (iHOP,1.18904,4.50514) cxcl11" source="-216" target="-143">
    <att type="string" name="iHOP_24.gml.canonicalName.1" value="irf7 (iHOP,1.18904,4.50514) cxcl11"/>
    <att type="string" name="canonicalName" value="irf7 (iHOP,1.18904,4.50514) cxcl11"/>
    <att type="string" name="vizmap:iHOP_24_gml EDGE_TGTARROW_COLOR" value="java.awt.Color[r=255,g=203,b=0]"/>
    <att type="string" name="interaction" value="iHOP,1.18904,4.50514"/>
    <att type="string" name="vizmap:iHOP_24_gml EDGE_COLOR" value="java.awt.Color[r=255,g=203,b=0]"/>
    <att type="string" name="iHOP_24.gml.canonicalName" value="irf7 (iHOP,1.18904,4.50514) cxcl11"/>
    <graphics width="2" fill="#ffcb00" cy:sourceArrow="0" cy:targetArrow="0" cy:sourceArrowColor="#000000" cy:targetArrowColor="#ffcb00" cy:edgeLabelFont="SanSerif-0-10" cy:edgeLineType="SOLID" cy:curved="STRAIGHT_LINES"/>
  </edge>
  <edge label="irf7 (iHOP,3.33913,2.35505) ccl5" source="-216" target="-60">
    <att type="string" name="iHOP_24.gml.canonicalName.1" value="irf7 (iHOP,3.33913,2.35505) ccl5"/>
    <att type="string" name="canonicalName" value="irf7 (iHOP,3.33913,2.35505) ccl5"/>
    <att type="string" name="vizmap:iHOP_24_gml EDGE_TGTARROW_COLOR" value="java.awt.Color[r=212,g=106,b=0]"/>
    <att type="string" name="interaction" value="iHOP,3.33913,2.35505"/>
    <att type="string" name="vizmap:iHOP_24_gml EDGE_COLOR" value="java.awt.Color[r=212,g=106,b=0]"/>
    <att type="string" name="iHOP_24.gml.canonicalName" value="irf7 (iHOP,3.33913,2.35505) ccl5"/>
    <graphics width="2" fill="#d46a00" cy:sourceArrow="0" cy:targetArrow="0" cy:sourceArrowColor="#000000" cy:targetArrowColor="#d46a00" cy:edgeLabelFont="SanSerif-0-10" cy:edgeLineType="SOLID" cy:curved="STRAIGHT_LINES"/>
  </edge>
  <edge label="ccne2 (iHOP,3.56728,2.1269) pcna" source="-18" target="-482">
    <att type="string" name="iHOP_24.gml.canonicalName.1" value="ccne2 (iHOP,3.56728,2.1269) pcna"/>
    <att type="string" name="canonicalName" value="ccne2 (iHOP,3.56728,2.1269) pcna"/>
    <att type="string" name="vizmap:iHOP_24_gml EDGE_TGTARROW_COLOR" value="java.awt.Color[r=192,g=96,b=0]"/>
    <att type="string" name="interaction" value="iHOP,3.56728,2.1269"/>
    <att type="string" name="vizmap:iHOP_24_gml EDGE_COLOR" value="java.awt.Color[r=192,g=96,b=0]"/>
    <att type="string" name="iHOP_24.gml.canonicalName" value="ccne2 (iHOP,3.56728,2.1269) pcna"/>
    <graphics width="2" fill="#c06000" cy:sourceArrow="0" cy:targetArrow="0" cy:sourceArrowColor="#000000" cy:targetArrowColor="#c06000" cy:edgeLabelFont="SanSerif-0-10" cy:edgeLineType="SOLID" cy:curved="STRAIGHT_LINES"/>
  </edge>
  <edge label="ccne2 (iHOP,3.13442,2.55976) e2f1" source="-18" target="-138">
    <att type="string" name="iHOP_24.gml.canonicalName.1" value="ccne2 (iHOP,3.13442,2.55976) e2f1"/>
    <att type="string" name="canonicalName" value="ccne2 (iHOP,3.13442,2.55976) e2f1"/>
    <att type="string" name="vizmap:iHOP_24_gml EDGE_TGTARROW_COLOR" value="java.awt.Color[r=230,g=115,b=0]"/>
    <att type="string" name="interaction" value="iHOP,3.13442,2.55976"/>
    <att type="string" name="vizmap:iHOP_24_gml EDGE_COLOR" value="java.awt.Color[r=230,g=115,b=0]"/>
    <att type="string" name="iHOP_24.gml.canonicalName" value="ccne2 (iHOP,3.13442,2.55976) e2f1"/>
    <graphics width="2" fill="#e67300" cy:sourceArrow="0" cy:targetArrow="0" cy:sourceArrowColor="#000000" cy:targetArrowColor="#e67300" cy:edgeLabelFont="SanSerif-0-10" cy:edgeLineType="SOLID" cy:curved="STRAIGHT_LINES"/>
  </edge>
  <edge label="ccne2 (iHOP,3.6655,2.02868) cdkn1b" source="-18" target="-476">
    <att type="string" name="iHOP_24.gml.canonicalName.1" value="ccne2 (iHOP,3.6655,2.02868) cdkn1b"/>
    <att type="string" name="canonicalName" value="ccne2 (iHOP,3.6655,2.02868) cdkn1b"/>
    <att type="string" name="vizmap:iHOP_24_gml EDGE_TGTARROW_COLOR" value="java.awt.Color[r=182,g=91,b=0]"/>
    <att type="string" name="interaction" value="iHOP,3.6655,2.02868"/>
    <att type="string" name="vizmap:iHOP_24_gml EDGE_COLOR" value="java.awt.Color[r=182,g=91,b=0]"/>
    <att type="string" name="iHOP_24.gml.canonicalName" value="ccne2 (iHOP,3.6655,2.02868) cdkn1b"/>
    <graphics width="2" fill="#b65b00" cy:sourceArrow="0" cy:targetArrow="0" cy:sourceArrowColor="#000000" cy:targetArrowColor="#b65b00" cy:edgeLabelFont="SanSerif-0-10" cy:edgeLineType="SOLID" cy:curved="STRAIGHT_LINES"/>
  </edge>
  <edge label="btg2 (iHOP,3.9536,1.74058) ccna2" source="-467" target="-95">
    <att type="string" name="iHOP_24.gml.canonicalName.1" value="btg2 (iHOP,3.9536,1.74058) ccna2"/>
    <att type="string" name="canonicalName" value="btg2 (iHOP,3.9536,1.74058) ccna2"/>
    <att type="string" name="vizmap:iHOP_24_gml EDGE_TGTARROW_COLOR" value="java.awt.Color[r=156,g=78,b=0]"/>
    <att type="string" name="interaction" value="iHOP,3.9536,1.74058"/>
    <att type="string" name="vizmap:iHOP_24_gml EDGE_COLOR" value="java.awt.Color[r=156,g=78,b=0]"/>
    <att type="string" name="iHOP_24.gml.canonicalName" value="btg2 (iHOP,3.9536,1.74058) ccna2"/>
    <graphics width="2" fill="#9c4e00" cy:sourceArrow="0" cy:targetArrow="0" cy:sourceArrowColor="#000000" cy:targetArrowColor="#9c4e00" cy:edgeLabelFont="SanSerif-0-10" cy:edgeLineType="SOLID" cy:curved="STRAIGHT_LINES"/>
  </edge>
  <edge label="dmbt1 (iHOP,2.6427,3.05148) egr2" source="-152" target="-471">
    <att type="string" name="iHOP_24.gml.canonicalName.1" value="dmbt1 (iHOP,2.6427,3.05148) egr2"/>
    <att type="string" name="canonicalName" value="dmbt1 (iHOP,2.6427,3.05148) egr2"/>
    <att type="string" name="vizmap:iHOP_24_gml EDGE_TGTARROW_COLOR" value="java.awt.Color[r=255,g=138,b=0]"/>
    <att type="string" name="interaction" value="iHOP,2.6427,3.05148"/>
    <att type="string" name="vizmap:iHOP_24_gml EDGE_COLOR" value="java.awt.Color[r=255,g=138,b=0]"/>
    <att type="string" name="iHOP_24.gml.canonicalName" value="dmbt1 (iHOP,2.6427,3.05148) egr2"/>
    <graphics width="2" fill="#ff8a00" cy:sourceArrow="0" cy:targetArrow="0" cy:sourceArrowColor="#000000" cy:targetArrowColor="#ff8a00" cy:edgeLabelFont="SanSerif-0-10" cy:edgeLineType="SOLID" cy:curved="STRAIGHT_LINES"/>
  </edge>
  <edge label="dmbt1 (iHOP,3.96712,1.72705) c1s" source="-152" target="-180">
    <att type="string" name="iHOP_24.gml.canonicalName.1" value="dmbt1 (iHOP,3.96712,1.72705) c1s"/>
    <att type="string" name="canonicalName" value="dmbt1 (iHOP,3.96712,1.72705) c1s"/>
    <att type="string" name="vizmap:iHOP_24_gml EDGE_TGTARROW_COLOR" value="java.awt.Color[r=156,g=78,b=0]"/>
    <att type="string" name="interaction" value="iHOP,3.96712,1.72705"/>
    <att type="string" name="vizmap:iHOP_24_gml EDGE_COLOR" value="java.awt.Color[r=156,g=78,b=0]"/>
    <att type="string" name="iHOP_24.gml.canonicalName" value="dmbt1 (iHOP,3.96712,1.72705) c1s"/>
    <graphics width="2" fill="#9c4e00" cy:sourceArrow="0" cy:targetArrow="0" cy:sourceArrowColor="#000000" cy:targetArrowColor="#9c4e00" cy:edgeLabelFont="SanSerif-0-10" cy:edgeLineType="SOLID" cy:curved="STRAIGHT_LINES"/>
  </edge>
  <edge label="mcm2 (di-IA,3.48797,2.20621) mcm6" source="-468" target="-102">
    <att type="string" name="iHOP_24.gml.canonicalName.1" value="mcm2 (di-IA,3.48797,2.20621) mcm6"/>
    <att type="string" name="canonicalName" value="mcm2 (di-IA,3.48797,2.20621) mcm6"/>
    <att type="string" name="vizmap:iHOP_24_gml EDGE_TGTARROW_COLOR" value="java.awt.Color[r=198,g=99,b=0]"/>
    <att type="string" name="interaction" value="di-IA,3.48797,2.20621"/>
    <att type="string" name="vizmap:iHOP_24_gml EDGE_COLOR" value="java.awt.Color[r=198,g=99,b=0]"/>
    <att type="string" name="iHOP_24.gml.canonicalName" value="mcm2 (di-IA,3.48797,2.20621) mcm6"/>
    <graphics width="2" fill="#c66300" cy:sourceArrow="0" cy:targetArrow="0" cy:sourceArrowColor="#000000" cy:targetArrowColor="#c66300" cy:edgeLabelFont="SanSerif-0-10" cy:edgeLineType="SOLID" cy:curved="STRAIGHT_LINES"/>
  </edge>
  <edge label="mcm2 (di-IA,3.62472,2.06946) cdc6" source="-468" target="-257">
    <att type="string" name="iHOP_24.gml.canonicalName.1" value="mcm2 (di-IA,3.62472,2.06946) cdc6"/>
    <att type="string" name="canonicalName" value="mcm2 (di-IA,3.62472,2.06946) cdc6"/>
    <att type="string" name="vizmap:iHOP_24_gml EDGE_TGTARROW_COLOR" value="java.awt.Color[r=186,g=93,b=0]"/>
    <att type="string" name="interaction" value="di-IA,3.62472,2.06946"/>
    <att type="string" name="vizmap:iHOP_24_gml EDGE_COLOR" value="java.awt.Color[r=186,g=93,b=0]"/>
    <att type="string" name="iHOP_24.gml.canonicalName" value="mcm2 (di-IA,3.62472,2.06946) cdc6"/>
    <graphics width="2" fill="#ba5d00" cy:sourceArrow="0" cy:targetArrow="0" cy:sourceArrowColor="#000000" cy:targetArrowColor="#ba5d00" cy:edgeLabelFont="SanSerif-0-10" cy:edgeLineType="SOLID" cy:curved="STRAIGHT_LINES"/>
  </edge>
  <edge label="cd38 (iHOP,3.8242,1.86998) mnda" source="-197" target="-465">
    <att type="string" name="iHOP_24.gml.canonicalName.1" value="cd38 (iHOP,3.8242,1.86998) mnda"/>
    <att type="string" name="canonicalName" value="cd38 (iHOP,3.8242,1.86998) mnda"/>
    <att type="string" name="vizmap:iHOP_24_gml EDGE_TGTARROW_COLOR" value="java.awt.Color[r=168,g=84,b=0]"/>
    <att type="string" name="interaction" value="iHOP,3.8242,1.86998"/>
    <att type="string" name="vizmap:iHOP_24_gml EDGE_COLOR" value="java.awt.Color[r=168,g=84,b=0]"/>
    <att type="string" name="iHOP_24.gml.canonicalName" value="cd38 (iHOP,3.8242,1.86998) mnda"/>
    <graphics width="2" fill="#a85400" cy:sourceArrow="0" cy:targetArrow="0" cy:sourceArrowColor="#000000" cy:targetArrowColor="#a85400" cy:edgeLabelFont="SanSerif-0-10" cy:edgeLineType="SOLID" cy:curved="STRAIGHT_LINES"/>
  </edge>
  <edge label="cd38 (iHOP,3.48103,2.21315) mki67" source="-197" target="-35">
    <att type="string" name="iHOP_24.gml.canonicalName.1" value="cd38 (iHOP,3.48103,2.21315) mki67"/>
    <att type="string" name="canonicalName" value="cd38 (iHOP,3.48103,2.21315) mki67"/>
    <att type="string" name="vizmap:iHOP_24_gml EDGE_TGTARROW_COLOR" value="java.awt.Color[r=200,g=100,b=0]"/>
    <att type="string" name="interaction" value="iHOP,3.48103,2.21315"/>
    <att type="string" name="vizmap:iHOP_24_gml EDGE_COLOR" value="java.awt.Color[r=200,g=100,b=0]"/>
    <att type="string" name="iHOP_24.gml.canonicalName" value="cd38 (iHOP,3.48103,2.21315) mki67"/>
    <graphics width="2" fill="#c86400" cy:sourceArrow="0" cy:targetArrow="0" cy:sourceArrowColor="#000000" cy:targetArrowColor="#c86400" cy:edgeLabelFont="SanSerif-0-10" cy:edgeLineType="SOLID" cy:curved="STRAIGHT_LINES"/>
  </edge>
  <edge label="cd38 (iHOP,3.23072,2.46345) il1a" source="-197" target="-488">
    <att type="string" name="iHOP_24.gml.canonicalName.1" value="cd38 (iHOP,3.23072,2.46345) il1a"/>
    <att type="string" name="canonicalName" value="cd38 (iHOP,3.23072,2.46345) il1a"/>
    <att type="string" name="vizmap:iHOP_24_gml EDGE_TGTARROW_COLOR" value="java.awt.Color[r=222,g=111,b=0]"/>
    <att type="string" name="interaction" value="iHOP,3.23072,2.46345"/>
    <att type="string" name="vizmap:iHOP_24_gml EDGE_COLOR" value="java.awt.Color[r=222,g=111,b=0]"/>
    <att type="string" name="iHOP_24.gml.canonicalName" value="cd38 (iHOP,3.23072,2.46345) il1a"/>
    <graphics width="2" fill="#de6f00" cy:sourceArrow="0" cy:targetArrow="0" cy:sourceArrowColor="#000000" cy:targetArrowColor="#de6f00" cy:edgeLabelFont="SanSerif-0-10" cy:edgeLineType="SOLID" cy:curved="STRAIGHT_LINES"/>
  </edge>
  <edge label="cd38 (iHOP,2.7477,2.94647) csf3" source="-197" target="-483">
    <att type="string" name="iHOP_24.gml.canonicalName.1" value="cd38 (iHOP,2.7477,2.94647) csf3"/>
    <att type="string" name="canonicalName" value="cd38 (iHOP,2.7477,2.94647) csf3"/>
    <att type="string" name="vizmap:iHOP_24_gml EDGE_TGTARROW_COLOR" value="java.awt.Color[r=255,g=133,b=0]"/>
    <att type="string" name="interaction" value="iHOP,2.7477,2.94647"/>
    <att type="string" name="vizmap:iHOP_24_gml EDGE_COLOR" value="java.awt.Color[r=255,g=133,b=0]"/>
    <att type="string" name="iHOP_24.gml.canonicalName" value="cd38 (iHOP,2.7477,2.94647) csf3"/>
    <graphics width="2" fill="#ff8500" cy:sourceArrow="0" cy:targetArrow="0" cy:sourceArrowColor="#000000" cy:targetArrowColor="#ff8500" cy:edgeLabelFont="SanSerif-0-10" cy:edgeLineType="SOLID" cy:curved="STRAIGHT_LINES"/>
  </edge>
  <edge label="cd38 (iHOP,3.35562,2.33855) csf2" source="-197" target="-489">
    <att type="string" name="iHOP_24.gml.canonicalName.1" value="cd38 (iHOP,3.35562,2.33855) csf2"/>
    <att type="string" name="canonicalName" value="cd38 (iHOP,3.35562,2.33855) csf2"/>
    <att type="string" name="vizmap:iHOP_24_gml EDGE_TGTARROW_COLOR" value="java.awt.Color[r=210,g=105,b=0]"/>
    <att type="string" name="interaction" value="iHOP,3.35562,2.33855"/>
    <att type="string" name="vizmap:iHOP_24_gml EDGE_COLOR" value="java.awt.Color[r=210,g=105,b=0]"/>
    <att type="string" name="iHOP_24.gml.canonicalName" value="cd38 (iHOP,3.35562,2.33855) csf2"/>
    <graphics width="2" fill="#d26900" cy:sourceArrow="0" cy:targetArrow="0" cy:sourceArrowColor="#000000" cy:targetArrowColor="#d26900" cy:edgeLabelFont="SanSerif-0-10" cy:edgeLineType="SOLID" cy:curved="STRAIGHT_LINES"/>
  </edge>
  <edge label="cd38 (iHOP,3.53723,2.15695) ccl5" source="-197" target="-60">
    <att type="string" name="iHOP_24.gml.canonicalName.1" value="cd38 (iHOP,3.53723,2.15695) ccl5"/>
    <att type="string" name="canonicalName" value="cd38 (iHOP,3.53723,2.15695) ccl5"/>
    <att type="string" name="vizmap:iHOP_24_gml EDGE_TGTARROW_COLOR" value="java.awt.Color[r=194,g=97,b=0]"/>
    <att type="string" name="interaction" value="iHOP,3.53723,2.15695"/>
    <att type="string" name="vizmap:iHOP_24_gml EDGE_COLOR" value="java.awt.Color[r=194,g=97,b=0]"/>
    <att type="string" name="iHOP_24.gml.canonicalName" value="cd38 (iHOP,3.53723,2.15695) ccl5"/>
    <graphics width="2" fill="#c26100" cy:sourceArrow="0" cy:targetArrow="0" cy:sourceArrowColor="#000000" cy:targetArrowColor="#c26100" cy:edgeLabelFont="SanSerif-0-10" cy:edgeLineType="SOLID" cy:curved="STRAIGHT_LINES"/>
  </edge>
  <edge label="cd38 (iHOP,2.32091,3.37327) ccl2" source="-197" target="-481">
    <att type="string" name="iHOP_24.gml.canonicalName.1" value="cd38 (iHOP,2.32091,3.37327) ccl2"/>
    <att type="string" name="canonicalName" value="cd38 (iHOP,2.32091,3.37327) ccl2"/>
    <att type="string" name="vizmap:iHOP_24_gml EDGE_TGTARROW_COLOR" value="java.awt.Color[r=255,g=152,b=0]"/>
    <att type="string" name="interaction" value="iHOP,2.32091,3.37327"/>
    <att type="string" name="vizmap:iHOP_24_gml EDGE_COLOR" value="java.awt.Color[r=255,g=152,b=0]"/>
    <att type="string" name="iHOP_24.gml.canonicalName" value="cd38 (iHOP,2.32091,3.37327) ccl2"/>
    <graphics width="2" fill="#ff9800" cy:sourceArrow="0" cy:targetArrow="0" cy:sourceArrowColor="#000000" cy:targetArrowColor="#ff9800" cy:edgeLabelFont="SanSerif-0-10" cy:edgeLineType="SOLID" cy:curved="STRAIGHT_LINES"/>
  </edge>
  <edge label="cdc45l (iHOP,2.88567,2.80851) mcm10" source="-109" target="-116">
    <att type="string" name="iHOP_24.gml.canonicalName.1" value="cdc45l (iHOP,2.88567,2.80851) mcm10"/>
    <att type="string" name="canonicalName" value="cdc45l (iHOP,2.88567,2.80851) mcm10"/>
    <att type="string" name="vizmap:iHOP_24_gml EDGE_TGTARROW_COLOR" value="java.awt.Color[r=254,g=127,b=0]"/>
    <att type="string" name="interaction" value="iHOP,2.88567,2.80851"/>
    <att type="string" name="vizmap:iHOP_24_gml EDGE_COLOR" value="java.awt.Color[r=254,g=127,b=0]"/>
    <att type="string" name="iHOP_24.gml.canonicalName" value="cdc45l (iHOP,2.88567,2.80851) mcm10"/>
    <graphics width="2" fill="#fe7f00" cy:sourceArrow="0" cy:targetArrow="0" cy:sourceArrowColor="#000000" cy:targetArrowColor="#fe7f00" cy:edgeLabelFont="SanSerif-0-10" cy:edgeLineType="SOLID" cy:curved="STRAIGHT_LINES"/>
  </edge>
  <edge label="tlr2 (iHOP,3.08777,2.60641) vcam1" source="-65" target="-154">
    <att type="string" name="iHOP_24.gml.canonicalName.1" value="tlr2 (iHOP,3.08777,2.60641) vcam1"/>
    <att type="string" name="canonicalName" value="tlr2 (iHOP,3.08777,2.60641) vcam1"/>
    <att type="string" name="vizmap:iHOP_24_gml EDGE_TGTARROW_COLOR" value="java.awt.Color[r=234,g=117,b=0]"/>
    <att type="string" name="interaction" value="iHOP,3.08777,2.60641"/>
    <att type="string" name="vizmap:iHOP_24_gml EDGE_COLOR" value="java.awt.Color[r=234,g=117,b=0]"/>
    <att type="string" name="iHOP_24.gml.canonicalName" value="tlr2 (iHOP,3.08777,2.60641) vcam1"/>
    <graphics width="2" fill="#ea7500" cy:sourceArrow="0" cy:targetArrow="0" cy:sourceArrowColor="#000000" cy:targetArrowColor="#ea7500" cy:edgeLabelFont="SanSerif-0-10" cy:edgeLineType="SOLID" cy:curved="STRAIGHT_LINES"/>
  </edge>
  <edge label="tlr2 (iHOP,3.92257,1.77161) tnf" source="-65" target="-484">
    <att type="string" name="iHOP_24.gml.canonicalName.1" value="tlr2 (iHOP,3.92257,1.77161) tnf"/>
    <att type="string" name="canonicalName" value="tlr2 (iHOP,3.92257,1.77161) tnf"/>
    <att type="string" name="vizmap:iHOP_24_gml EDGE_TGTARROW_COLOR" value="java.awt.Color[r=160,g=80,b=0]"/>
    <att type="string" name="interaction" value="iHOP,3.92257,1.77161"/>
    <att type="string" name="vizmap:iHOP_24_gml EDGE_COLOR" value="java.awt.Color[r=160,g=80,b=0]"/>
    <att type="string" name="iHOP_24.gml.canonicalName" value="tlr2 (iHOP,3.92257,1.77161) tnf"/>
    <graphics width="2" fill="#a05000" cy:sourceArrow="0" cy:targetArrow="0" cy:sourceArrowColor="#000000" cy:targetArrowColor="#a05000" cy:edgeLabelFont="SanSerif-0-10" cy:edgeLineType="SOLID" cy:curved="STRAIGHT_LINES"/>
  </edge>
  <edge label="tlr2 (iHOP,4.11768,1.5765) socs1" source="-65" target="-475">
    <att type="string" name="iHOP_24.gml.canonicalName.1" value="tlr2 (iHOP,4.11768,1.5765) socs1"/>
    <att type="string" name="canonicalName" value="tlr2 (iHOP,4.11768,1.5765) socs1"/>
    <att type="string" name="vizmap:iHOP_24_gml EDGE_TGTARROW_COLOR" value="java.awt.Color[r=142,g=71,b=0]"/>
    <att type="string" name="interaction" value="iHOP,4.11768,1.5765"/>
    <att type="string" name="vizmap:iHOP_24_gml EDGE_COLOR" value="java.awt.Color[r=142,g=71,b=0]"/>
    <att type="string" name="iHOP_24.gml.canonicalName" value="tlr2 (iHOP,4.11768,1.5765) socs1"/>
    <graphics width="2" fill="#8e4700" cy:sourceArrow="0" cy:targetArrow="0" cy:sourceArrowColor="#000000" cy:targetArrowColor="#8e4700" cy:edgeLabelFont="SanSerif-0-10" cy:edgeLineType="SOLID" cy:curved="STRAIGHT_LINES"/>
  </edge>
  <edge label="gadd45b (iHOP,3.99313,1.70105) prc1" source="-118" target="-222">
    <att type="string" name="iHOP_24.gml.canonicalName.1" value="gadd45b (iHOP,3.99313,1.70105) prc1"/>
    <att type="string" name="canonicalName" value="gadd45b (iHOP,3.99313,1.70105) prc1"/>
    <att type="string" name="vizmap:iHOP_24_gml EDGE_TGTARROW_COLOR" value="java.awt.Color[r=152,g=76,b=0]"/>
    <att type="string" name="interaction" value="iHOP,3.99313,1.70105"/>
    <att type="string" name="vizmap:iHOP_24_gml EDGE_COLOR" value="java.awt.Color[r=152,g=76,b=0]"/>
    <att type="string" name="iHOP_24.gml.canonicalName" value="gadd45b (iHOP,3.99313,1.70105) prc1"/>
    <graphics width="2" fill="#984c00" cy:sourceArrow="0" cy:targetArrow="0" cy:sourceArrowColor="#000000" cy:targetArrowColor="#984c00" cy:edgeLabelFont="SanSerif-0-10" cy:edgeLineType="SOLID" cy:curved="STRAIGHT_LINES"/>
  </edge>
  <edge label="tlr1 (iHOP,3.9205,1.77367) ifih1" source="-469" target="-52">
    <att type="string" name="iHOP_24.gml.canonicalName.1" value="tlr1 (iHOP,3.9205,1.77367) ifih1"/>
    <att type="string" name="canonicalName" value="tlr1 (iHOP,3.9205,1.77367) ifih1"/>
    <att type="string" name="vizmap:iHOP_24_gml EDGE_TGTARROW_COLOR" value="java.awt.Color[r=160,g=80,b=0]"/>
    <att type="string" name="interaction" value="iHOP,3.9205,1.77367"/>
    <att type="string" name="vizmap:iHOP_24_gml EDGE_COLOR" value="java.awt.Color[r=160,g=80,b=0]"/>
    <att type="string" name="iHOP_24.gml.canonicalName" value="tlr1 (iHOP,3.9205,1.77367) ifih1"/>
    <graphics width="2" fill="#a05000" cy:sourceArrow="0" cy:targetArrow="0" cy:sourceArrowColor="#000000" cy:targetArrowColor="#a05000" cy:edgeLabelFont="SanSerif-0-10" cy:edgeLineType="SOLID" cy:curved="STRAIGHT_LINES"/>
  </edge>
  <edge label="ccl20 (iHOP,0.946672,4.74751) oasl" source="-470" target="-214">
    <att type="string" name="iHOP_24.gml.canonicalName.1" value="ccl20 (iHOP,0.946672,4.74751) oasl"/>
    <att type="string" name="canonicalName" value="ccl20 (iHOP,0.946672,4.74751) oasl"/>
    <att type="string" name="vizmap:iHOP_24_gml EDGE_TGTARROW_COLOR" value="java.awt.Color[r=255,g=214,b=0]"/>
    <att type="string" name="interaction" value="iHOP,0.946672,4.74751"/>
    <att type="string" name="vizmap:iHOP_24_gml EDGE_COLOR" value="java.awt.Color[r=255,g=214,b=0]"/>
    <att type="string" name="iHOP_24.gml.canonicalName" value="ccl20 (iHOP,0.946672,4.74751) oasl"/>
    <graphics width="2" fill="#ffd600" cy:sourceArrow="0" cy:targetArrow="0" cy:sourceArrowColor="#000000" cy:targetArrowColor="#ffd600" cy:edgeLabelFont="SanSerif-0-10" cy:edgeLineType="SOLID" cy:curved="STRAIGHT_LINES"/>
  </edge>
  <edge label="cxcl11 (iHOP,1.32659,4.36759) tlr2" source="-143" target="-65">
    <att type="string" name="iHOP_24.gml.canonicalName.1" value="cxcl11 (iHOP,1.32659,4.36759) tlr2"/>
    <att type="string" name="canonicalName" value="cxcl11 (iHOP,1.32659,4.36759) tlr2"/>
    <att type="string" name="vizmap:iHOP_24_gml EDGE_TGTARROW_COLOR" value="java.awt.Color[r=255,g=197,b=0]"/>
    <att type="string" name="interaction" value="iHOP,1.32659,4.36759"/>
    <att type="string" name="vizmap:iHOP_24_gml EDGE_COLOR" value="java.awt.Color[r=255,g=197,b=0]"/>
    <att type="string" name="iHOP_24.gml.canonicalName" value="cxcl11 (iHOP,1.32659,4.36759) tlr2"/>
    <graphics width="2" fill="#ffc500" cy:sourceArrow="0" cy:targetArrow="0" cy:sourceArrowColor="#000000" cy:targetArrowColor="#ffc500" cy:edgeLabelFont="SanSerif-0-10" cy:edgeLineType="SOLID" cy:curved="STRAIGHT_LINES"/>
  </edge>
  <edge label="cxcl11 (iHOP,1.93036,3.76382) tlr1" source="-143" target="-469">
    <att type="string" name="iHOP_24.gml.canonicalName.1" value="cxcl11 (iHOP,1.93036,3.76382) tlr1"/>
    <att type="string" name="canonicalName" value="cxcl11 (iHOP,1.93036,3.76382) tlr1"/>
    <att type="string" name="vizmap:iHOP_24_gml EDGE_TGTARROW_COLOR" value="java.awt.Color[r=255,g=170,b=0]"/>
    <att type="string" name="interaction" value="iHOP,1.93036,3.76382"/>
    <att type="string" name="vizmap:iHOP_24_gml EDGE_COLOR" value="java.awt.Color[r=255,g=170,b=0]"/>
    <att type="string" name="iHOP_24.gml.canonicalName" value="cxcl11 (iHOP,1.93036,3.76382) tlr1"/>
    <graphics width="2" fill="#ffaa00" cy:sourceArrow="0" cy:targetArrow="0" cy:sourceArrowColor="#000000" cy:targetArrowColor="#ffaa00" cy:edgeLabelFont="SanSerif-0-10" cy:edgeLineType="SOLID" cy:curved="STRAIGHT_LINES"/>
  </edge>
  <edge label="cxcl11 (iHOP,1.25413,4.44004) stat1" source="-143" target="-144">
    <att type="string" name="iHOP_24.gml.canonicalName.1" value="cxcl11 (iHOP,1.25413,4.44004) stat1"/>
    <att type="string" name="canonicalName" value="cxcl11 (iHOP,1.25413,4.44004) stat1"/>
    <att type="string" name="vizmap:iHOP_24_gml EDGE_TGTARROW_COLOR" value="java.awt.Color[r=255,g=200,b=0]"/>
    <att type="string" name="interaction" value="iHOP,1.25413,4.44004"/>
    <att type="string" name="vizmap:iHOP_24_gml EDGE_COLOR" value="java.awt.Color[r=255,g=200,b=0]"/>
    <att type="string" name="iHOP_24.gml.canonicalName" value="cxcl11 (iHOP,1.25413,4.44004) stat1"/>
    <graphics width="2" fill="#ffc800" cy:sourceArrow="0" cy:targetArrow="0" cy:sourceArrowColor="#000000" cy:targetArrowColor="#ffc800" cy:edgeLabelFont="SanSerif-0-10" cy:edgeLineType="SOLID" cy:curved="STRAIGHT_LINES"/>
  </edge>
  <edge label="cxcl11 (iHOP,2.40839,3.28579) isg15" source="-143" target="-478">
    <att type="string" name="iHOP_24.gml.canonicalName.1" value="cxcl11 (iHOP,2.40839,3.28579) isg15"/>
    <att type="string" name="canonicalName" value="cxcl11 (iHOP,2.40839,3.28579) isg15"/>
    <att type="string" name="vizmap:iHOP_24_gml EDGE_TGTARROW_COLOR" value="java.awt.Color[r=255,g=148,b=0]"/>
    <att type="string" name="interaction" value="iHOP,2.40839,3.28579"/>
    <att type="string" name="vizmap:iHOP_24_gml EDGE_COLOR" value="java.awt.Color[r=255,g=148,b=0]"/>
    <att type="string" name="iHOP_24.gml.canonicalName" value="cxcl11 (iHOP,2.40839,3.28579) isg15"/>
    <graphics width="2" fill="#ff9400" cy:sourceArrow="0" cy:targetArrow="0" cy:sourceArrowColor="#000000" cy:targetArrowColor="#ff9400" cy:edgeLabelFont="SanSerif-0-10" cy:edgeLineType="SOLID" cy:curved="STRAIGHT_LINES"/>
  </edge>
  <edge label="cxcl11 (iHOP,2.33763,3.35655) il20" source="-143" target="-464">
    <att type="string" name="iHOP_24.gml.canonicalName.1" value="cxcl11 (iHOP,2.33763,3.35655) il20"/>
    <att type="string" name="canonicalName" value="cxcl11 (iHOP,2.33763,3.35655) il20"/>
    <att type="string" name="vizmap:iHOP_24_gml EDGE_TGTARROW_COLOR" value="java.awt.Color[r=255,g=151,b=0]"/>
    <att type="string" name="interaction" value="iHOP,2.33763,3.35655"/>
    <att type="string" name="vizmap:iHOP_24_gml EDGE_COLOR" value="java.awt.Color[r=255,g=151,b=0]"/>
    <att type="string" name="iHOP_24.gml.canonicalName" value="cxcl11 (iHOP,2.33763,3.35655) il20"/>
    <graphics width="2" fill="#ff9700" cy:sourceArrow="0" cy:targetArrow="0" cy:sourceArrowColor="#000000" cy:targetArrowColor="#ff9700" cy:edgeLabelFont="SanSerif-0-10" cy:edgeLineType="SOLID" cy:curved="STRAIGHT_LINES"/>
  </edge>
  <edge label="cxcl11 (iHOP,1.84878,3.8454) cxcr4" source="-143" target="-479">
    <att type="string" name="iHOP_24.gml.canonicalName.1" value="cxcl11 (iHOP,1.84878,3.8454) cxcr4"/>
    <att type="string" name="canonicalName" value="cxcl11 (iHOP,1.84878,3.8454) cxcr4"/>
    <att type="string" name="vizmap:iHOP_24_gml EDGE_TGTARROW_COLOR" value="java.awt.Color[r=255,g=173,b=0]"/>
    <att type="string" name="interaction" value="iHOP,1.84878,3.8454"/>
    <att type="string" name="vizmap:iHOP_24_gml EDGE_COLOR" value="java.awt.Color[r=255,g=173,b=0]"/>
    <att type="string" name="iHOP_24.gml.canonicalName" value="cxcl11 (iHOP,1.84878,3.8454) cxcr4"/>
    <graphics width="2" fill="#ffad00" cy:sourceArrow="0" cy:targetArrow="0" cy:sourceArrowColor="#000000" cy:targetArrowColor="#ffad00" cy:edgeLabelFont="SanSerif-0-10" cy:edgeLineType="SOLID" cy:curved="STRAIGHT_LINES"/>
  </edge>
  <edge label="gbp1 (iHOP,3.326,2.36818) stat1" source="-82" target="-144">
    <att type="string" name="iHOP_24.gml.canonicalName.1" value="gbp1 (iHOP,3.326,2.36818) stat1"/>
    <att type="string" name="canonicalName" value="gbp1 (iHOP,3.326,2.36818) stat1"/>
    <att type="string" name="vizmap:iHOP_24_gml EDGE_TGTARROW_COLOR" value="java.awt.Color[r=214,g=107,b=0]"/>
    <att type="string" name="interaction" value="iHOP,3.326,2.36818"/>
    <att type="string" name="vizmap:iHOP_24_gml EDGE_COLOR" value="java.awt.Color[r=214,g=107,b=0]"/>
    <att type="string" name="iHOP_24.gml.canonicalName" value="gbp1 (iHOP,3.326,2.36818) stat1"/>
    <graphics width="2" fill="#d66b00" cy:sourceArrow="0" cy:targetArrow="0" cy:sourceArrowColor="#000000" cy:targetArrowColor="#d66b00" cy:edgeLabelFont="SanSerif-0-10" cy:edgeLineType="SOLID" cy:curved="STRAIGHT_LINES"/>
  </edge>
  <edge label="cdc6 (iHOP,3.27079,2.42339) ptgs2" source="-257" target="-485">
    <att type="string" name="iHOP_24.gml.canonicalName.1" value="cdc6 (iHOP,3.27079,2.42339) ptgs2"/>
    <att type="string" name="canonicalName" value="cdc6 (iHOP,3.27079,2.42339) ptgs2"/>
    <att type="string" name="vizmap:iHOP_24_gml EDGE_TGTARROW_COLOR" value="java.awt.Color[r=218,g=109,b=0]"/>
    <att type="string" name="interaction" value="iHOP,3.27079,2.42339"/>
    <att type="string" name="vizmap:iHOP_24_gml EDGE_COLOR" value="java.awt.Color[r=218,g=109,b=0]"/>
    <att type="string" name="iHOP_24.gml.canonicalName" value="cdc6 (iHOP,3.27079,2.42339) ptgs2"/>
    <graphics width="2" fill="#da6d00" cy:sourceArrow="0" cy:targetArrow="0" cy:sourceArrowColor="#000000" cy:targetArrowColor="#da6d00" cy:edgeLabelFont="SanSerif-0-10" cy:edgeLineType="SOLID" cy:curved="STRAIGHT_LINES"/>
  </edge>
  <edge label="cdc6 (iHOP,3.88983,1.80435) pcna" source="-257" target="-482">
    <att type="string" name="iHOP_24.gml.canonicalName.1" value="cdc6 (iHOP,3.88983,1.80435) pcna"/>
    <att type="string" name="canonicalName" value="cdc6 (iHOP,3.88983,1.80435) pcna"/>
    <att type="string" name="vizmap:iHOP_24_gml EDGE_TGTARROW_COLOR" value="java.awt.Color[r=162,g=81,b=0]"/>
    <att type="string" name="interaction" value="iHOP,3.88983,1.80435"/>
    <att type="string" name="vizmap:iHOP_24_gml EDGE_COLOR" value="java.awt.Color[r=162,g=81,b=0]"/>
    <att type="string" name="iHOP_24.gml.canonicalName" value="cdc6 (iHOP,3.88983,1.80435) pcna"/>
    <graphics width="2" fill="#a25100" cy:sourceArrow="0" cy:targetArrow="0" cy:sourceArrowColor="#000000" cy:targetArrowColor="#a25100" cy:edgeLabelFont="SanSerif-0-10" cy:edgeLineType="SOLID" cy:curved="STRAIGHT_LINES"/>
  </edge>
  <edge label="cdc6 (iHOP,2.95078,2.74339) mcm10" source="-257" target="-116">
    <att type="string" name="iHOP_24.gml.canonicalName.1" value="cdc6 (iHOP,2.95078,2.74339) mcm10"/>
    <att type="string" name="canonicalName" value="cdc6 (iHOP,2.95078,2.74339) mcm10"/>
    <att type="string" name="vizmap:iHOP_24_gml EDGE_TGTARROW_COLOR" value="java.awt.Color[r=248,g=124,b=0]"/>
    <att type="string" name="interaction" value="iHOP,2.95078,2.74339"/>
    <att type="string" name="vizmap:iHOP_24_gml EDGE_COLOR" value="java.awt.Color[r=248,g=124,b=0]"/>
    <att type="string" name="iHOP_24.gml.canonicalName" value="cdc6 (iHOP,2.95078,2.74339) mcm10"/>
    <graphics width="2" fill="#f87c00" cy:sourceArrow="0" cy:targetArrow="0" cy:sourceArrowColor="#000000" cy:targetArrowColor="#f87c00" cy:edgeLabelFont="SanSerif-0-10" cy:edgeLineType="SOLID" cy:curved="STRAIGHT_LINES"/>
  </edge>
  <edge label="cdc6 (iHOP,3.45697,2.23721) e2f1" source="-257" target="-138">
    <att type="string" name="iHOP_24.gml.canonicalName.1" value="cdc6 (iHOP,3.45697,2.23721) e2f1"/>
    <att type="string" name="canonicalName" value="cdc6 (iHOP,3.45697,2.23721) e2f1"/>
    <att type="string" name="vizmap:iHOP_24_gml EDGE_TGTARROW_COLOR" value="java.awt.Color[r=202,g=101,b=0]"/>
    <att type="string" name="interaction" value="iHOP,3.45697,2.23721"/>
    <att type="string" name="vizmap:iHOP_24_gml EDGE_COLOR" value="java.awt.Color[r=202,g=101,b=0]"/>
    <att type="string" name="iHOP_24.gml.canonicalName" value="cdc6 (iHOP,3.45697,2.23721) e2f1"/>
    <graphics width="2" fill="#ca6500" cy:sourceArrow="0" cy:targetArrow="0" cy:sourceArrowColor="#000000" cy:targetArrowColor="#ca6500" cy:edgeLabelFont="SanSerif-0-10" cy:edgeLineType="SOLID" cy:curved="STRAIGHT_LINES"/>
  </edge>
  <edge label="cdc6 (iHOP,3.37071,2.32347) chek1" source="-257" target="-163">
    <att type="string" name="iHOP_24.gml.canonicalName.1" value="cdc6 (iHOP,3.37071,2.32347) chek1"/>
    <att type="string" name="canonicalName" value="cdc6 (iHOP,3.37071,2.32347) chek1"/>
    <att type="string" name="vizmap:iHOP_24_gml EDGE_TGTARROW_COLOR" value="java.awt.Color[r=210,g=105,b=0]"/>
    <att type="string" name="interaction" value="iHOP,3.37071,2.32347"/>
    <att type="string" name="vizmap:iHOP_24_gml EDGE_COLOR" value="java.awt.Color[r=210,g=105,b=0]"/>
    <att type="string" name="iHOP_24.gml.canonicalName" value="cdc6 (iHOP,3.37071,2.32347) chek1"/>
    <graphics width="2" fill="#d26900" cy:sourceArrow="0" cy:targetArrow="0" cy:sourceArrowColor="#000000" cy:targetArrowColor="#d26900" cy:edgeLabelFont="SanSerif-0-10" cy:edgeLineType="SOLID" cy:curved="STRAIGHT_LINES"/>
  </edge>
  <edge label="cdc6 (iHOP,3.95712,1.73706) cdh1" source="-257" target="-474">
    <att type="string" name="iHOP_24.gml.canonicalName.1" value="cdc6 (iHOP,3.95712,1.73706) cdh1"/>
    <att type="string" name="canonicalName" value="cdc6 (iHOP,3.95712,1.73706) cdh1"/>
    <att type="string" name="vizmap:iHOP_24_gml EDGE_TGTARROW_COLOR" value="java.awt.Color[r=156,g=78,b=0]"/>
    <att type="string" name="interaction" value="iHOP,3.95712,1.73706"/>
    <att type="string" name="vizmap:iHOP_24_gml EDGE_COLOR" value="java.awt.Color[r=156,g=78,b=0]"/>
    <att type="string" name="iHOP_24.gml.canonicalName" value="cdc6 (iHOP,3.95712,1.73706) cdh1"/>
    <graphics width="2" fill="#9c4e00" cy:sourceArrow="0" cy:targetArrow="0" cy:sourceArrowColor="#000000" cy:targetArrowColor="#9c4e00" cy:edgeLabelFont="SanSerif-0-10" cy:edgeLineType="SOLID" cy:curved="STRAIGHT_LINES"/>
  </edge>
  <edge label="egr2 (iHOP,2.30188,3.3923) stat1" source="-471" target="-144">
    <att type="string" name="iHOP_24.gml.canonicalName.1" value="egr2 (iHOP,2.30188,3.3923) stat1"/>
    <att type="string" name="canonicalName" value="egr2 (iHOP,2.30188,3.3923) stat1"/>
    <att type="string" name="vizmap:iHOP_24_gml EDGE_TGTARROW_COLOR" value="java.awt.Color[r=255,g=153,b=0]"/>
    <att type="string" name="interaction" value="iHOP,2.30188,3.3923"/>
    <att type="string" name="vizmap:iHOP_24_gml EDGE_COLOR" value="java.awt.Color[r=255,g=153,b=0]"/>
    <att type="string" name="iHOP_24.gml.canonicalName" value="egr2 (iHOP,2.30188,3.3923) stat1"/>
    <graphics width="2" fill="#ff9900" cy:sourceArrow="0" cy:targetArrow="0" cy:sourceArrowColor="#000000" cy:targetArrowColor="#ff9900" cy:edgeLabelFont="SanSerif-0-10" cy:edgeLineType="SOLID" cy:curved="STRAIGHT_LINES"/>
  </edge>
  <edge label="egr2 (iHOP,1.59361,4.10057) ifi27" source="-471" target="-48">
    <att type="string" name="iHOP_24.gml.canonicalName.1" value="egr2 (iHOP,1.59361,4.10057) ifi27"/>
    <att type="string" name="canonicalName" value="egr2 (iHOP,1.59361,4.10057) ifi27"/>
    <att type="string" name="vizmap:iHOP_24_gml EDGE_TGTARROW_COLOR" value="java.awt.Color[r=255,g=185,b=0]"/>
    <att type="string" name="interaction" value="iHOP,1.59361,4.10057"/>
    <att type="string" name="vizmap:iHOP_24_gml EDGE_COLOR" value="java.awt.Color[r=255,g=185,b=0]"/>
    <att type="string" name="iHOP_24.gml.canonicalName" value="egr2 (iHOP,1.59361,4.10057) ifi27"/>
    <graphics width="2" fill="#ffb900" cy:sourceArrow="0" cy:targetArrow="0" cy:sourceArrowColor="#000000" cy:targetArrowColor="#ffb900" cy:edgeLabelFont="SanSerif-0-10" cy:edgeLineType="SOLID" cy:curved="STRAIGHT_LINES"/>
  </edge>
  <edge label="egr2 (iHOP,1.04819,4.64599) fos" source="-471" target="-142">
    <att type="string" name="iHOP_24.gml.canonicalName.1" value="egr2 (iHOP,1.04819,4.64599) fos"/>
    <att type="string" name="canonicalName" value="egr2 (iHOP,1.04819,4.64599) fos"/>
    <att type="string" name="vizmap:iHOP_24_gml EDGE_TGTARROW_COLOR" value="java.awt.Color[r=255,g=210,b=0]"/>
    <att type="string" name="interaction" value="iHOP,1.04819,4.64599"/>
    <att type="string" name="vizmap:iHOP_24_gml EDGE_COLOR" value="java.awt.Color[r=255,g=210,b=0]"/>
    <att type="string" name="iHOP_24.gml.canonicalName" value="egr2 (iHOP,1.04819,4.64599) fos"/>
    <graphics width="2" fill="#ffd200" cy:sourceArrow="0" cy:targetArrow="0" cy:sourceArrowColor="#000000" cy:targetArrowColor="#ffd200" cy:edgeLabelFont="SanSerif-0-10" cy:edgeLineType="SOLID" cy:curved="STRAIGHT_LINES"/>
  </edge>
  <edge label="egr2 (iHOP,1.75968,3.93449) fosb" source="-471" target="-169">
    <att type="string" name="iHOP_24.gml.canonicalName.1" value="egr2 (iHOP,1.75968,3.93449) fosb"/>
    <att type="string" name="canonicalName" value="egr2 (iHOP,1.75968,3.93449) fosb"/>
    <att type="string" name="vizmap:iHOP_24_gml EDGE_TGTARROW_COLOR" value="java.awt.Color[r=255,g=177,b=0]"/>
    <att type="string" name="interaction" value="iHOP,1.75968,3.93449"/>
    <att type="string" name="vizmap:iHOP_24_gml EDGE_COLOR" value="java.awt.Color[r=255,g=177,b=0]"/>
    <att type="string" name="iHOP_24.gml.canonicalName" value="egr2 (iHOP,1.75968,3.93449) fosb"/>
    <graphics width="2" fill="#ffb100" cy:sourceArrow="0" cy:targetArrow="0" cy:sourceArrowColor="#000000" cy:targetArrowColor="#ffb100" cy:edgeLabelFont="SanSerif-0-10" cy:edgeLineType="SOLID" cy:curved="STRAIGHT_LINES"/>
  </edge>
  <edge label="cxcl10 (iHOP,0.868143,4.82603) ifit2" source="-145" target="-122">
    <att type="string" name="iHOP_24.gml.canonicalName.1" value="cxcl10 (iHOP,0.868143,4.82603) ifit2"/>
    <att type="string" name="canonicalName" value="cxcl10 (iHOP,0.868143,4.82603) ifit2"/>
    <att type="string" name="vizmap:iHOP_24_gml EDGE_TGTARROW_COLOR" value="java.awt.Color[r=255,g=218,b=0]"/>
    <att type="string" name="interaction" value="iHOP,0.868143,4.82603"/>
    <att type="string" name="vizmap:iHOP_24_gml EDGE_COLOR" value="java.awt.Color[r=255,g=218,b=0]"/>
    <att type="string" name="iHOP_24.gml.canonicalName" value="cxcl10 (iHOP,0.868143,4.82603) ifit2"/>
    <graphics width="2" fill="#ffda00" cy:sourceArrow="0" cy:targetArrow="0" cy:sourceArrowColor="#000000" cy:targetArrowColor="#ffda00" cy:edgeLabelFont="SanSerif-0-10" cy:edgeLineType="SOLID" cy:curved="STRAIGHT_LINES"/>
  </edge>
  <edge label="cxcl10 (iHOP,2.32776,3.36642) tap1" source="-145" target="-87">
    <att type="string" name="iHOP_24.gml.canonicalName.1" value="cxcl10 (iHOP,2.32776,3.36642) tap1"/>
    <att type="string" name="canonicalName" value="cxcl10 (iHOP,2.32776,3.36642) tap1"/>
    <att type="string" name="vizmap:iHOP_24_gml EDGE_TGTARROW_COLOR" value="java.awt.Color[r=255,g=152,b=0]"/>
    <att type="string" name="interaction" value="iHOP,2.32776,3.36642"/>
    <att type="string" name="vizmap:iHOP_24_gml EDGE_COLOR" value="java.awt.Color[r=255,g=152,b=0]"/>
    <att type="string" name="iHOP_24.gml.canonicalName" value="cxcl10 (iHOP,2.32776,3.36642) tap1"/>
    <graphics width="2" fill="#ff9800" cy:sourceArrow="0" cy:targetArrow="0" cy:sourceArrowColor="#000000" cy:targetArrowColor="#ff9800" cy:edgeLabelFont="SanSerif-0-10" cy:edgeLineType="SOLID" cy:curved="STRAIGHT_LINES"/>
  </edge>
  <edge label="cxcl10 (iHOP,1.20541,4.48876) sod2" source="-145" target="-472">
    <att type="string" name="iHOP_24.gml.canonicalName.1" value="cxcl10 (iHOP,1.20541,4.48876) sod2"/>
    <att type="string" name="canonicalName" value="cxcl10 (iHOP,1.20541,4.48876) sod2"/>
    <att type="string" name="vizmap:iHOP_24_gml EDGE_TGTARROW_COLOR" value="java.awt.Color[r=255,g=203,b=0]"/>
    <att type="string" name="interaction" value="iHOP,1.20541,4.48876"/>
    <att type="string" name="vizmap:iHOP_24_gml EDGE_COLOR" value="java.awt.Color[r=255,g=203,b=0]"/>
    <att type="string" name="iHOP_24.gml.canonicalName" value="cxcl10 (iHOP,1.20541,4.48876) sod2"/>
    <graphics width="2" fill="#ffcb00" cy:sourceArrow="0" cy:targetArrow="0" cy:sourceArrowColor="#000000" cy:targetArrowColor="#ffcb00" cy:edgeLabelFont="SanSerif-0-10" cy:edgeLineType="SOLID" cy:curved="STRAIGHT_LINES"/>
  </edge>
  <edge label="cxcl10 (iHOP,2.96446,2.72972) socs1" source="-145" target="-475">
    <att type="string" name="iHOP_24.gml.canonicalName.1" value="cxcl10 (iHOP,2.96446,2.72972) socs1"/>
    <att type="string" name="canonicalName" value="cxcl10 (iHOP,2.96446,2.72972) socs1"/>
    <att type="string" name="vizmap:iHOP_24_gml EDGE_TGTARROW_COLOR" value="java.awt.Color[r=246,g=123,b=0]"/>
    <att type="string" name="interaction" value="iHOP,2.96446,2.72972"/>
    <att type="string" name="vizmap:iHOP_24_gml EDGE_COLOR" value="java.awt.Color[r=246,g=123,b=0]"/>
    <att type="string" name="iHOP_24.gml.canonicalName" value="cxcl10 (iHOP,2.96446,2.72972) socs1"/>
    <graphics width="2" fill="#f67b00" cy:sourceArrow="0" cy:targetArrow="0" cy:sourceArrowColor="#000000" cy:targetArrowColor="#f67b00" cy:edgeLabelFont="SanSerif-0-10" cy:edgeLineType="SOLID" cy:curved="STRAIGHT_LINES"/>
  </edge>
  <edge label="cxcl10 (iHOP,1.53248,4.1617) saa1" source="-145" target="-176">
    <att type="string" name="iHOP_24.gml.canonicalName.1" value="cxcl10 (iHOP,1.53248,4.1617) saa1"/>
    <att type="string" name="canonicalName" value="cxcl10 (iHOP,1.53248,4.1617) saa1"/>
    <att type="string" name="vizmap:iHOP_24_gml EDGE_TGTARROW_COLOR" value="java.awt.Color[r=255,g=188,b=0]"/>
    <att type="string" name="interaction" value="iHOP,1.53248,4.1617"/>
    <att type="string" name="vizmap:iHOP_24_gml EDGE_COLOR" value="java.awt.Color[r=255,g=188,b=0]"/>
    <att type="string" name="iHOP_24.gml.canonicalName" value="cxcl10 (iHOP,1.53248,4.1617) saa1"/>
    <graphics width="2" fill="#ffbc00" cy:sourceArrow="0" cy:targetArrow="0" cy:sourceArrowColor="#000000" cy:targetArrowColor="#ffbc00" cy:edgeLabelFont="SanSerif-0-10" cy:edgeLineType="SOLID" cy:curved="STRAIGHT_LINES"/>
  </edge>
  <edge label="cxcl10 (iHOP,0.495602,5.19858) oasl" source="-145" target="-214">
    <att type="string" name="iHOP_24.gml.canonicalName.1" value="cxcl10 (iHOP,0.495602,5.19858) oasl"/>
    <att type="string" name="canonicalName" value="cxcl10 (iHOP,0.495602,5.19858) oasl"/>
    <att type="string" name="vizmap:iHOP_24_gml EDGE_TGTARROW_COLOR" value="java.awt.Color[r=255,g=235,b=0]"/>
    <att type="string" name="interaction" value="iHOP,0.495602,5.19858"/>
    <att type="string" name="vizmap:iHOP_24_gml EDGE_COLOR" value="java.awt.Color[r=255,g=235,b=0]"/>
    <att type="string" name="iHOP_24.gml.canonicalName" value="cxcl10 (iHOP,0.495602,5.19858) oasl"/>
    <graphics width="2" fill="#ffeb00" cy:sourceArrow="0" cy:targetArrow="0" cy:sourceArrowColor="#000000" cy:targetArrowColor="#ffeb00" cy:edgeLabelFont="SanSerif-0-10" cy:edgeLineType="SOLID" cy:curved="STRAIGHT_LINES"/>
  </edge>
  <edge label="cxcl10 (iHOP,1.81178,3.8824) oas2" source="-145" target="-186">
    <att type="string" name="iHOP_24.gml.canonicalName.1" value="cxcl10 (iHOP,1.81178,3.8824) oas2"/>
    <att type="string" name="canonicalName" value="cxcl10 (iHOP,1.81178,3.8824) oas2"/>
    <att type="string" name="vizmap:iHOP_24_gml EDGE_TGTARROW_COLOR" value="java.awt.Color[r=255,g=175,b=0]"/>
    <att type="string" name="interaction" value="iHOP,1.81178,3.8824"/>
    <att type="string" name="vizmap:iHOP_24_gml EDGE_COLOR" value="java.awt.Color[r=255,g=175,b=0]"/>
    <att type="string" name="iHOP_24.gml.canonicalName" value="cxcl10 (iHOP,1.81178,3.8824) oas2"/>
    <graphics width="2" fill="#ffaf00" cy:sourceArrow="0" cy:targetArrow="0" cy:sourceArrowColor="#000000" cy:targetArrowColor="#ffaf00" cy:edgeLabelFont="SanSerif-0-10" cy:edgeLineType="SOLID" cy:curved="STRAIGHT_LINES"/>
  </edge>
  <edge label="cxcl10 (iHOP,1.77399,3.92018) mx2" source="-145" target="-114">
    <att type="string" name="iHOP_24.gml.canonicalName.1" value="cxcl10 (iHOP,1.77399,3.92018) mx2"/>
    <att type="string" name="canonicalName" value="cxcl10 (iHOP,1.77399,3.92018) mx2"/>
    <att type="string" name="vizmap:iHOP_24_gml EDGE_TGTARROW_COLOR" value="java.awt.Color[r=255,g=177,b=0]"/>
    <att type="string" name="interaction" value="iHOP,1.77399,3.92018"/>
    <att type="string" name="vizmap:iHOP_24_gml EDGE_COLOR" value="java.awt.Color[r=255,g=177,b=0]"/>
    <att type="string" name="iHOP_24.gml.canonicalName" value="cxcl10 (iHOP,1.77399,3.92018) mx2"/>
    <graphics width="2" fill="#ffb100" cy:sourceArrow="0" cy:targetArrow="0" cy:sourceArrowColor="#000000" cy:targetArrowColor="#ffb100" cy:edgeLabelFont="SanSerif-0-10" cy:edgeLineType="SOLID" cy:curved="STRAIGHT_LINES"/>
  </edge>
  <edge label="cxcl10 (iHOP,1.67745,4.01673) mx1" source="-145" target="-113">
    <att type="string" name="iHOP_24.gml.canonicalName.1" value="cxcl10 (iHOP,1.67745,4.01673) mx1"/>
    <att type="string" name="canonicalName" value="cxcl10 (iHOP,1.67745,4.01673) mx1"/>
    <att type="string" name="vizmap:iHOP_24_gml EDGE_TGTARROW_COLOR" value="java.awt.Color[r=255,g=181,b=0]"/>
    <att type="string" name="interaction" value="iHOP,1.67745,4.01673"/>
    <att type="string" name="vizmap:iHOP_24_gml EDGE_COLOR" value="java.awt.Color[r=255,g=181,b=0]"/>
    <att type="string" name="iHOP_24.gml.canonicalName" value="cxcl10 (iHOP,1.67745,4.01673) mx1"/>
    <graphics width="2" fill="#ffb500" cy:sourceArrow="0" cy:targetArrow="0" cy:sourceArrowColor="#000000" cy:targetArrowColor="#ffb500" cy:edgeLabelFont="SanSerif-0-10" cy:edgeLineType="SOLID" cy:curved="STRAIGHT_LINES"/>
  </edge>
  <edge label="cxcl10 (iHOP,2.26726,3.42692) mki67" source="-145" target="-35">
    <att type="string" name="iHOP_24.gml.canonicalName.1" value="cxcl10 (iHOP,2.26726,3.42692) mki67"/>
    <att type="string" name="canonicalName" value="cxcl10 (iHOP,2.26726,3.42692) mki67"/>
    <att type="string" name="vizmap:iHOP_24_gml EDGE_TGTARROW_COLOR" value="java.awt.Color[r=255,g=155,b=0]"/>
    <att type="string" name="interaction" value="iHOP,2.26726,3.42692"/>
    <att type="string" name="vizmap:iHOP_24_gml EDGE_COLOR" value="java.awt.Color[r=255,g=155,b=0]"/>
    <att type="string" name="iHOP_24.gml.canonicalName" value="cxcl10 (iHOP,2.26726,3.42692) mki67"/>
    <graphics width="2" fill="#ff9b00" cy:sourceArrow="0" cy:targetArrow="0" cy:sourceArrowColor="#000000" cy:targetArrowColor="#ff9b00" cy:edgeLabelFont="SanSerif-0-10" cy:edgeLineType="SOLID" cy:curved="STRAIGHT_LINES"/>
  </edge>
  <edge label="cxcl10 (iHOP,2.2398,3.45437) irf7" source="-145" target="-216">
    <att type="string" name="iHOP_24.gml.canonicalName.1" value="cxcl10 (iHOP,2.2398,3.45437) irf7"/>
    <att type="string" name="canonicalName" value="cxcl10 (iHOP,2.2398,3.45437) irf7"/>
    <att type="string" name="vizmap:iHOP_24_gml EDGE_TGTARROW_COLOR" value="java.awt.Color[r=255,g=156,b=0]"/>
    <att type="string" name="interaction" value="iHOP,2.2398,3.45437"/>
    <att type="string" name="vizmap:iHOP_24_gml EDGE_COLOR" value="java.awt.Color[r=255,g=156,b=0]"/>
    <att type="string" name="iHOP_24.gml.canonicalName" value="cxcl10 (iHOP,2.2398,3.45437) irf7"/>
    <graphics width="2" fill="#ff9c00" cy:sourceArrow="0" cy:targetArrow="0" cy:sourceArrowColor="#000000" cy:targetArrowColor="#ff9c00" cy:edgeLabelFont="SanSerif-0-10" cy:edgeLineType="SOLID" cy:curved="STRAIGHT_LINES"/>
  </edge>
  <edge label="cxcl10 (iHOP,2.04411,3.65006) il28a" source="-145" target="-178">
    <att type="string" name="iHOP_24.gml.canonicalName.1" value="cxcl10 (iHOP,2.04411,3.65006) il28a"/>
    <att type="string" name="canonicalName" value="cxcl10 (iHOP,2.04411,3.65006) il28a"/>
    <att type="string" name="vizmap:iHOP_24_gml EDGE_TGTARROW_COLOR" value="java.awt.Color[r=255,g=165,b=0]"/>
    <att type="string" name="interaction" value="iHOP,2.04411,3.65006"/>
    <att type="string" name="vizmap:iHOP_24_gml EDGE_COLOR" value="java.awt.Color[r=255,g=165,b=0]"/>
    <att type="string" name="iHOP_24.gml.canonicalName" value="cxcl10 (iHOP,2.04411,3.65006) il28a"/>
    <graphics width="2" fill="#ffa500" cy:sourceArrow="0" cy:targetArrow="0" cy:sourceArrowColor="#000000" cy:targetArrowColor="#ffa500" cy:edgeLabelFont="SanSerif-0-10" cy:edgeLineType="SOLID" cy:curved="STRAIGHT_LINES"/>
  </edge>
  <edge label="cxcl10 (iHOP,0.173371,5.52081) cxcl11" source="-145" target="-143">
    <att type="string" name="iHOP_24.gml.canonicalName.1" value="cxcl10 (iHOP,0.173371,5.52081) cxcl11"/>
    <att type="string" name="canonicalName" value="cxcl10 (iHOP,0.173371,5.52081) cxcl11"/>
    <att type="string" name="vizmap:iHOP_24_gml EDGE_TGTARROW_COLOR" value="java.awt.Color[r=255,g=249,b=0]"/>
    <att type="string" name="interaction" value="iHOP,0.173371,5.52081"/>
    <att type="string" name="vizmap:iHOP_24_gml EDGE_COLOR" value="java.awt.Color[r=255,g=249,b=0]"/>
    <att type="string" name="iHOP_24.gml.canonicalName" value="cxcl10 (iHOP,0.173371,5.52081) cxcl11"/>
    <graphics width="2" fill="#fff900" cy:sourceArrow="0" cy:targetArrow="0" cy:sourceArrowColor="#000000" cy:targetArrowColor="#fff900" cy:edgeLabelFont="SanSerif-0-10" cy:edgeLineType="SOLID" cy:curved="STRAIGHT_LINES"/>
  </edge>
  <edge label="cxcl10 (iHOP,2.32346,3.37071) ccl5" source="-145" target="-60">
    <att type="string" name="iHOP_24.gml.canonicalName.1" value="cxcl10 (iHOP,2.32346,3.37071) ccl5"/>
    <att type="string" name="canonicalName" value="cxcl10 (iHOP,2.32346,3.37071) ccl5"/>
    <att type="string" name="vizmap:iHOP_24_gml EDGE_TGTARROW_COLOR" value="java.awt.Color[r=255,g=152,b=0]"/>
    <att type="string" name="interaction" value="iHOP,2.32346,3.37071"/>
    <att type="string" name="vizmap:iHOP_24_gml EDGE_COLOR" value="java.awt.Color[r=255,g=152,b=0]"/>
    <att type="string" name="iHOP_24.gml.canonicalName" value="cxcl10 (iHOP,2.32346,3.37071) ccl5"/>
    <graphics width="2" fill="#ff9800" cy:sourceArrow="0" cy:targetArrow="0" cy:sourceArrowColor="#000000" cy:targetArrowColor="#ff9800" cy:edgeLabelFont="SanSerif-0-10" cy:edgeLineType="SOLID" cy:curved="STRAIGHT_LINES"/>
  </edge>
  <edge label="erbb4 (iHOP,3.75612,1.93806) stat1" source="-159" target="-144">
    <att type="string" name="iHOP_24.gml.canonicalName.1" value="erbb4 (iHOP,3.75612,1.93806) stat1"/>
    <att type="string" name="canonicalName" value="erbb4 (iHOP,3.75612,1.93806) stat1"/>
    <att type="string" name="vizmap:iHOP_24_gml EDGE_TGTARROW_COLOR" value="java.awt.Color[r=174,g=87,b=0]"/>
    <att type="string" name="interaction" value="iHOP,3.75612,1.93806"/>
    <att type="string" name="vizmap:iHOP_24_gml EDGE_COLOR" value="java.awt.Color[r=174,g=87,b=0]"/>
    <att type="string" name="iHOP_24.gml.canonicalName" value="erbb4 (iHOP,3.75612,1.93806) stat1"/>
    <graphics width="2" fill="#ae5700" cy:sourceArrow="0" cy:targetArrow="0" cy:sourceArrowColor="#000000" cy:targetArrowColor="#ae5700" cy:edgeLabelFont="SanSerif-0-10" cy:edgeLineType="SOLID" cy:curved="STRAIGHT_LINES"/>
  </edge>
  <edge label="erbb4 (iHOP,3.71848,1.9757) mki67" source="-159" target="-35">
    <att type="string" name="iHOP_24.gml.canonicalName.1" value="erbb4 (iHOP,3.71848,1.9757) mki67"/>
    <att type="string" name="canonicalName" value="erbb4 (iHOP,3.71848,1.9757) mki67"/>
    <att type="string" name="vizmap:iHOP_24_gml EDGE_TGTARROW_COLOR" value="java.awt.Color[r=178,g=89,b=0]"/>
    <att type="string" name="interaction" value="iHOP,3.71848,1.9757"/>
    <att type="string" name="vizmap:iHOP_24_gml EDGE_COLOR" value="java.awt.Color[r=178,g=89,b=0]"/>
    <att type="string" name="iHOP_24.gml.canonicalName" value="erbb4 (iHOP,3.71848,1.9757) mki67"/>
    <graphics width="2" fill="#b25900" cy:sourceArrow="0" cy:targetArrow="0" cy:sourceArrowColor="#000000" cy:targetArrowColor="#b25900" cy:edgeLabelFont="SanSerif-0-10" cy:edgeLineType="SOLID" cy:curved="STRAIGHT_LINES"/>
  </edge>
  <edge label="erbb4 (iHOP,3.62544,2.06874) jun" source="-159" target="-56">
    <att type="string" name="iHOP_24.gml.canonicalName.1" value="erbb4 (iHOP,3.62544,2.06874) jun"/>
    <att type="string" name="canonicalName" value="erbb4 (iHOP,3.62544,2.06874) jun"/>
    <att type="string" name="vizmap:iHOP_24_gml EDGE_TGTARROW_COLOR" value="java.awt.Color[r=186,g=93,b=0]"/>
    <att type="string" name="interaction" value="iHOP,3.62544,2.06874"/>
    <att type="string" name="vizmap:iHOP_24_gml EDGE_COLOR" value="java.awt.Color[r=186,g=93,b=0]"/>
    <att type="string" name="iHOP_24.gml.canonicalName" value="erbb4 (iHOP,3.62544,2.06874) jun"/>
    <graphics width="2" fill="#ba5d00" cy:sourceArrow="0" cy:targetArrow="0" cy:sourceArrowColor="#000000" cy:targetArrowColor="#ba5d00" cy:edgeLabelFont="SanSerif-0-10" cy:edgeLineType="SOLID" cy:curved="STRAIGHT_LINES"/>
  </edge>
  <edge label="erbb4 (iHOP,3.04785,2.64633) ifi27" source="-159" target="-48">
    <att type="string" name="iHOP_24.gml.canonicalName.1" value="erbb4 (iHOP,3.04785,2.64633) ifi27"/>
    <att type="string" name="canonicalName" value="erbb4 (iHOP,3.04785,2.64633) ifi27"/>
    <att type="string" name="vizmap:iHOP_24_gml EDGE_TGTARROW_COLOR" value="java.awt.Color[r=238,g=119,b=0]"/>
    <att type="string" name="interaction" value="iHOP,3.04785,2.64633"/>
    <att type="string" name="vizmap:iHOP_24_gml EDGE_COLOR" value="java.awt.Color[r=238,g=119,b=0]"/>
    <att type="string" name="iHOP_24.gml.canonicalName" value="erbb4 (iHOP,3.04785,2.64633) ifi27"/>
    <graphics width="2" fill="#ee7700" cy:sourceArrow="0" cy:targetArrow="0" cy:sourceArrowColor="#000000" cy:targetArrowColor="#ee7700" cy:edgeLabelFont="SanSerif-0-10" cy:edgeLineType="SOLID" cy:curved="STRAIGHT_LINES"/>
  </edge>
  <edge label="erbb4 (iHOP,4.14824,1.54594) ctgf" source="-159" target="-286">
    <att type="string" name="iHOP_24.gml.canonicalName.1" value="erbb4 (iHOP,4.14824,1.54594) ctgf"/>
    <att type="string" name="canonicalName" value="erbb4 (iHOP,4.14824,1.54594) ctgf"/>
    <att type="string" name="vizmap:iHOP_24_gml EDGE_TGTARROW_COLOR" value="java.awt.Color[r=138,g=69,b=0]"/>
    <att type="string" name="interaction" value="iHOP,4.14824,1.54594"/>
    <att type="string" name="vizmap:iHOP_24_gml EDGE_COLOR" value="java.awt.Color[r=138,g=69,b=0]"/>
    <att type="string" name="iHOP_24.gml.canonicalName" value="erbb4 (iHOP,4.14824,1.54594) ctgf"/>
    <graphics width="2" fill="#8a4500" cy:sourceArrow="0" cy:targetArrow="0" cy:sourceArrowColor="#000000" cy:targetArrowColor="#8a4500" cy:edgeLabelFont="SanSerif-0-10" cy:edgeLineType="SOLID" cy:curved="STRAIGHT_LINES"/>
  </edge>
  <edge label="il1rl1 (iHOP,2.68472,3.00946) lamp3" source="-136" target="-259">
    <att type="string" name="iHOP_24.gml.canonicalName.1" value="il1rl1 (iHOP,2.68472,3.00946) lamp3"/>
    <att type="string" name="canonicalName" value="il1rl1 (iHOP,2.68472,3.00946) lamp3"/>
    <att type="string" name="vizmap:iHOP_24_gml EDGE_TGTARROW_COLOR" value="java.awt.Color[r=255,g=136,b=0]"/>
    <att type="string" name="interaction" value="iHOP,2.68472,3.00946"/>
    <att type="string" name="vizmap:iHOP_24_gml EDGE_COLOR" value="java.awt.Color[r=255,g=136,b=0]"/>
    <att type="string" name="iHOP_24.gml.canonicalName" value="il1rl1 (iHOP,2.68472,3.00946) lamp3"/>
    <graphics width="2" fill="#ff8800" cy:sourceArrow="0" cy:targetArrow="0" cy:sourceArrowColor="#000000" cy:targetArrowColor="#ff8800" cy:edgeLabelFont="SanSerif-0-10" cy:edgeLineType="SOLID" cy:curved="STRAIGHT_LINES"/>
  </edge>
  <edge label="fosb (iHOP,2.85989,2.83428) ptgs2" source="-169" target="-485">
    <att type="string" name="iHOP_24.gml.canonicalName.1" value="fosb (iHOP,2.85989,2.83428) ptgs2"/>
    <att type="string" name="canonicalName" value="fosb (iHOP,2.85989,2.83428) ptgs2"/>
    <att type="string" name="vizmap:iHOP_24_gml EDGE_TGTARROW_COLOR" value="java.awt.Color[r=255,g=128,b=0]"/>
    <att type="string" name="interaction" value="iHOP,2.85989,2.83428"/>
    <att type="string" name="vizmap:iHOP_24_gml EDGE_COLOR" value="java.awt.Color[r=255,g=128,b=0]"/>
    <att type="string" name="iHOP_24.gml.canonicalName" value="fosb (iHOP,2.85989,2.83428) ptgs2"/>
    <graphics width="2" fill="#ff8000" cy:sourceArrow="0" cy:targetArrow="0" cy:sourceArrowColor="#000000" cy:targetArrowColor="#ff8000" cy:edgeLabelFont="SanSerif-0-10" cy:edgeLineType="SOLID" cy:curved="STRAIGHT_LINES"/>
  </edge>
  <edge label="fosb (iHOP,2.71279,2.98139) jun" source="-169" target="-56">
    <att type="string" name="iHOP_24.gml.canonicalName.1" value="fosb (iHOP,2.71279,2.98139) jun"/>
    <att type="string" name="canonicalName" value="fosb (iHOP,2.71279,2.98139) jun"/>
    <att type="string" name="vizmap:iHOP_24_gml EDGE_TGTARROW_COLOR" value="java.awt.Color[r=255,g=134,b=0]"/>
    <att type="string" name="interaction" value="iHOP,2.71279,2.98139"/>
    <att type="string" name="vizmap:iHOP_24_gml EDGE_COLOR" value="java.awt.Color[r=255,g=134,b=0]"/>
    <att type="string" name="iHOP_24.gml.canonicalName" value="fosb (iHOP,2.71279,2.98139) jun"/>
    <graphics width="2" fill="#ff8600" cy:sourceArrow="0" cy:targetArrow="0" cy:sourceArrowColor="#000000" cy:targetArrowColor="#ff8600" cy:edgeLabelFont="SanSerif-0-10" cy:edgeLineType="SOLID" cy:curved="STRAIGHT_LINES"/>
  </edge>
  <edge label="fosb (iHOP,2.82654,2.86763) dusp1" source="-169" target="-9">
    <att type="string" name="iHOP_24.gml.canonicalName.1" value="fosb (iHOP,2.82654,2.86763) dusp1"/>
    <att type="string" name="canonicalName" value="fosb (iHOP,2.82654,2.86763) dusp1"/>
    <att type="string" name="vizmap:iHOP_24_gml EDGE_TGTARROW_COLOR" value="java.awt.Color[r=255,g=129,b=0]"/>
    <att type="string" name="interaction" value="iHOP,2.82654,2.86763"/>
    <att type="string" name="vizmap:iHOP_24_gml EDGE_COLOR" value="java.awt.Color[r=255,g=129,b=0]"/>
    <att type="string" name="iHOP_24.gml.canonicalName" value="fosb (iHOP,2.82654,2.86763) dusp1"/>
    <graphics width="2" fill="#ff8100" cy:sourceArrow="0" cy:targetArrow="0" cy:sourceArrowColor="#000000" cy:targetArrowColor="#ff8100" cy:edgeLabelFont="SanSerif-0-10" cy:edgeLineType="SOLID" cy:curved="STRAIGHT_LINES"/>
  </edge>
  <edge label="fosb (iHOP,2.95738,2.7368) cyr61" source="-169" target="-105">
    <att type="string" name="iHOP_24.gml.canonicalName.1" value="fosb (iHOP,2.95738,2.7368) cyr61"/>
    <att type="string" name="canonicalName" value="fosb (iHOP,2.95738,2.7368) cyr61"/>
    <att type="string" name="vizmap:iHOP_24_gml EDGE_TGTARROW_COLOR" value="java.awt.Color[r=246,g=123,b=0]"/>
    <att type="string" name="interaction" value="iHOP,2.95738,2.7368"/>
    <att type="string" name="vizmap:iHOP_24_gml EDGE_COLOR" value="java.awt.Color[r=246,g=123,b=0]"/>
    <att type="string" name="iHOP_24.gml.canonicalName" value="fosb (iHOP,2.95738,2.7368) cyr61"/>
    <graphics width="2" fill="#f67b00" cy:sourceArrow="0" cy:targetArrow="0" cy:sourceArrowColor="#000000" cy:targetArrowColor="#f67b00" cy:edgeLabelFont="SanSerif-0-10" cy:edgeLineType="SOLID" cy:curved="STRAIGHT_LINES"/>
  </edge>
  <edge label="fosb (iHOP,2.86203,2.83214) ccl5" source="-169" target="-60">
    <att type="string" name="iHOP_24.gml.canonicalName.1" value="fosb (iHOP,2.86203,2.83214) ccl5"/>
    <att type="string" name="canonicalName" value="fosb (iHOP,2.86203,2.83214) ccl5"/>
    <att type="string" name="vizmap:iHOP_24_gml EDGE_TGTARROW_COLOR" value="java.awt.Color[r=255,g=128,b=0]"/>
    <att type="string" name="interaction" value="iHOP,2.86203,2.83214"/>
    <att type="string" name="vizmap:iHOP_24_gml EDGE_COLOR" value="java.awt.Color[r=255,g=128,b=0]"/>
    <att type="string" name="iHOP_24.gml.canonicalName" value="fosb (iHOP,2.86203,2.83214) ccl5"/>
    <graphics width="2" fill="#ff8000" cy:sourceArrow="0" cy:targetArrow="0" cy:sourceArrowColor="#000000" cy:targetArrowColor="#ff8000" cy:edgeLabelFont="SanSerif-0-10" cy:edgeLineType="SOLID" cy:curved="STRAIGHT_LINES"/>
  </edge>
  <edge label="zbp1 (iHOP,2.27914,3.41504) ifi27" source="-220" target="-48">
    <att type="string" name="iHOP_24.gml.canonicalName.1" value="zbp1 (iHOP,2.27914,3.41504) ifi27"/>
    <att type="string" name="canonicalName" value="zbp1 (iHOP,2.27914,3.41504) ifi27"/>
    <att type="string" name="vizmap:iHOP_24_gml EDGE_TGTARROW_COLOR" value="java.awt.Color[r=255,g=154,b=0]"/>
    <att type="string" name="interaction" value="iHOP,2.27914,3.41504"/>
    <att type="string" name="vizmap:iHOP_24_gml EDGE_COLOR" value="java.awt.Color[r=255,g=154,b=0]"/>
    <att type="string" name="iHOP_24.gml.canonicalName" value="zbp1 (iHOP,2.27914,3.41504) ifi27"/>
    <graphics width="2" fill="#ff9a00" cy:sourceArrow="0" cy:targetArrow="0" cy:sourceArrowColor="#000000" cy:targetArrowColor="#ff9a00" cy:edgeLabelFont="SanSerif-0-10" cy:edgeLineType="SOLID" cy:curved="STRAIGHT_LINES"/>
  </edge>
  <edge label="mx1 (iHOP,2.78107,2.91311) tap1" source="-113" target="-87">
    <att type="string" name="iHOP_24.gml.canonicalName.1" value="mx1 (iHOP,2.78107,2.91311) tap1"/>
    <att type="string" name="canonicalName" value="mx1 (iHOP,2.78107,2.91311) tap1"/>
    <att type="string" name="vizmap:iHOP_24_gml EDGE_TGTARROW_COLOR" value="java.awt.Color[r=255,g=131,b=0]"/>
    <att type="string" name="interaction" value="iHOP,2.78107,2.91311"/>
    <att type="string" name="vizmap:iHOP_24_gml EDGE_COLOR" value="java.awt.Color[r=255,g=131,b=0]"/>
    <att type="string" name="iHOP_24.gml.canonicalName" value="mx1 (iHOP,2.78107,2.91311) tap1"/>
    <graphics width="2" fill="#ff8300" cy:sourceArrow="0" cy:targetArrow="0" cy:sourceArrowColor="#000000" cy:targetArrowColor="#ff8300" cy:edgeLabelFont="SanSerif-0-10" cy:edgeLineType="SOLID" cy:curved="STRAIGHT_LINES"/>
  </edge>
  <edge label="mx1 (iHOP,1.65872,4.03545) sod2" source="-113" target="-472">
    <att type="string" name="iHOP_24.gml.canonicalName.1" value="mx1 (iHOP,1.65872,4.03545) sod2"/>
    <att type="string" name="canonicalName" value="mx1 (iHOP,1.65872,4.03545) sod2"/>
    <att type="string" name="vizmap:iHOP_24_gml EDGE_TGTARROW_COLOR" value="java.awt.Color[r=255,g=182,b=0]"/>
    <att type="string" name="interaction" value="iHOP,1.65872,4.03545"/>
    <att type="string" name="vizmap:iHOP_24_gml EDGE_COLOR" value="java.awt.Color[r=255,g=182,b=0]"/>
    <att type="string" name="iHOP_24.gml.canonicalName" value="mx1 (iHOP,1.65872,4.03545) sod2"/>
    <graphics width="2" fill="#ffb600" cy:sourceArrow="0" cy:targetArrow="0" cy:sourceArrowColor="#000000" cy:targetArrowColor="#ffb600" cy:edgeLabelFont="SanSerif-0-10" cy:edgeLineType="SOLID" cy:curved="STRAIGHT_LINES"/>
  </edge>
  <edge label="mx1 (iHOP,3.12134,2.57284) socs3" source="-113" target="-5">
    <att type="string" name="iHOP_24.gml.canonicalName.1" value="mx1 (iHOP,3.12134,2.57284) socs3"/>
    <att type="string" name="canonicalName" value="mx1 (iHOP,3.12134,2.57284) socs3"/>
    <att type="string" name="vizmap:iHOP_24_gml EDGE_TGTARROW_COLOR" value="java.awt.Color[r=232,g=116,b=0]"/>
    <att type="string" name="interaction" value="iHOP,3.12134,2.57284"/>
    <att type="string" name="vizmap:iHOP_24_gml EDGE_COLOR" value="java.awt.Color[r=232,g=116,b=0]"/>
    <att type="string" name="iHOP_24.gml.canonicalName" value="mx1 (iHOP,3.12134,2.57284) socs3"/>
    <graphics width="2" fill="#e87400" cy:sourceArrow="0" cy:targetArrow="0" cy:sourceArrowColor="#000000" cy:targetArrowColor="#e87400" cy:edgeLabelFont="SanSerif-0-10" cy:edgeLineType="SOLID" cy:curved="STRAIGHT_LINES"/>
  </edge>
  <edge label="mx1 (iHOP,0.948913,4.74526) oasl" source="-113" target="-214">
    <att type="string" name="iHOP_24.gml.canonicalName.1" value="mx1 (iHOP,0.948913,4.74526) oasl"/>
    <att type="string" name="canonicalName" value="mx1 (iHOP,0.948913,4.74526) oasl"/>
    <att type="string" name="vizmap:iHOP_24_gml EDGE_TGTARROW_COLOR" value="java.awt.Color[r=255,g=214,b=0]"/>
    <att type="string" name="interaction" value="iHOP,0.948913,4.74526"/>
    <att type="string" name="vizmap:iHOP_24_gml EDGE_COLOR" value="java.awt.Color[r=255,g=214,b=0]"/>
    <att type="string" name="iHOP_24.gml.canonicalName" value="mx1 (iHOP,0.948913,4.74526) oasl"/>
    <graphics width="2" fill="#ffd600" cy:sourceArrow="0" cy:targetArrow="0" cy:sourceArrowColor="#000000" cy:targetArrowColor="#ffd600" cy:edgeLabelFont="SanSerif-0-10" cy:edgeLineType="SOLID" cy:curved="STRAIGHT_LINES"/>
  </edge>
  <edge label="mx1 (iHOP,2.26509,3.42908) oas2" source="-113" target="-186">
    <att type="string" name="iHOP_24.gml.canonicalName.1" value="mx1 (iHOP,2.26509,3.42908) oas2"/>
    <att type="string" name="canonicalName" value="mx1 (iHOP,2.26509,3.42908) oas2"/>
    <att type="string" name="vizmap:iHOP_24_gml EDGE_TGTARROW_COLOR" value="java.awt.Color[r=255,g=155,b=0]"/>
    <att type="string" name="interaction" value="iHOP,2.26509,3.42908"/>
    <att type="string" name="vizmap:iHOP_24_gml EDGE_COLOR" value="java.awt.Color[r=255,g=155,b=0]"/>
    <att type="string" name="iHOP_24.gml.canonicalName" value="mx1 (iHOP,2.26509,3.42908) oas2"/>
    <graphics width="2" fill="#ff9b00" cy:sourceArrow="0" cy:targetArrow="0" cy:sourceArrowColor="#000000" cy:targetArrowColor="#ff9b00" cy:edgeLabelFont="SanSerif-0-10" cy:edgeLineType="SOLID" cy:curved="STRAIGHT_LINES"/>
  </edge>
  <edge label="mx1 (iHOP,2.58894,3.10524) oas1" source="-113" target="-188">
    <att type="string" name="iHOP_24.gml.canonicalName.1" value="mx1 (iHOP,2.58894,3.10524) oas1"/>
    <att type="string" name="canonicalName" value="mx1 (iHOP,2.58894,3.10524) oas1"/>
    <att type="string" name="vizmap:iHOP_24_gml EDGE_TGTARROW_COLOR" value="java.awt.Color[r=255,g=140,b=0]"/>
    <att type="string" name="interaction" value="iHOP,2.58894,3.10524"/>
    <att type="string" name="vizmap:iHOP_24_gml EDGE_COLOR" value="java.awt.Color[r=255,g=140,b=0]"/>
    <att type="string" name="iHOP_24.gml.canonicalName" value="mx1 (iHOP,2.58894,3.10524) oas1"/>
    <graphics width="2" fill="#ff8c00" cy:sourceArrow="0" cy:targetArrow="0" cy:sourceArrowColor="#000000" cy:targetArrowColor="#ff8c00" cy:edgeLabelFont="SanSerif-0-10" cy:edgeLineType="SOLID" cy:curved="STRAIGHT_LINES"/>
  </edge>
  <edge label="mx1 (iHOP,2.22731,3.46687) mx2" source="-113" target="-114">
    <att type="string" name="iHOP_24.gml.canonicalName.1" value="mx1 (iHOP,2.22731,3.46687) mx2"/>
    <att type="string" name="canonicalName" value="mx1 (iHOP,2.22731,3.46687) mx2"/>
    <att type="string" name="vizmap:iHOP_24_gml EDGE_TGTARROW_COLOR" value="java.awt.Color[r=255,g=156,b=0]"/>
    <att type="string" name="interaction" value="iHOP,2.22731,3.46687"/>
    <att type="string" name="vizmap:iHOP_24_gml EDGE_COLOR" value="java.awt.Color[r=255,g=156,b=0]"/>
    <att type="string" name="iHOP_24.gml.canonicalName" value="mx1 (iHOP,2.22731,3.46687) mx2"/>
    <graphics width="2" fill="#ff9c00" cy:sourceArrow="0" cy:targetArrow="0" cy:sourceArrowColor="#000000" cy:targetArrowColor="#ff9c00" cy:edgeLabelFont="SanSerif-0-10" cy:edgeLineType="SOLID" cy:curved="STRAIGHT_LINES"/>
  </edge>
  <edge label="mx1 (iHOP,2.49742,3.19675) il28a" source="-113" target="-178">
    <att type="string" name="iHOP_24.gml.canonicalName.1" value="mx1 (iHOP,2.49742,3.19675) il28a"/>
    <att type="string" name="canonicalName" value="mx1 (iHOP,2.49742,3.19675) il28a"/>
    <att type="string" name="vizmap:iHOP_24_gml EDGE_TGTARROW_COLOR" value="java.awt.Color[r=255,g=144,b=0]"/>
    <att type="string" name="interaction" value="iHOP,2.49742,3.19675"/>
    <att type="string" name="vizmap:iHOP_24_gml EDGE_COLOR" value="java.awt.Color[r=255,g=144,b=0]"/>
    <att type="string" name="iHOP_24.gml.canonicalName" value="mx1 (iHOP,2.49742,3.19675) il28a"/>
    <graphics width="2" fill="#ff9000" cy:sourceArrow="0" cy:targetArrow="0" cy:sourceArrowColor="#000000" cy:targetArrowColor="#ff9000" cy:edgeLabelFont="SanSerif-0-10" cy:edgeLineType="SOLID" cy:curved="STRAIGHT_LINES"/>
  </edge>
  <edge label="mx1 (iHOP,0.626682,5.0675) cxcl11" source="-113" target="-143">
    <att type="string" name="iHOP_24.gml.canonicalName.1" value="mx1 (iHOP,0.626682,5.0675) cxcl11"/>
    <att type="string" name="canonicalName" value="mx1 (iHOP,0.626682,5.0675) cxcl11"/>
    <att type="string" name="vizmap:iHOP_24_gml EDGE_TGTARROW_COLOR" value="java.awt.Color[r=255,g=229,b=0]"/>
    <att type="string" name="interaction" value="iHOP,0.626682,5.0675"/>
    <att type="string" name="vizmap:iHOP_24_gml EDGE_COLOR" value="java.awt.Color[r=255,g=229,b=0]"/>
    <att type="string" name="iHOP_24.gml.canonicalName" value="mx1 (iHOP,0.626682,5.0675) cxcl11"/>
    <graphics width="2" fill="#ffe500" cy:sourceArrow="0" cy:targetArrow="0" cy:sourceArrowColor="#000000" cy:targetArrowColor="#ffe500" cy:edgeLabelFont="SanSerif-0-10" cy:edgeLineType="SOLID" cy:curved="STRAIGHT_LINES"/>
  </edge>
  <edge label="mx1 (iHOP,2.77678,2.9174) ccl5" source="-113" target="-60">
    <att type="string" name="iHOP_24.gml.canonicalName.1" value="mx1 (iHOP,2.77678,2.9174) ccl5"/>
    <att type="string" name="canonicalName" value="mx1 (iHOP,2.77678,2.9174) ccl5"/>
    <att type="string" name="vizmap:iHOP_24_gml EDGE_TGTARROW_COLOR" value="java.awt.Color[r=255,g=131,b=0]"/>
    <att type="string" name="interaction" value="iHOP,2.77678,2.9174"/>
    <att type="string" name="vizmap:iHOP_24_gml EDGE_COLOR" value="java.awt.Color[r=255,g=131,b=0]"/>
    <att type="string" name="iHOP_24.gml.canonicalName" value="mx1 (iHOP,2.77678,2.9174) ccl5"/>
    <graphics width="2" fill="#ff8300" cy:sourceArrow="0" cy:targetArrow="0" cy:sourceArrowColor="#000000" cy:targetArrowColor="#ff8300" cy:edgeLabelFont="SanSerif-0-10" cy:edgeLineType="SOLID" cy:curved="STRAIGHT_LINES"/>
  </edge>
  <edge label="sod2 (iHOP,1.91583,3.77835) vcam1" source="-472" target="-154">
    <att type="string" name="iHOP_24.gml.canonicalName.1" value="sod2 (iHOP,1.91583,3.77835) vcam1"/>
    <att type="string" name="canonicalName" value="sod2 (iHOP,1.91583,3.77835) vcam1"/>
    <att type="string" name="vizmap:iHOP_24_gml EDGE_TGTARROW_COLOR" value="java.awt.Color[r=255,g=170,b=0]"/>
    <att type="string" name="interaction" value="iHOP,1.91583,3.77835"/>
    <att type="string" name="vizmap:iHOP_24_gml EDGE_COLOR" value="java.awt.Color[r=255,g=170,b=0]"/>
    <att type="string" name="iHOP_24.gml.canonicalName" value="sod2 (iHOP,1.91583,3.77835) vcam1"/>
    <graphics width="2" fill="#ffaa00" cy:sourceArrow="0" cy:targetArrow="0" cy:sourceArrowColor="#000000" cy:targetArrowColor="#ffaa00" cy:edgeLabelFont="SanSerif-0-10" cy:edgeLineType="SOLID" cy:curved="STRAIGHT_LINES"/>
  </edge>
  <edge label="sod2 (iHOP,2.54844,3.14574) txnip" source="-472" target="-128">
    <att type="string" name="iHOP_24.gml.canonicalName.1" value="sod2 (iHOP,2.54844,3.14574) txnip"/>
    <att type="string" name="canonicalName" value="sod2 (iHOP,2.54844,3.14574) txnip"/>
    <att type="string" name="vizmap:iHOP_24_gml EDGE_TGTARROW_COLOR" value="java.awt.Color[r=255,g=142,b=0]"/>
    <att type="string" name="interaction" value="iHOP,2.54844,3.14574"/>
    <att type="string" name="vizmap:iHOP_24_gml EDGE_COLOR" value="java.awt.Color[r=255,g=142,b=0]"/>
    <att type="string" name="iHOP_24.gml.canonicalName" value="sod2 (iHOP,2.54844,3.14574) txnip"/>
    <graphics width="2" fill="#ff8e00" cy:sourceArrow="0" cy:targetArrow="0" cy:sourceArrowColor="#000000" cy:targetArrowColor="#ff8e00" cy:edgeLabelFont="SanSerif-0-10" cy:edgeLineType="SOLID" cy:curved="STRAIGHT_LINES"/>
  </edge>
  <edge label="sod2 (iHOP,2.30903,3.38515) tap1" source="-472" target="-87">
    <att type="string" name="iHOP_24.gml.canonicalName.1" value="sod2 (iHOP,2.30903,3.38515) tap1"/>
    <att type="string" name="canonicalName" value="sod2 (iHOP,2.30903,3.38515) tap1"/>
    <att type="string" name="vizmap:iHOP_24_gml EDGE_TGTARROW_COLOR" value="java.awt.Color[r=255,g=153,b=0]"/>
    <att type="string" name="interaction" value="iHOP,2.30903,3.38515"/>
    <att type="string" name="vizmap:iHOP_24_gml EDGE_COLOR" value="java.awt.Color[r=255,g=153,b=0]"/>
    <att type="string" name="iHOP_24.gml.canonicalName" value="sod2 (iHOP,2.30903,3.38515) tap1"/>
    <graphics width="2" fill="#ff9900" cy:sourceArrow="0" cy:targetArrow="0" cy:sourceArrowColor="#000000" cy:targetArrowColor="#ff9900" cy:edgeLabelFont="SanSerif-0-10" cy:edgeLineType="SOLID" cy:curved="STRAIGHT_LINES"/>
  </edge>
  <edge label="sod2 (iHOP,0.476878,5.2173) oasl" source="-472" target="-214">
    <att type="string" name="iHOP_24.gml.canonicalName.1" value="sod2 (iHOP,0.476878,5.2173) oasl"/>
    <att type="string" name="canonicalName" value="sod2 (iHOP,0.476878,5.2173) oasl"/>
    <att type="string" name="vizmap:iHOP_24_gml EDGE_TGTARROW_COLOR" value="java.awt.Color[r=255,g=235,b=0]"/>
    <att type="string" name="interaction" value="iHOP,0.476878,5.2173"/>
    <att type="string" name="vizmap:iHOP_24_gml EDGE_COLOR" value="java.awt.Color[r=255,g=235,b=0]"/>
    <att type="string" name="iHOP_24.gml.canonicalName" value="sod2 (iHOP,0.476878,5.2173) oasl"/>
    <graphics width="2" fill="#ffeb00" cy:sourceArrow="0" cy:targetArrow="0" cy:sourceArrowColor="#000000" cy:targetArrowColor="#ffeb00" cy:edgeLabelFont="SanSerif-0-10" cy:edgeLineType="SOLID" cy:curved="STRAIGHT_LINES"/>
  </edge>
  <edge label="sod2 (iHOP,2.34368,3.3505) nox1" source="-472" target="-193">
    <att type="string" name="iHOP_24.gml.canonicalName.1" value="sod2 (iHOP,2.34368,3.3505) nox1"/>
    <att type="string" name="canonicalName" value="sod2 (iHOP,2.34368,3.3505) nox1"/>
    <att type="string" name="vizmap:iHOP_24_gml EDGE_TGTARROW_COLOR" value="java.awt.Color[r=255,g=151,b=0]"/>
    <att type="string" name="interaction" value="iHOP,2.34368,3.3505"/>
    <att type="string" name="vizmap:iHOP_24_gml EDGE_COLOR" value="java.awt.Color[r=255,g=151,b=0]"/>
    <att type="string" name="iHOP_24.gml.canonicalName" value="sod2 (iHOP,2.34368,3.3505) nox1"/>
    <graphics width="2" fill="#ff9700" cy:sourceArrow="0" cy:targetArrow="0" cy:sourceArrowColor="#000000" cy:targetArrowColor="#ff9700" cy:edgeLabelFont="SanSerif-0-10" cy:edgeLineType="SOLID" cy:curved="STRAIGHT_LINES"/>
  </edge>
  <edge label="sod2 (iHOP,2.18767,3.50651) exo1" source="-472" target="-231">
    <att type="string" name="iHOP_24.gml.canonicalName.1" value="sod2 (iHOP,2.18767,3.50651) exo1"/>
    <att type="string" name="canonicalName" value="sod2 (iHOP,2.18767,3.50651) exo1"/>
    <att type="string" name="vizmap:iHOP_24_gml EDGE_TGTARROW_COLOR" value="java.awt.Color[r=255,g=158,b=0]"/>
    <att type="string" name="interaction" value="iHOP,2.18767,3.50651"/>
    <att type="string" name="vizmap:iHOP_24_gml EDGE_COLOR" value="java.awt.Color[r=255,g=158,b=0]"/>
    <att type="string" name="iHOP_24.gml.canonicalName" value="sod2 (iHOP,2.18767,3.50651) exo1"/>
    <graphics width="2" fill="#ff9e00" cy:sourceArrow="0" cy:targetArrow="0" cy:sourceArrowColor="#000000" cy:targetArrowColor="#ff9e00" cy:edgeLabelFont="SanSerif-0-10" cy:edgeLineType="SOLID" cy:curved="STRAIGHT_LINES"/>
  </edge>
  <edge label="ifnb1 (iHOP,3.30946,2.38472) il28b" source="-473" target="-175">
    <att type="string" name="iHOP_24.gml.canonicalName.1" value="ifnb1 (iHOP,3.30946,2.38472) il28b"/>
    <att type="string" name="canonicalName" value="ifnb1 (iHOP,3.30946,2.38472) il28b"/>
    <att type="string" name="vizmap:iHOP_24_gml EDGE_TGTARROW_COLOR" value="java.awt.Color[r=214,g=107,b=0]"/>
    <att type="string" name="interaction" value="iHOP,3.30946,2.38472"/>
    <att type="string" name="vizmap:iHOP_24_gml EDGE_COLOR" value="java.awt.Color[r=214,g=107,b=0]"/>
    <att type="string" name="iHOP_24.gml.canonicalName" value="ifnb1 (iHOP,3.30946,2.38472) il28b"/>
    <graphics width="2" fill="#d66b00" cy:sourceArrow="0" cy:targetArrow="0" cy:sourceArrowColor="#000000" cy:targetArrowColor="#d66b00" cy:edgeLabelFont="SanSerif-0-10" cy:edgeLineType="SOLID" cy:curved="STRAIGHT_LINES"/>
  </edge>
  <edge label="ifnb1 (iHOP,3.7222,1.97198) ifih1" source="-473" target="-52">
    <att type="string" name="iHOP_24.gml.canonicalName.1" value="ifnb1 (iHOP,3.7222,1.97198) ifih1"/>
    <att type="string" name="canonicalName" value="ifnb1 (iHOP,3.7222,1.97198) ifih1"/>
    <att type="string" name="vizmap:iHOP_24_gml EDGE_TGTARROW_COLOR" value="java.awt.Color[r=178,g=89,b=0]"/>
    <att type="string" name="interaction" value="iHOP,3.7222,1.97198"/>
    <att type="string" name="vizmap:iHOP_24_gml EDGE_COLOR" value="java.awt.Color[r=178,g=89,b=0]"/>
    <att type="string" name="iHOP_24.gml.canonicalName" value="ifnb1 (iHOP,3.7222,1.97198) ifih1"/>
    <graphics width="2" fill="#b25900" cy:sourceArrow="0" cy:targetArrow="0" cy:sourceArrowColor="#000000" cy:targetArrowColor="#b25900" cy:edgeLabelFont="SanSerif-0-10" cy:edgeLineType="SOLID" cy:curved="STRAIGHT_LINES"/>
  </edge>
  <edge label="cdh1 (iHOP,2.83472,2.85945) fos" source="-474" target="-142">
    <att type="string" name="iHOP_24.gml.canonicalName.1" value="cdh1 (iHOP,2.83472,2.85945) fos"/>
    <att type="string" name="canonicalName" value="cdh1 (iHOP,2.83472,2.85945) fos"/>
    <att type="string" name="vizmap:iHOP_24_gml EDGE_TGTARROW_COLOR" value="java.awt.Color[r=255,g=129,b=0]"/>
    <att type="string" name="interaction" value="iHOP,2.83472,2.85945"/>
    <att type="string" name="vizmap:iHOP_24_gml EDGE_COLOR" value="java.awt.Color[r=255,g=129,b=0]"/>
    <att type="string" name="iHOP_24.gml.canonicalName" value="cdh1 (iHOP,2.83472,2.85945) fos"/>
    <graphics width="2" fill="#ff8100" cy:sourceArrow="0" cy:targetArrow="0" cy:sourceArrowColor="#000000" cy:targetArrowColor="#ff8100" cy:edgeLabelFont="SanSerif-0-10" cy:edgeLineType="SOLID" cy:curved="STRAIGHT_LINES"/>
  </edge>
  <edge label="socs1 (iHOP,2.79154,2.90264) fos" source="-475" target="-142">
    <att type="string" name="iHOP_24.gml.canonicalName.1" value="socs1 (iHOP,2.79154,2.90264) fos"/>
    <att type="string" name="canonicalName" value="socs1 (iHOP,2.79154,2.90264) fos"/>
    <att type="string" name="vizmap:iHOP_24_gml EDGE_TGTARROW_COLOR" value="java.awt.Color[r=255,g=131,b=0]"/>
    <att type="string" name="interaction" value="iHOP,2.79154,2.90264"/>
    <att type="string" name="vizmap:iHOP_24_gml EDGE_COLOR" value="java.awt.Color[r=255,g=131,b=0]"/>
    <att type="string" name="iHOP_24.gml.canonicalName" value="socs1 (iHOP,2.79154,2.90264) fos"/>
    <graphics width="2" fill="#ff8300" cy:sourceArrow="0" cy:targetArrow="0" cy:sourceArrowColor="#000000" cy:targetArrowColor="#ff8300" cy:edgeLabelFont="SanSerif-0-10" cy:edgeLineType="SOLID" cy:curved="STRAIGHT_LINES"/>
  </edge>
  <edge label="nox1 (iHOP,3.63935,2.05483) duox2" source="-193" target="-158">
    <att type="string" name="iHOP_24.gml.canonicalName.1" value="nox1 (iHOP,3.63935,2.05483) duox2"/>
    <att type="string" name="canonicalName" value="nox1 (iHOP,3.63935,2.05483) duox2"/>
    <att type="string" name="vizmap:iHOP_24_gml EDGE_TGTARROW_COLOR" value="java.awt.Color[r=184,g=92,b=0]"/>
    <att type="string" name="interaction" value="iHOP,3.63935,2.05483"/>
    <att type="string" name="vizmap:iHOP_24_gml EDGE_COLOR" value="java.awt.Color[r=184,g=92,b=0]"/>
    <att type="string" name="iHOP_24.gml.canonicalName" value="nox1 (iHOP,3.63935,2.05483) duox2"/>
    <graphics width="2" fill="#b85c00" cy:sourceArrow="0" cy:targetArrow="0" cy:sourceArrowColor="#000000" cy:targetArrowColor="#b85c00" cy:edgeLabelFont="SanSerif-0-10" cy:edgeLineType="SOLID" cy:curved="STRAIGHT_LINES"/>
  </edge>
  <edge label="mki67 (iHOP,2.89418,2.8) ccne2" source="-35" target="-18">
    <att type="string" name="iHOP_24.gml.canonicalName.1" value="mki67 (iHOP,2.89418,2.8) ccne2"/>
    <att type="string" name="canonicalName" value="mki67 (iHOP,2.89418,2.8) ccne2"/>
    <att type="string" name="vizmap:iHOP_24_gml EDGE_TGTARROW_COLOR" value="java.awt.Color[r=252,g=126,b=0]"/>
    <att type="string" name="interaction" value="iHOP,2.89418,2.8"/>
    <att type="string" name="vizmap:iHOP_24_gml EDGE_COLOR" value="java.awt.Color[r=252,g=126,b=0]"/>
    <att type="string" name="iHOP_24.gml.canonicalName" value="mki67 (iHOP,2.89418,2.8) ccne2"/>
    <graphics width="2" fill="#fc7e00" cy:sourceArrow="0" cy:targetArrow="0" cy:sourceArrowColor="#000000" cy:targetArrowColor="#fc7e00" cy:edgeLabelFont="SanSerif-0-10" cy:edgeLineType="SOLID" cy:curved="STRAIGHT_LINES"/>
  </edge>
  <edge label="ifi27 (iHOP,2.93965,2.75453) txnip" source="-48" target="-128">
    <att type="string" name="iHOP_24.gml.canonicalName.1" value="ifi27 (iHOP,2.93965,2.75453) txnip"/>
    <att type="string" name="canonicalName" value="ifi27 (iHOP,2.93965,2.75453) txnip"/>
    <att type="string" name="vizmap:iHOP_24_gml EDGE_TGTARROW_COLOR" value="java.awt.Color[r=248,g=124,b=0]"/>
    <att type="string" name="interaction" value="iHOP,2.93965,2.75453"/>
    <att type="string" name="vizmap:iHOP_24_gml EDGE_COLOR" value="java.awt.Color[r=248,g=124,b=0]"/>
    <att type="string" name="iHOP_24.gml.canonicalName" value="ifi27 (iHOP,2.93965,2.75453) txnip"/>
    <graphics width="2" fill="#f87c00" cy:sourceArrow="0" cy:targetArrow="0" cy:sourceArrowColor="#000000" cy:targetArrowColor="#f87c00" cy:edgeLabelFont="SanSerif-0-10" cy:edgeLineType="SOLID" cy:curved="STRAIGHT_LINES"/>
  </edge>
  <edge label="ifi27 (iHOP,3.31286,2.38132) pcna" source="-48" target="-482">
    <att type="string" name="iHOP_24.gml.canonicalName.1" value="ifi27 (iHOP,3.31286,2.38132) pcna"/>
    <att type="string" name="canonicalName" value="ifi27 (iHOP,3.31286,2.38132) pcna"/>
    <att type="string" name="vizmap:iHOP_24_gml EDGE_TGTARROW_COLOR" value="java.awt.Color[r=214,g=107,b=0]"/>
    <att type="string" name="interaction" value="iHOP,3.31286,2.38132"/>
    <att type="string" name="vizmap:iHOP_24_gml EDGE_COLOR" value="java.awt.Color[r=214,g=107,b=0]"/>
    <att type="string" name="iHOP_24.gml.canonicalName" value="ifi27 (iHOP,3.31286,2.38132) pcna"/>
    <graphics width="2" fill="#d66b00" cy:sourceArrow="0" cy:targetArrow="0" cy:sourceArrowColor="#000000" cy:targetArrowColor="#d66b00" cy:edgeLabelFont="SanSerif-0-10" cy:edgeLineType="SOLID" cy:curved="STRAIGHT_LINES"/>
  </edge>
  <edge label="ifi27 (iHOP,2.18427,3.5099) oas2" source="-48" target="-186">
    <att type="string" name="iHOP_24.gml.canonicalName.1" value="ifi27 (iHOP,2.18427,3.5099) oas2"/>
    <att type="string" name="canonicalName" value="ifi27 (iHOP,2.18427,3.5099) oas2"/>
    <att type="string" name="vizmap:iHOP_24_gml EDGE_TGTARROW_COLOR" value="java.awt.Color[r=255,g=158,b=0]"/>
    <att type="string" name="interaction" value="iHOP,2.18427,3.5099"/>
    <att type="string" name="vizmap:iHOP_24_gml EDGE_COLOR" value="java.awt.Color[r=255,g=158,b=0]"/>
    <att type="string" name="iHOP_24.gml.canonicalName" value="ifi27 (iHOP,2.18427,3.5099) oas2"/>
    <graphics width="2" fill="#ff9e00" cy:sourceArrow="0" cy:targetArrow="0" cy:sourceArrowColor="#000000" cy:targetArrowColor="#ff9e00" cy:edgeLabelFont="SanSerif-0-10" cy:edgeLineType="SOLID" cy:curved="STRAIGHT_LINES"/>
  </edge>
  <edge label="ifi27 (iHOP,2.50812,3.18606) oas1" source="-48" target="-188">
    <att type="string" name="iHOP_24.gml.canonicalName.1" value="ifi27 (iHOP,2.50812,3.18606) oas1"/>
    <att type="string" name="canonicalName" value="ifi27 (iHOP,2.50812,3.18606) oas1"/>
    <att type="string" name="vizmap:iHOP_24_gml EDGE_TGTARROW_COLOR" value="java.awt.Color[r=255,g=144,b=0]"/>
    <att type="string" name="interaction" value="iHOP,2.50812,3.18606"/>
    <att type="string" name="vizmap:iHOP_24_gml EDGE_COLOR" value="java.awt.Color[r=255,g=144,b=0]"/>
    <att type="string" name="iHOP_24.gml.canonicalName" value="ifi27 (iHOP,2.50812,3.18606) oas1"/>
    <graphics width="2" fill="#ff9000" cy:sourceArrow="0" cy:targetArrow="0" cy:sourceArrowColor="#000000" cy:targetArrowColor="#ff9000" cy:edgeLabelFont="SanSerif-0-10" cy:edgeLineType="SOLID" cy:curved="STRAIGHT_LINES"/>
  </edge>
  <edge label="ifi27 (iHOP,2.04994,3.64424) mx1" source="-48" target="-113">
    <att type="string" name="iHOP_24.gml.canonicalName.1" value="ifi27 (iHOP,2.04994,3.64424) mx1"/>
    <att type="string" name="canonicalName" value="ifi27 (iHOP,2.04994,3.64424) mx1"/>
    <att type="string" name="vizmap:iHOP_24_gml EDGE_TGTARROW_COLOR" value="java.awt.Color[r=255,g=164,b=0]"/>
    <att type="string" name="interaction" value="iHOP,2.04994,3.64424"/>
    <att type="string" name="vizmap:iHOP_24_gml EDGE_COLOR" value="java.awt.Color[r=255,g=164,b=0]"/>
    <att type="string" name="iHOP_24.gml.canonicalName" value="ifi27 (iHOP,2.04994,3.64424) mx1"/>
    <graphics width="2" fill="#ffa400" cy:sourceArrow="0" cy:targetArrow="0" cy:sourceArrowColor="#000000" cy:targetArrowColor="#ffa400" cy:edgeLabelFont="SanSerif-0-10" cy:edgeLineType="SOLID" cy:curved="STRAIGHT_LINES"/>
  </edge>
  <edge label="ifi27 (iHOP,2.63975,3.05443) mki67" source="-48" target="-35">
    <att type="string" name="iHOP_24.gml.canonicalName.1" value="ifi27 (iHOP,2.63975,3.05443) mki67"/>
    <att type="string" name="canonicalName" value="ifi27 (iHOP,2.63975,3.05443) mki67"/>
    <att type="string" name="vizmap:iHOP_24_gml EDGE_TGTARROW_COLOR" value="java.awt.Color[r=255,g=138,b=0]"/>
    <att type="string" name="interaction" value="iHOP,2.63975,3.05443"/>
    <att type="string" name="vizmap:iHOP_24_gml EDGE_COLOR" value="java.awt.Color[r=255,g=138,b=0]"/>
    <att type="string" name="iHOP_24.gml.canonicalName" value="ifi27 (iHOP,2.63975,3.05443) mki67"/>
    <graphics width="2" fill="#ff8a00" cy:sourceArrow="0" cy:targetArrow="0" cy:sourceArrowColor="#000000" cy:targetArrowColor="#ff8a00" cy:edgeLabelFont="SanSerif-0-10" cy:edgeLineType="SOLID" cy:curved="STRAIGHT_LINES"/>
  </edge>
  <edge label="ifi27 (iHOP,3.04775,2.64643) mcm2" source="-48" target="-468">
    <att type="string" name="iHOP_24.gml.canonicalName.1" value="ifi27 (iHOP,3.04775,2.64643) mcm2"/>
    <att type="string" name="canonicalName" value="ifi27 (iHOP,3.04775,2.64643) mcm2"/>
    <att type="string" name="vizmap:iHOP_24_gml EDGE_TGTARROW_COLOR" value="java.awt.Color[r=238,g=119,b=0]"/>
    <att type="string" name="interaction" value="iHOP,3.04775,2.64643"/>
    <att type="string" name="vizmap:iHOP_24_gml EDGE_COLOR" value="java.awt.Color[r=238,g=119,b=0]"/>
    <att type="string" name="iHOP_24.gml.canonicalName" value="ifi27 (iHOP,3.04775,2.64643) mcm2"/>
    <graphics width="2" fill="#ee7700" cy:sourceArrow="0" cy:targetArrow="0" cy:sourceArrowColor="#000000" cy:targetArrowColor="#ee7700" cy:edgeLabelFont="SanSerif-0-10" cy:edgeLineType="SOLID" cy:curved="STRAIGHT_LINES"/>
  </edge>
  <edge label="ifi27 (iHOP,2.6123,3.08188) irf7" source="-48" target="-216">
    <att type="string" name="iHOP_24.gml.canonicalName.1" value="ifi27 (iHOP,2.6123,3.08188) irf7"/>
    <att type="string" name="canonicalName" value="ifi27 (iHOP,2.6123,3.08188) irf7"/>
    <att type="string" name="vizmap:iHOP_24_gml EDGE_TGTARROW_COLOR" value="java.awt.Color[r=255,g=139,b=0]"/>
    <att type="string" name="interaction" value="iHOP,2.6123,3.08188"/>
    <att type="string" name="vizmap:iHOP_24_gml EDGE_COLOR" value="java.awt.Color[r=255,g=139,b=0]"/>
    <att type="string" name="iHOP_24.gml.canonicalName" value="ifi27 (iHOP,2.6123,3.08188) irf7"/>
    <graphics width="2" fill="#ff8b00" cy:sourceArrow="0" cy:targetArrow="0" cy:sourceArrowColor="#000000" cy:targetArrowColor="#ff8b00" cy:edgeLabelFont="SanSerif-0-10" cy:edgeLineType="SOLID" cy:curved="STRAIGHT_LINES"/>
  </edge>
  <edge label="ifi27 (iHOP,2.34025,3.35393) il1rl1" source="-48" target="-136">
    <att type="string" name="iHOP_24.gml.canonicalName.1" value="ifi27 (iHOP,2.34025,3.35393) il1rl1"/>
    <att type="string" name="canonicalName" value="ifi27 (iHOP,2.34025,3.35393) il1rl1"/>
    <att type="string" name="vizmap:iHOP_24_gml EDGE_TGTARROW_COLOR" value="java.awt.Color[r=255,g=151,b=0]"/>
    <att type="string" name="interaction" value="iHOP,2.34025,3.35393"/>
    <att type="string" name="vizmap:iHOP_24_gml EDGE_COLOR" value="java.awt.Color[r=255,g=151,b=0]"/>
    <att type="string" name="iHOP_24.gml.canonicalName" value="ifi27 (iHOP,2.34025,3.35393) il1rl1"/>
    <graphics width="2" fill="#ff9700" cy:sourceArrow="0" cy:targetArrow="0" cy:sourceArrowColor="#000000" cy:targetArrowColor="#ff9700" cy:edgeLabelFont="SanSerif-0-10" cy:edgeLineType="SOLID" cy:curved="STRAIGHT_LINES"/>
  </edge>
  <edge label="ifi27 (iHOP,0.545863,5.14832) cxcl11" source="-48" target="-143">
    <att type="string" name="iHOP_24.gml.canonicalName.1" value="ifi27 (iHOP,0.545863,5.14832) cxcl11"/>
    <att type="string" name="canonicalName" value="ifi27 (iHOP,0.545863,5.14832) cxcl11"/>
    <att type="string" name="vizmap:iHOP_24_gml EDGE_TGTARROW_COLOR" value="java.awt.Color[r=255,g=232,b=0]"/>
    <att type="string" name="interaction" value="iHOP,0.545863,5.14832"/>
    <att type="string" name="vizmap:iHOP_24_gml EDGE_COLOR" value="java.awt.Color[r=255,g=232,b=0]"/>
    <att type="string" name="iHOP_24.gml.canonicalName" value="ifi27 (iHOP,0.545863,5.14832) cxcl11"/>
    <graphics width="2" fill="#ffe800" cy:sourceArrow="0" cy:targetArrow="0" cy:sourceArrowColor="#000000" cy:targetArrowColor="#ffe800" cy:edgeLabelFont="SanSerif-0-10" cy:edgeLineType="SOLID" cy:curved="STRAIGHT_LINES"/>
  </edge>
  <edge label="ifi27 (iHOP,1.59663,4.09755) cxcl10" source="-48" target="-145">
    <att type="string" name="iHOP_24.gml.canonicalName.1" value="ifi27 (iHOP,1.59663,4.09755) cxcl10"/>
    <att type="string" name="canonicalName" value="ifi27 (iHOP,1.59663,4.09755) cxcl10"/>
    <att type="string" name="vizmap:iHOP_24_gml EDGE_TGTARROW_COLOR" value="java.awt.Color[r=255,g=185,b=0]"/>
    <att type="string" name="interaction" value="iHOP,1.59663,4.09755"/>
    <att type="string" name="vizmap:iHOP_24_gml EDGE_COLOR" value="java.awt.Color[r=255,g=185,b=0]"/>
    <att type="string" name="iHOP_24.gml.canonicalName" value="ifi27 (iHOP,1.59663,4.09755) cxcl10"/>
    <graphics width="2" fill="#ffb900" cy:sourceArrow="0" cy:targetArrow="0" cy:sourceArrowColor="#000000" cy:targetArrowColor="#ffb900" cy:edgeLabelFont="SanSerif-0-10" cy:edgeLineType="SOLID" cy:curved="STRAIGHT_LINES"/>
  </edge>
  <edge label="ifi27 (iHOP,3.60318,2.09099) ccna1" source="-48" target="-480">
    <att type="string" name="iHOP_24.gml.canonicalName.1" value="ifi27 (iHOP,3.60318,2.09099) ccna1"/>
    <att type="string" name="canonicalName" value="ifi27 (iHOP,3.60318,2.09099) ccna1"/>
    <att type="string" name="vizmap:iHOP_24_gml EDGE_TGTARROW_COLOR" value="java.awt.Color[r=188,g=94,b=0]"/>
    <att type="string" name="interaction" value="iHOP,3.60318,2.09099"/>
    <att type="string" name="vizmap:iHOP_24_gml EDGE_COLOR" value="java.awt.Color[r=188,g=94,b=0]"/>
    <att type="string" name="iHOP_24.gml.canonicalName" value="ifi27 (iHOP,3.60318,2.09099) ccna1"/>
    <graphics width="2" fill="#bc5e00" cy:sourceArrow="0" cy:targetArrow="0" cy:sourceArrowColor="#000000" cy:targetArrowColor="#bc5e00" cy:edgeLabelFont="SanSerif-0-10" cy:edgeLineType="SOLID" cy:curved="STRAIGHT_LINES"/>
  </edge>
  <edge label="e2f1 (iHOP,3.61327,2.08091) uhrf1" source="-138" target="-226">
    <att type="string" name="iHOP_24.gml.canonicalName.1" value="e2f1 (iHOP,3.61327,2.08091) uhrf1"/>
    <att type="string" name="canonicalName" value="e2f1 (iHOP,3.61327,2.08091) uhrf1"/>
    <att type="string" name="vizmap:iHOP_24_gml EDGE_TGTARROW_COLOR" value="java.awt.Color[r=188,g=94,b=0]"/>
    <att type="string" name="interaction" value="iHOP,3.61327,2.08091"/>
    <att type="string" name="vizmap:iHOP_24_gml EDGE_COLOR" value="java.awt.Color[r=188,g=94,b=0]"/>
    <att type="string" name="iHOP_24.gml.canonicalName" value="e2f1 (iHOP,3.61327,2.08091) uhrf1"/>
    <graphics width="2" fill="#bc5e00" cy:sourceArrow="0" cy:targetArrow="0" cy:sourceArrowColor="#000000" cy:targetArrowColor="#bc5e00" cy:edgeLabelFont="SanSerif-0-10" cy:edgeLineType="SOLID" cy:curved="STRAIGHT_LINES"/>
  </edge>
  <edge label="e2f1 (iHOP,3.85052,1.84366) txnip" source="-138" target="-128">
    <att type="string" name="iHOP_24.gml.canonicalName.1" value="e2f1 (iHOP,3.85052,1.84366) txnip"/>
    <att type="string" name="canonicalName" value="e2f1 (iHOP,3.85052,1.84366) txnip"/>
    <att type="string" name="vizmap:iHOP_24_gml EDGE_TGTARROW_COLOR" value="java.awt.Color[r=166,g=83,b=0]"/>
    <att type="string" name="interaction" value="iHOP,3.85052,1.84366"/>
    <att type="string" name="vizmap:iHOP_24_gml EDGE_COLOR" value="java.awt.Color[r=166,g=83,b=0]"/>
    <att type="string" name="iHOP_24.gml.canonicalName" value="e2f1 (iHOP,3.85052,1.84366) txnip"/>
    <graphics width="2" fill="#a65300" cy:sourceArrow="0" cy:targetArrow="0" cy:sourceArrowColor="#000000" cy:targetArrowColor="#a65300" cy:edgeLabelFont="SanSerif-0-10" cy:edgeLineType="SOLID" cy:curved="STRAIGHT_LINES"/>
  </edge>
  <edge label="e2f1 (iHOP,3.58826,2.10592) stat1" source="-138" target="-144">
    <att type="string" name="iHOP_24.gml.canonicalName.1" value="e2f1 (iHOP,3.58826,2.10592) stat1"/>
    <att type="string" name="canonicalName" value="e2f1 (iHOP,3.58826,2.10592) stat1"/>
    <att type="string" name="vizmap:iHOP_24_gml EDGE_TGTARROW_COLOR" value="java.awt.Color[r=190,g=95,b=0]"/>
    <att type="string" name="interaction" value="iHOP,3.58826,2.10592"/>
    <att type="string" name="vizmap:iHOP_24_gml EDGE_COLOR" value="java.awt.Color[r=190,g=95,b=0]"/>
    <att type="string" name="iHOP_24.gml.canonicalName" value="e2f1 (iHOP,3.58826,2.10592) stat1"/>
    <graphics width="2" fill="#be5f00" cy:sourceArrow="0" cy:targetArrow="0" cy:sourceArrowColor="#000000" cy:targetArrowColor="#be5f00" cy:edgeLabelFont="SanSerif-0-10" cy:edgeLineType="SOLID" cy:curved="STRAIGHT_LINES"/>
  </edge>
  <edge label="e2f1 (iHOP,2.48878,3.2054) sod2" source="-138" target="-472">
    <att type="string" name="iHOP_24.gml.canonicalName.1" value="e2f1 (iHOP,2.48878,3.2054) sod2"/>
    <att type="string" name="canonicalName" value="e2f1 (iHOP,2.48878,3.2054) sod2"/>
    <att type="string" name="vizmap:iHOP_24_gml EDGE_TGTARROW_COLOR" value="java.awt.Color[r=255,g=144,b=0]"/>
    <att type="string" name="interaction" value="iHOP,2.48878,3.2054"/>
    <att type="string" name="vizmap:iHOP_24_gml EDGE_COLOR" value="java.awt.Color[r=255,g=144,b=0]"/>
    <att type="string" name="iHOP_24.gml.canonicalName" value="e2f1 (iHOP,2.48878,3.2054) sod2"/>
    <graphics width="2" fill="#ff9000" cy:sourceArrow="0" cy:targetArrow="0" cy:sourceArrowColor="#000000" cy:targetArrowColor="#ff9000" cy:edgeLabelFont="SanSerif-0-10" cy:edgeLineType="SOLID" cy:curved="STRAIGHT_LINES"/>
  </edge>
  <edge label="e2f1 (iHOP,3.55062,2.14356) mki67" source="-138" target="-35">
    <att type="string" name="iHOP_24.gml.canonicalName.1" value="e2f1 (iHOP,3.55062,2.14356) mki67"/>
    <att type="string" name="canonicalName" value="e2f1 (iHOP,3.55062,2.14356) mki67"/>
    <att type="string" name="vizmap:iHOP_24_gml EDGE_TGTARROW_COLOR" value="java.awt.Color[r=192,g=96,b=0]"/>
    <att type="string" name="interaction" value="iHOP,3.55062,2.14356"/>
    <att type="string" name="vizmap:iHOP_24_gml EDGE_COLOR" value="java.awt.Color[r=192,g=96,b=0]"/>
    <att type="string" name="iHOP_24.gml.canonicalName" value="e2f1 (iHOP,3.55062,2.14356) mki67"/>
    <graphics width="2" fill="#c06000" cy:sourceArrow="0" cy:targetArrow="0" cy:sourceArrowColor="#000000" cy:targetArrowColor="#c06000" cy:edgeLabelFont="SanSerif-0-10" cy:edgeLineType="SOLID" cy:curved="STRAIGHT_LINES"/>
  </edge>
  <edge label="e2f1 (iHOP,3.28468,2.4095) mcm10" source="-138" target="-116">
    <att type="string" name="iHOP_24.gml.canonicalName.1" value="e2f1 (iHOP,3.28468,2.4095) mcm10"/>
    <att type="string" name="canonicalName" value="e2f1 (iHOP,3.28468,2.4095) mcm10"/>
    <att type="string" name="vizmap:iHOP_24_gml EDGE_TGTARROW_COLOR" value="java.awt.Color[r=216,g=108,b=0]"/>
    <att type="string" name="interaction" value="iHOP,3.28468,2.4095"/>
    <att type="string" name="vizmap:iHOP_24_gml EDGE_COLOR" value="java.awt.Color[r=216,g=108,b=0]"/>
    <att type="string" name="iHOP_24.gml.canonicalName" value="e2f1 (iHOP,3.28468,2.4095) mcm10"/>
    <graphics width="2" fill="#d86c00" cy:sourceArrow="0" cy:targetArrow="0" cy:sourceArrowColor="#000000" cy:targetArrowColor="#d86c00" cy:edgeLabelFont="SanSerif-0-10" cy:edgeLineType="SOLID" cy:curved="STRAIGHT_LINES"/>
  </edge>
  <edge label="e2f1 (iHOP,2.87999,2.81419) ifi27" source="-138" target="-48">
    <att type="string" name="iHOP_24.gml.canonicalName.1" value="e2f1 (iHOP,2.87999,2.81419) ifi27"/>
    <att type="string" name="canonicalName" value="e2f1 (iHOP,2.87999,2.81419) ifi27"/>
    <att type="string" name="vizmap:iHOP_24_gml EDGE_TGTARROW_COLOR" value="java.awt.Color[r=254,g=127,b=0]"/>
    <att type="string" name="interaction" value="iHOP,2.87999,2.81419"/>
    <att type="string" name="vizmap:iHOP_24_gml EDGE_COLOR" value="java.awt.Color[r=254,g=127,b=0]"/>
    <att type="string" name="iHOP_24.gml.canonicalName" value="e2f1 (iHOP,2.87999,2.81419) ifi27"/>
    <graphics width="2" fill="#fe7f00" cy:sourceArrow="0" cy:targetArrow="0" cy:sourceArrowColor="#000000" cy:targetArrowColor="#fe7f00" cy:edgeLabelFont="SanSerif-0-10" cy:edgeLineType="SOLID" cy:curved="STRAIGHT_LINES"/>
  </edge>
  <edge label="e2f1 (iHOP,2.59409,3.10009) egr1" source="-138" target="-227">
    <att type="string" name="iHOP_24.gml.canonicalName.1" value="e2f1 (iHOP,2.59409,3.10009) egr1"/>
    <att type="string" name="canonicalName" value="e2f1 (iHOP,2.59409,3.10009) egr1"/>
    <att type="string" name="vizmap:iHOP_24_gml EDGE_TGTARROW_COLOR" value="java.awt.Color[r=255,g=140,b=0]"/>
    <att type="string" name="interaction" value="iHOP,2.59409,3.10009"/>
    <att type="string" name="vizmap:iHOP_24_gml EDGE_COLOR" value="java.awt.Color[r=255,g=140,b=0]"/>
    <att type="string" name="iHOP_24.gml.canonicalName" value="e2f1 (iHOP,2.59409,3.10009) egr1"/>
    <graphics width="2" fill="#ff8c00" cy:sourceArrow="0" cy:targetArrow="0" cy:sourceArrowColor="#000000" cy:targetArrowColor="#ff8c00" cy:edgeLabelFont="SanSerif-0-10" cy:edgeLineType="SOLID" cy:curved="STRAIGHT_LINES"/>
  </edge>
  <edge label="cdkn1b (iHOP,2.86565,2.82852) fos" source="-476" target="-142">
    <att type="string" name="iHOP_24.gml.canonicalName.1" value="cdkn1b (iHOP,2.86565,2.82852) fos"/>
    <att type="string" name="canonicalName" value="cdkn1b (iHOP,2.86565,2.82852) fos"/>
    <att type="string" name="vizmap:iHOP_24_gml EDGE_TGTARROW_COLOR" value="java.awt.Color[r=254,g=127,b=0]"/>
    <att type="string" name="interaction" value="iHOP,2.86565,2.82852"/>
    <att type="string" name="vizmap:iHOP_24_gml EDGE_COLOR" value="java.awt.Color[r=254,g=127,b=0]"/>
    <att type="string" name="iHOP_24.gml.canonicalName" value="cdkn1b (iHOP,2.86565,2.82852) fos"/>
    <graphics width="2" fill="#fe7f00" cy:sourceArrow="0" cy:targetArrow="0" cy:sourceArrowColor="#000000" cy:targetArrowColor="#fe7f00" cy:edgeLabelFont="SanSerif-0-10" cy:edgeLineType="SOLID" cy:curved="STRAIGHT_LINES"/>
  </edge>
  <edge label="ccnd1 (iHOP,3.26445,2.42973) ifi27" source="-477" target="-48">
    <att type="string" name="iHOP_24.gml.canonicalName.1" value="ccnd1 (iHOP,3.26445,2.42973) ifi27"/>
    <att type="string" name="canonicalName" value="ccnd1 (iHOP,3.26445,2.42973) ifi27"/>
    <att type="string" name="vizmap:iHOP_24_gml EDGE_TGTARROW_COLOR" value="java.awt.Color[r=218,g=109,b=0]"/>
    <att type="string" name="interaction" value="iHOP,3.26445,2.42973"/>
    <att type="string" name="vizmap:iHOP_24_gml EDGE_COLOR" value="java.awt.Color[r=218,g=109,b=0]"/>
    <att type="string" name="iHOP_24.gml.canonicalName" value="ccnd1 (iHOP,3.26445,2.42973) ifi27"/>
    <graphics width="2" fill="#da6d00" cy:sourceArrow="0" cy:targetArrow="0" cy:sourceArrowColor="#000000" cy:targetArrowColor="#da6d00" cy:edgeLabelFont="SanSerif-0-10" cy:edgeLineType="SOLID" cy:curved="STRAIGHT_LINES"/>
  </edge>
  <edge label="ccnd1 (iHOP,2.71903,2.97515) fos" source="-477" target="-142">
    <att type="string" name="iHOP_24.gml.canonicalName.1" value="ccnd1 (iHOP,2.71903,2.97515) fos"/>
    <att type="string" name="canonicalName" value="ccnd1 (iHOP,2.71903,2.97515) fos"/>
    <att type="string" name="vizmap:iHOP_24_gml EDGE_TGTARROW_COLOR" value="java.awt.Color[r=255,g=134,b=0]"/>
    <att type="string" name="interaction" value="iHOP,2.71903,2.97515"/>
    <att type="string" name="vizmap:iHOP_24_gml EDGE_COLOR" value="java.awt.Color[r=255,g=134,b=0]"/>
    <att type="string" name="iHOP_24.gml.canonicalName" value="ccnd1 (iHOP,2.71903,2.97515) fos"/>
    <graphics width="2" fill="#ff8600" cy:sourceArrow="0" cy:targetArrow="0" cy:sourceArrowColor="#000000" cy:targetArrowColor="#ff8600" cy:edgeLabelFont="SanSerif-0-10" cy:edgeLineType="SOLID" cy:curved="STRAIGHT_LINES"/>
  </edge>
  <edge label="ccnd1 (iHOP,3.84142,1.85276) cdc6" source="-477" target="-257">
    <att type="string" name="iHOP_24.gml.canonicalName.1" value="ccnd1 (iHOP,3.84142,1.85276) cdc6"/>
    <att type="string" name="canonicalName" value="ccnd1 (iHOP,3.84142,1.85276) cdc6"/>
    <att type="string" name="vizmap:iHOP_24_gml EDGE_TGTARROW_COLOR" value="java.awt.Color[r=166,g=83,b=0]"/>
    <att type="string" name="interaction" value="iHOP,3.84142,1.85276"/>
    <att type="string" name="vizmap:iHOP_24_gml EDGE_COLOR" value="java.awt.Color[r=166,g=83,b=0]"/>
    <att type="string" name="iHOP_24.gml.canonicalName" value="ccnd1 (iHOP,3.84142,1.85276) cdc6"/>
    <graphics width="2" fill="#a65300" cy:sourceArrow="0" cy:targetArrow="0" cy:sourceArrowColor="#000000" cy:targetArrowColor="#a65300" cy:edgeLabelFont="SanSerif-0-10" cy:edgeLineType="SOLID" cy:curved="STRAIGHT_LINES"/>
  </edge>
  <edge label="ccnd1 (iHOP,4.10572,1.58846) cd38" source="-477" target="-197">
    <att type="string" name="iHOP_24.gml.canonicalName.1" value="ccnd1 (iHOP,4.10572,1.58846) cd38"/>
    <att type="string" name="canonicalName" value="ccnd1 (iHOP,4.10572,1.58846) cd38"/>
    <att type="string" name="vizmap:iHOP_24_gml EDGE_TGTARROW_COLOR" value="java.awt.Color[r=142,g=71,b=0]"/>
    <att type="string" name="interaction" value="iHOP,4.10572,1.58846"/>
    <att type="string" name="vizmap:iHOP_24_gml EDGE_COLOR" value="java.awt.Color[r=142,g=71,b=0]"/>
    <att type="string" name="iHOP_24.gml.canonicalName" value="ccnd1 (iHOP,4.10572,1.58846) cd38"/>
    <graphics width="2" fill="#8e4700" cy:sourceArrow="0" cy:targetArrow="0" cy:sourceArrowColor="#000000" cy:targetArrowColor="#8e4700" cy:edgeLabelFont="SanSerif-0-10" cy:edgeLineType="SOLID" cy:curved="STRAIGHT_LINES"/>
  </edge>
  <edge label="isg15 (iHOP,3.51,2.18418) herc5" source="-478" target="-162">
    <att type="string" name="iHOP_24.gml.canonicalName.1" value="isg15 (iHOP,3.51,2.18418) herc5"/>
    <att type="string" name="canonicalName" value="isg15 (iHOP,3.51,2.18418) herc5"/>
    <att type="string" name="vizmap:iHOP_24_gml EDGE_TGTARROW_COLOR" value="java.awt.Color[r=196,g=98,b=0]"/>
    <att type="string" name="interaction" value="iHOP,3.51,2.18418"/>
    <att type="string" name="vizmap:iHOP_24_gml EDGE_COLOR" value="java.awt.Color[r=196,g=98,b=0]"/>
    <att type="string" name="iHOP_24.gml.canonicalName" value="isg15 (iHOP,3.51,2.18418) herc5"/>
    <graphics width="2" fill="#c46200" cy:sourceArrow="0" cy:targetArrow="0" cy:sourceArrowColor="#000000" cy:targetArrowColor="#c46200" cy:edgeLabelFont="SanSerif-0-10" cy:edgeLineType="SOLID" cy:curved="STRAIGHT_LINES"/>
  </edge>
  <edge label="gsta2 (iHOP,3.69908,1.9951) gsta5" source="-100" target="-103">
    <att type="string" name="iHOP_24.gml.canonicalName.1" value="gsta2 (iHOP,3.69908,1.9951) gsta5"/>
    <att type="string" name="canonicalName" value="gsta2 (iHOP,3.69908,1.9951) gsta5"/>
    <att type="string" name="vizmap:iHOP_24_gml EDGE_TGTARROW_COLOR" value="java.awt.Color[r=180,g=90,b=0]"/>
    <att type="string" name="interaction" value="iHOP,3.69908,1.9951"/>
    <att type="string" name="vizmap:iHOP_24_gml EDGE_COLOR" value="java.awt.Color[r=180,g=90,b=0]"/>
    <att type="string" name="iHOP_24.gml.canonicalName" value="gsta2 (iHOP,3.69908,1.9951) gsta5"/>
    <graphics width="2" fill="#b45a00" cy:sourceArrow="0" cy:targetArrow="0" cy:sourceArrowColor="#000000" cy:targetArrowColor="#b45a00" cy:edgeLabelFont="SanSerif-0-10" cy:edgeLineType="SOLID" cy:curved="STRAIGHT_LINES"/>
  </edge>
  <edge label="gsta2 (iHOP,3.8616,1.83258) gsta3" source="-100" target="-99">
    <att type="string" name="iHOP_24.gml.canonicalName.1" value="gsta2 (iHOP,3.8616,1.83258) gsta3"/>
    <att type="string" name="canonicalName" value="gsta2 (iHOP,3.8616,1.83258) gsta3"/>
    <att type="string" name="vizmap:iHOP_24_gml EDGE_TGTARROW_COLOR" value="java.awt.Color[r=164,g=82,b=0]"/>
    <att type="string" name="interaction" value="iHOP,3.8616,1.83258"/>
    <att type="string" name="vizmap:iHOP_24_gml EDGE_COLOR" value="java.awt.Color[r=164,g=82,b=0]"/>
    <att type="string" name="iHOP_24.gml.canonicalName" value="gsta2 (iHOP,3.8616,1.83258) gsta3"/>
    <graphics width="2" fill="#a45200" cy:sourceArrow="0" cy:targetArrow="0" cy:sourceArrowColor="#000000" cy:targetArrowColor="#a45200" cy:edgeLabelFont="SanSerif-0-10" cy:edgeLineType="SOLID" cy:curved="STRAIGHT_LINES"/>
  </edge>
  <edge label="gsta2 (iHOP,3.71548,1.9787) chst4" source="-100" target="-261">
    <att type="string" name="iHOP_24.gml.canonicalName.1" value="gsta2 (iHOP,3.71548,1.9787) chst4"/>
    <att type="string" name="canonicalName" value="gsta2 (iHOP,3.71548,1.9787) chst4"/>
    <att type="string" name="vizmap:iHOP_24_gml EDGE_TGTARROW_COLOR" value="java.awt.Color[r=178,g=89,b=0]"/>
    <att type="string" name="interaction" value="iHOP,3.71548,1.9787"/>
    <att type="string" name="vizmap:iHOP_24_gml EDGE_COLOR" value="java.awt.Color[r=178,g=89,b=0]"/>
    <att type="string" name="iHOP_24.gml.canonicalName" value="gsta2 (iHOP,3.71548,1.9787) chst4"/>
    <graphics width="2" fill="#b25900" cy:sourceArrow="0" cy:targetArrow="0" cy:sourceArrowColor="#000000" cy:targetArrowColor="#b25900" cy:edgeLabelFont="SanSerif-0-10" cy:edgeLineType="SOLID" cy:curved="STRAIGHT_LINES"/>
  </edge>
  <edge label="gsta1 (iHOP,2.41878,3.2754) sod2" source="-101" target="-472">
    <att type="string" name="iHOP_24.gml.canonicalName.1" value="gsta1 (iHOP,2.41878,3.2754) sod2"/>
    <att type="string" name="canonicalName" value="gsta1 (iHOP,2.41878,3.2754) sod2"/>
    <att type="string" name="vizmap:iHOP_24_gml EDGE_TGTARROW_COLOR" value="java.awt.Color[r=255,g=148,b=0]"/>
    <att type="string" name="interaction" value="iHOP,2.41878,3.2754"/>
    <att type="string" name="vizmap:iHOP_24_gml EDGE_COLOR" value="java.awt.Color[r=255,g=148,b=0]"/>
    <att type="string" name="iHOP_24.gml.canonicalName" value="gsta1 (iHOP,2.41878,3.2754) sod2"/>
    <graphics width="2" fill="#ff9400" cy:sourceArrow="0" cy:targetArrow="0" cy:sourceArrowColor="#000000" cy:targetArrowColor="#ff9400" cy:edgeLabelFont="SanSerif-0-10" cy:edgeLineType="SOLID" cy:curved="STRAIGHT_LINES"/>
  </edge>
  <edge label="gsta1 (iHOP,3.38759,2.30659) jun" source="-101" target="-56">
    <att type="string" name="iHOP_24.gml.canonicalName.1" value="gsta1 (iHOP,3.38759,2.30659) jun"/>
    <att type="string" name="canonicalName" value="gsta1 (iHOP,3.38759,2.30659) jun"/>
    <att type="string" name="vizmap:iHOP_24_gml EDGE_TGTARROW_COLOR" value="java.awt.Color[r=208,g=104,b=0]"/>
    <att type="string" name="interaction" value="iHOP,3.38759,2.30659"/>
    <att type="string" name="vizmap:iHOP_24_gml EDGE_COLOR" value="java.awt.Color[r=208,g=104,b=0]"/>
    <att type="string" name="iHOP_24.gml.canonicalName" value="gsta1 (iHOP,3.38759,2.30659) jun"/>
    <graphics width="2" fill="#d06800" cy:sourceArrow="0" cy:targetArrow="0" cy:sourceArrowColor="#000000" cy:targetArrowColor="#d06800" cy:edgeLabelFont="SanSerif-0-10" cy:edgeLineType="SOLID" cy:curved="STRAIGHT_LINES"/>
  </edge>
  <edge label="gsta1 (iHOP,3.59372,2.10046) gsta5" source="-101" target="-103">
    <att type="string" name="iHOP_24.gml.canonicalName.1" value="gsta1 (iHOP,3.59372,2.10046) gsta5"/>
    <att type="string" name="canonicalName" value="gsta1 (iHOP,3.59372,2.10046) gsta5"/>
    <att type="string" name="vizmap:iHOP_24_gml EDGE_TGTARROW_COLOR" value="java.awt.Color[r=190,g=95,b=0]"/>
    <att type="string" name="interaction" value="iHOP,3.59372,2.10046"/>
    <att type="string" name="vizmap:iHOP_24_gml EDGE_COLOR" value="java.awt.Color[r=190,g=95,b=0]"/>
    <att type="string" name="iHOP_24.gml.canonicalName" value="gsta1 (iHOP,3.59372,2.10046) gsta5"/>
    <graphics width="2" fill="#be5f00" cy:sourceArrow="0" cy:targetArrow="0" cy:sourceArrowColor="#000000" cy:targetArrowColor="#be5f00" cy:edgeLabelFont="SanSerif-0-10" cy:edgeLineType="SOLID" cy:curved="STRAIGHT_LINES"/>
  </edge>
  <edge label="gsta1 (iHOP,3.75624,1.93794) gsta3" source="-101" target="-99">
    <att type="string" name="iHOP_24.gml.canonicalName.1" value="gsta1 (iHOP,3.75624,1.93794) gsta3"/>
    <att type="string" name="canonicalName" value="gsta1 (iHOP,3.75624,1.93794) gsta3"/>
    <att type="string" name="vizmap:iHOP_24_gml EDGE_TGTARROW_COLOR" value="java.awt.Color[r=174,g=87,b=0]"/>
    <att type="string" name="interaction" value="iHOP,3.75624,1.93794"/>
    <att type="string" name="vizmap:iHOP_24_gml EDGE_COLOR" value="java.awt.Color[r=174,g=87,b=0]"/>
    <att type="string" name="iHOP_24.gml.canonicalName" value="gsta1 (iHOP,3.75624,1.93794) gsta3"/>
    <graphics width="2" fill="#ae5700" cy:sourceArrow="0" cy:targetArrow="0" cy:sourceArrowColor="#000000" cy:targetArrowColor="#ae5700" cy:edgeLabelFont="SanSerif-0-10" cy:edgeLineType="SOLID" cy:curved="STRAIGHT_LINES"/>
  </edge>
  <edge label="gsta1 (iHOP,3.75624,1.93794) gsta2" source="-101" target="-100">
    <att type="string" name="iHOP_24.gml.canonicalName.1" value="gsta1 (iHOP,3.75624,1.93794) gsta2"/>
    <att type="string" name="canonicalName" value="gsta1 (iHOP,3.75624,1.93794) gsta2"/>
    <att type="string" name="vizmap:iHOP_24_gml EDGE_TGTARROW_COLOR" value="java.awt.Color[r=174,g=87,b=0]"/>
    <att type="string" name="interaction" value="iHOP,3.75624,1.93794"/>
    <att type="string" name="vizmap:iHOP_24_gml EDGE_COLOR" value="java.awt.Color[r=174,g=87,b=0]"/>
    <att type="string" name="iHOP_24.gml.canonicalName" value="gsta1 (iHOP,3.75624,1.93794) gsta2"/>
    <graphics width="2" fill="#ae5700" cy:sourceArrow="0" cy:targetArrow="0" cy:sourceArrowColor="#000000" cy:targetArrowColor="#ae5700" cy:edgeLabelFont="SanSerif-0-10" cy:edgeLineType="SOLID" cy:curved="STRAIGHT_LINES"/>
  </edge>
  <edge label="gsta1 (iHOP,3.61012,2.08406) chst4" source="-101" target="-261">
    <att type="string" name="iHOP_24.gml.canonicalName.1" value="gsta1 (iHOP,3.61012,2.08406) chst4"/>
    <att type="string" name="canonicalName" value="gsta1 (iHOP,3.61012,2.08406) chst4"/>
    <att type="string" name="vizmap:iHOP_24_gml EDGE_TGTARROW_COLOR" value="java.awt.Color[r=188,g=94,b=0]"/>
    <att type="string" name="interaction" value="iHOP,3.61012,2.08406"/>
    <att type="string" name="vizmap:iHOP_24_gml EDGE_COLOR" value="java.awt.Color[r=188,g=94,b=0]"/>
    <att type="string" name="iHOP_24.gml.canonicalName" value="gsta1 (iHOP,3.61012,2.08406) chst4"/>
    <graphics width="2" fill="#bc5e00" cy:sourceArrow="0" cy:targetArrow="0" cy:sourceArrowColor="#000000" cy:targetArrowColor="#bc5e00" cy:edgeLabelFont="SanSerif-0-10" cy:edgeLineType="SOLID" cy:curved="STRAIGHT_LINES"/>
  </edge>
  <edge label="vcam1 (iHOP,0.883786,4.81039) cxcl11" source="-154" target="-143">
    <att type="string" name="iHOP_24.gml.canonicalName.1" value="vcam1 (iHOP,0.883786,4.81039) cxcl11"/>
    <att type="string" name="canonicalName" value="vcam1 (iHOP,0.883786,4.81039) cxcl11"/>
    <att type="string" name="vizmap:iHOP_24_gml EDGE_TGTARROW_COLOR" value="java.awt.Color[r=255,g=217,b=0]"/>
    <att type="string" name="interaction" value="iHOP,0.883786,4.81039"/>
    <att type="string" name="vizmap:iHOP_24_gml EDGE_COLOR" value="java.awt.Color[r=255,g=217,b=0]"/>
    <att type="string" name="iHOP_24.gml.canonicalName" value="vcam1 (iHOP,0.883786,4.81039) cxcl11"/>
    <graphics width="2" fill="#ffd900" cy:sourceArrow="0" cy:targetArrow="0" cy:sourceArrowColor="#000000" cy:targetArrowColor="#ffd900" cy:edgeLabelFont="SanSerif-0-10" cy:edgeLineType="SOLID" cy:curved="STRAIGHT_LINES"/>
  </edge>
  <edge label="vcam1 (iHOP,2.67817,3.01601) il1rl1" source="-154" target="-136">
    <att type="string" name="iHOP_24.gml.canonicalName.1" value="vcam1 (iHOP,2.67817,3.01601) il1rl1"/>
    <att type="string" name="canonicalName" value="vcam1 (iHOP,2.67817,3.01601) il1rl1"/>
    <att type="string" name="vizmap:iHOP_24_gml EDGE_TGTARROW_COLOR" value="java.awt.Color[r=255,g=136,b=0]"/>
    <att type="string" name="interaction" value="iHOP,2.67817,3.01601"/>
    <att type="string" name="vizmap:iHOP_24_gml EDGE_COLOR" value="java.awt.Color[r=255,g=136,b=0]"/>
    <att type="string" name="iHOP_24.gml.canonicalName" value="vcam1 (iHOP,2.67817,3.01601) il1rl1"/>
    <graphics width="2" fill="#ff8800" cy:sourceArrow="0" cy:targetArrow="0" cy:sourceArrowColor="#000000" cy:targetArrowColor="#ff8800" cy:edgeLabelFont="SanSerif-0-10" cy:edgeLineType="SOLID" cy:curved="STRAIGHT_LINES"/>
  </edge>
  <edge label="cxcr4 (iHOP,4.1829,1.51127) e2f1" source="-479" target="-138">
    <att type="string" name="iHOP_24.gml.canonicalName.1" value="cxcr4 (iHOP,4.1829,1.51127) e2f1"/>
    <att type="string" name="canonicalName" value="cxcr4 (iHOP,4.1829,1.51127) e2f1"/>
    <att type="string" name="vizmap:iHOP_24_gml EDGE_TGTARROW_COLOR" value="java.awt.Color[r=136,g=68,b=0]"/>
    <att type="string" name="interaction" value="iHOP,4.1829,1.51127"/>
    <att type="string" name="vizmap:iHOP_24_gml EDGE_COLOR" value="java.awt.Color[r=136,g=68,b=0]"/>
    <att type="string" name="iHOP_24.gml.canonicalName" value="cxcr4 (iHOP,4.1829,1.51127) e2f1"/>
    <graphics width="2" fill="#884400" cy:sourceArrow="0" cy:targetArrow="0" cy:sourceArrowColor="#000000" cy:targetArrowColor="#884400" cy:edgeLabelFont="SanSerif-0-10" cy:edgeLineType="SOLID" cy:curved="STRAIGHT_LINES"/>
  </edge>
  <edge label="cxcr4 (iHOP,2.89954,2.79464) cxcl10" source="-479" target="-145">
    <att type="string" name="iHOP_24.gml.canonicalName.1" value="cxcr4 (iHOP,2.89954,2.79464) cxcl10"/>
    <att type="string" name="canonicalName" value="cxcr4 (iHOP,2.89954,2.79464) cxcl10"/>
    <att type="string" name="vizmap:iHOP_24_gml EDGE_TGTARROW_COLOR" value="java.awt.Color[r=252,g=126,b=0]"/>
    <att type="string" name="interaction" value="iHOP,2.89954,2.79464"/>
    <att type="string" name="vizmap:iHOP_24_gml EDGE_COLOR" value="java.awt.Color[r=252,g=126,b=0]"/>
    <att type="string" name="iHOP_24.gml.canonicalName" value="cxcr4 (iHOP,2.89954,2.79464) cxcl10"/>
    <graphics width="2" fill="#fc7e00" cy:sourceArrow="0" cy:targetArrow="0" cy:sourceArrowColor="#000000" cy:targetArrowColor="#fc7e00" cy:edgeLabelFont="SanSerif-0-10" cy:edgeLineType="SOLID" cy:curved="STRAIGHT_LINES"/>
  </edge>
  <edge label="ccna1 (iHOP,3.05777,2.63641) fos" source="-480" target="-142">
    <att type="string" name="iHOP_24.gml.canonicalName.1" value="ccna1 (iHOP,3.05777,2.63641) fos"/>
    <att type="string" name="canonicalName" value="ccna1 (iHOP,3.05777,2.63641) fos"/>
    <att type="string" name="vizmap:iHOP_24_gml EDGE_TGTARROW_COLOR" value="java.awt.Color[r=238,g=119,b=0]"/>
    <att type="string" name="interaction" value="iHOP,3.05777,2.63641"/>
    <att type="string" name="vizmap:iHOP_24_gml EDGE_COLOR" value="java.awt.Color[r=238,g=119,b=0]"/>
    <att type="string" name="iHOP_24.gml.canonicalName" value="ccna1 (iHOP,3.05777,2.63641) fos"/>
    <graphics width="2" fill="#ee7700" cy:sourceArrow="0" cy:targetArrow="0" cy:sourceArrowColor="#000000" cy:targetArrowColor="#ee7700" cy:edgeLabelFont="SanSerif-0-10" cy:edgeLineType="SOLID" cy:curved="STRAIGHT_LINES"/>
  </edge>
  <edge label="ccl5 (iHOP,3.42708,2.2671) tap1" source="-60" target="-87">
    <att type="string" name="iHOP_24.gml.canonicalName.1" value="ccl5 (iHOP,3.42708,2.2671) tap1"/>
    <att type="string" name="canonicalName" value="ccl5 (iHOP,3.42708,2.2671) tap1"/>
    <att type="string" name="vizmap:iHOP_24_gml EDGE_TGTARROW_COLOR" value="java.awt.Color[r=204,g=102,b=0]"/>
    <att type="string" name="interaction" value="iHOP,3.42708,2.2671"/>
    <att type="string" name="vizmap:iHOP_24_gml EDGE_COLOR" value="java.awt.Color[r=204,g=102,b=0]"/>
    <att type="string" name="iHOP_24.gml.canonicalName" value="ccl5 (iHOP,3.42708,2.2671) tap1"/>
    <graphics width="2" fill="#cc6600" cy:sourceArrow="0" cy:targetArrow="0" cy:sourceArrowColor="#000000" cy:targetArrowColor="#cc6600" cy:edgeLabelFont="SanSerif-0-10" cy:edgeLineType="SOLID" cy:curved="STRAIGHT_LINES"/>
  </edge>
  <edge label="ccl5 (iHOP,2.30474,3.38944) sod2" source="-60" target="-472">
    <att type="string" name="iHOP_24.gml.canonicalName.1" value="ccl5 (iHOP,2.30474,3.38944) sod2"/>
    <att type="string" name="canonicalName" value="ccl5 (iHOP,2.30474,3.38944) sod2"/>
    <att type="string" name="vizmap:iHOP_24_gml EDGE_TGTARROW_COLOR" value="java.awt.Color[r=255,g=153,b=0]"/>
    <att type="string" name="interaction" value="iHOP,2.30474,3.38944"/>
    <att type="string" name="vizmap:iHOP_24_gml EDGE_COLOR" value="java.awt.Color[r=255,g=153,b=0]"/>
    <att type="string" name="iHOP_24.gml.canonicalName" value="ccl5 (iHOP,2.30474,3.38944) sod2"/>
    <graphics width="2" fill="#ff9900" cy:sourceArrow="0" cy:targetArrow="0" cy:sourceArrowColor="#000000" cy:targetArrowColor="#ff9900" cy:edgeLabelFont="SanSerif-0-10" cy:edgeLineType="SOLID" cy:curved="STRAIGHT_LINES"/>
  </edge>
  <edge label="ccl5 (iHOP,3.14344,2.55074) il28a" source="-60" target="-178">
    <att type="string" name="iHOP_24.gml.canonicalName.1" value="ccl5 (iHOP,3.14344,2.55074) il28a"/>
    <att type="string" name="canonicalName" value="ccl5 (iHOP,3.14344,2.55074) il28a"/>
    <att type="string" name="vizmap:iHOP_24_gml EDGE_TGTARROW_COLOR" value="java.awt.Color[r=230,g=115,b=0]"/>
    <att type="string" name="interaction" value="iHOP,3.14344,2.55074"/>
    <att type="string" name="vizmap:iHOP_24_gml EDGE_COLOR" value="java.awt.Color[r=230,g=115,b=0]"/>
    <att type="string" name="iHOP_24.gml.canonicalName" value="ccl5 (iHOP,3.14344,2.55074) il28a"/>
    <graphics width="2" fill="#e67300" cy:sourceArrow="0" cy:targetArrow="0" cy:sourceArrowColor="#000000" cy:targetArrowColor="#e67300" cy:edgeLabelFont="SanSerif-0-10" cy:edgeLineType="SOLID" cy:curved="STRAIGHT_LINES"/>
  </edge>
  <edge label="ccl5 (iHOP,1.2727,4.42148) cxcl11" source="-60" target="-143">
    <att type="string" name="iHOP_24.gml.canonicalName.1" value="ccl5 (iHOP,1.2727,4.42148) cxcl11"/>
    <att type="string" name="canonicalName" value="ccl5 (iHOP,1.2727,4.42148) cxcl11"/>
    <att type="string" name="vizmap:iHOP_24_gml EDGE_TGTARROW_COLOR" value="java.awt.Color[r=255,g=199,b=0]"/>
    <att type="string" name="interaction" value="iHOP,1.2727,4.42148"/>
    <att type="string" name="vizmap:iHOP_24_gml EDGE_COLOR" value="java.awt.Color[r=255,g=199,b=0]"/>
    <att type="string" name="iHOP_24.gml.canonicalName" value="ccl5 (iHOP,1.2727,4.42148) cxcl11"/>
    <graphics width="2" fill="#ffc700" cy:sourceArrow="0" cy:targetArrow="0" cy:sourceArrowColor="#000000" cy:targetArrowColor="#ffc700" cy:edgeLabelFont="SanSerif-0-10" cy:edgeLineType="SOLID" cy:curved="STRAIGHT_LINES"/>
  </edge>
  <edge label="ccl2 (iHOP,0.056378,5.6378) cxcl11" source="-481" target="-143">
    <att type="string" name="iHOP_24.gml.canonicalName.1" value="ccl2 (iHOP,0.056378,5.6378) cxcl11"/>
    <att type="string" name="canonicalName" value="ccl2 (iHOP,0.056378,5.6378) cxcl11"/>
    <att type="string" name="vizmap:iHOP_24_gml EDGE_TGTARROW_COLOR" value="java.awt.Color[r=255,g=255,b=0]"/>
    <att type="string" name="interaction" value="iHOP,0.056378,5.6378"/>
    <att type="string" name="vizmap:iHOP_24_gml EDGE_COLOR" value="java.awt.Color[r=255,g=255,b=0]"/>
    <att type="string" name="iHOP_24.gml.canonicalName" value="ccl2 (iHOP,0.056378,5.6378) cxcl11"/>
    <graphics width="2" fill="#ffff00" cy:sourceArrow="0" cy:targetArrow="0" cy:sourceArrowColor="#000000" cy:targetArrowColor="#ffff00" cy:edgeLabelFont="SanSerif-0-10" cy:edgeLineType="SOLID" cy:curved="STRAIGHT_LINES"/>
  </edge>
  <edge label="ccl2 (iHOP,2.20647,3.48771) ccl5" source="-481" target="-60">
    <att type="string" name="iHOP_24.gml.canonicalName.1" value="ccl2 (iHOP,2.20647,3.48771) ccl5"/>
    <att type="string" name="canonicalName" value="ccl2 (iHOP,2.20647,3.48771) ccl5"/>
    <att type="string" name="vizmap:iHOP_24_gml EDGE_TGTARROW_COLOR" value="java.awt.Color[r=255,g=157,b=0]"/>
    <att type="string" name="interaction" value="iHOP,2.20647,3.48771"/>
    <att type="string" name="vizmap:iHOP_24_gml EDGE_COLOR" value="java.awt.Color[r=255,g=157,b=0]"/>
    <att type="string" name="iHOP_24.gml.canonicalName" value="ccl2 (iHOP,2.20647,3.48771) ccl5"/>
    <graphics width="2" fill="#ff9d00" cy:sourceArrow="0" cy:targetArrow="0" cy:sourceArrowColor="#000000" cy:targetArrowColor="#ff9d00" cy:edgeLabelFont="SanSerif-0-10" cy:edgeLineType="SOLID" cy:curved="STRAIGHT_LINES"/>
  </edge>
  <edge label="ccl2 (iHOP,1.55821,4.13596) ccl20" source="-481" target="-470">
    <att type="string" name="iHOP_24.gml.canonicalName.1" value="ccl2 (iHOP,1.55821,4.13596) ccl20"/>
    <att type="string" name="canonicalName" value="ccl2 (iHOP,1.55821,4.13596) ccl20"/>
    <att type="string" name="vizmap:iHOP_24_gml EDGE_TGTARROW_COLOR" value="java.awt.Color[r=255,g=187,b=0]"/>
    <att type="string" name="interaction" value="iHOP,1.55821,4.13596"/>
    <att type="string" name="vizmap:iHOP_24_gml EDGE_COLOR" value="java.awt.Color[r=255,g=187,b=0]"/>
    <att type="string" name="iHOP_24.gml.canonicalName" value="ccl2 (iHOP,1.55821,4.13596) ccl20"/>
    <graphics width="2" fill="#ffbb00" cy:sourceArrow="0" cy:targetArrow="0" cy:sourceArrowColor="#000000" cy:targetArrowColor="#ffbb00" cy:edgeLabelFont="SanSerif-0-10" cy:edgeLineType="SOLID" cy:curved="STRAIGHT_LINES"/>
  </edge>
  <edge label="tyms (iHOP,3.51847,2.17571) txnip" source="-38" target="-128">
    <att type="string" name="iHOP_24.gml.canonicalName.1" value="tyms (iHOP,3.51847,2.17571) txnip"/>
    <att type="string" name="canonicalName" value="tyms (iHOP,3.51847,2.17571) txnip"/>
    <att type="string" name="vizmap:iHOP_24_gml EDGE_TGTARROW_COLOR" value="java.awt.Color[r=196,g=98,b=0]"/>
    <att type="string" name="interaction" value="iHOP,3.51847,2.17571"/>
    <att type="string" name="vizmap:iHOP_24_gml EDGE_COLOR" value="java.awt.Color[r=196,g=98,b=0]"/>
    <att type="string" name="iHOP_24.gml.canonicalName" value="tyms (iHOP,3.51847,2.17571) txnip"/>
    <graphics width="2" fill="#c46200" cy:sourceArrow="0" cy:targetArrow="0" cy:sourceArrowColor="#000000" cy:targetArrowColor="#c46200" cy:edgeLabelFont="SanSerif-0-10" cy:edgeLineType="SOLID" cy:curved="STRAIGHT_LINES"/>
  </edge>
  <edge label="tap1 (iHOP,3.87297,1.82121) tnf" source="-87" target="-484">
    <att type="string" name="iHOP_24.gml.canonicalName.1" value="tap1 (iHOP,3.87297,1.82121) tnf"/>
    <att type="string" name="canonicalName" value="tap1 (iHOP,3.87297,1.82121) tnf"/>
    <att type="string" name="vizmap:iHOP_24_gml EDGE_TGTARROW_COLOR" value="java.awt.Color[r=164,g=82,b=0]"/>
    <att type="string" name="interaction" value="iHOP,3.87297,1.82121"/>
    <att type="string" name="vizmap:iHOP_24_gml EDGE_COLOR" value="java.awt.Color[r=164,g=82,b=0]"/>
    <att type="string" name="iHOP_24.gml.canonicalName" value="tap1 (iHOP,3.87297,1.82121) tnf"/>
    <graphics width="2" fill="#a45200" cy:sourceArrow="0" cy:targetArrow="0" cy:sourceArrowColor="#000000" cy:targetArrowColor="#a45200" cy:edgeLabelFont="SanSerif-0-10" cy:edgeLineType="SOLID" cy:curved="STRAIGHT_LINES"/>
  </edge>
  <edge label="jun (iHOP,3.18988,2.50429) irf7" source="-56" target="-216">
    <att type="string" name="iHOP_24.gml.canonicalName.1" value="jun (iHOP,3.18988,2.50429) irf7"/>
    <att type="string" name="canonicalName" value="jun (iHOP,3.18988,2.50429) irf7"/>
    <att type="string" name="vizmap:iHOP_24_gml EDGE_TGTARROW_COLOR" value="java.awt.Color[r=226,g=113,b=0]"/>
    <att type="string" name="interaction" value="iHOP,3.18988,2.50429"/>
    <att type="string" name="vizmap:iHOP_24_gml EDGE_COLOR" value="java.awt.Color[r=226,g=113,b=0]"/>
    <att type="string" name="iHOP_24.gml.canonicalName" value="jun (iHOP,3.18988,2.50429) irf7"/>
    <graphics width="2" fill="#e27100" cy:sourceArrow="0" cy:targetArrow="0" cy:sourceArrowColor="#000000" cy:targetArrowColor="#e27100" cy:edgeLabelFont="SanSerif-0-10" cy:edgeLineType="SOLID" cy:curved="STRAIGHT_LINES"/>
  </edge>
  <edge label="jun (iHOP,2.99419,2.69999) il28a" source="-56" target="-178">
    <att type="string" name="iHOP_24.gml.canonicalName.1" value="jun (iHOP,2.99419,2.69999) il28a"/>
    <att type="string" name="canonicalName" value="jun (iHOP,2.99419,2.69999) il28a"/>
    <att type="string" name="vizmap:iHOP_24_gml EDGE_TGTARROW_COLOR" value="java.awt.Color[r=244,g=122,b=0]"/>
    <att type="string" name="interaction" value="iHOP,2.99419,2.69999"/>
    <att type="string" name="vizmap:iHOP_24_gml EDGE_COLOR" value="java.awt.Color[r=244,g=122,b=0]"/>
    <att type="string" name="iHOP_24.gml.canonicalName" value="jun (iHOP,2.99419,2.69999) il28a"/>
    <graphics width="2" fill="#f47a00" cy:sourceArrow="0" cy:targetArrow="0" cy:sourceArrowColor="#000000" cy:targetArrowColor="#f47a00" cy:edgeLabelFont="SanSerif-0-10" cy:edgeLineType="SOLID" cy:curved="STRAIGHT_LINES"/>
  </edge>
  <edge label="jun (iHOP,3.27354,2.42063) ccl5" source="-56" target="-60">
    <att type="string" name="iHOP_24.gml.canonicalName.1" value="jun (iHOP,3.27354,2.42063) ccl5"/>
    <att type="string" name="canonicalName" value="jun (iHOP,3.27354,2.42063) ccl5"/>
    <att type="string" name="vizmap:iHOP_24_gml EDGE_TGTARROW_COLOR" value="java.awt.Color[r=218,g=109,b=0]"/>
    <att type="string" name="interaction" value="iHOP,3.27354,2.42063"/>
    <att type="string" name="vizmap:iHOP_24_gml EDGE_COLOR" value="java.awt.Color[r=218,g=109,b=0]"/>
    <att type="string" name="iHOP_24.gml.canonicalName" value="jun (iHOP,3.27354,2.42063) ccl5"/>
    <graphics width="2" fill="#da6d00" cy:sourceArrow="0" cy:targetArrow="0" cy:sourceArrowColor="#000000" cy:targetArrowColor="#da6d00" cy:edgeLabelFont="SanSerif-0-10" cy:edgeLineType="SOLID" cy:curved="STRAIGHT_LINES"/>
  </edge>
  <edge label="fos (iHOP,2.39423,3.29994) txnip" source="-142" target="-128">
    <att type="string" name="iHOP_24.gml.canonicalName.1" value="fos (iHOP,2.39423,3.29994) txnip"/>
    <att type="string" name="canonicalName" value="fos (iHOP,2.39423,3.29994) txnip"/>
    <att type="string" name="vizmap:iHOP_24_gml EDGE_TGTARROW_COLOR" value="java.awt.Color[r=255,g=149,b=0]"/>
    <att type="string" name="interaction" value="iHOP,2.39423,3.29994"/>
    <att type="string" name="vizmap:iHOP_24_gml EDGE_COLOR" value="java.awt.Color[r=255,g=149,b=0]"/>
    <att type="string" name="iHOP_24.gml.canonicalName" value="fos (iHOP,2.39423,3.29994) txnip"/>
    <graphics width="2" fill="#ff9500" cy:sourceArrow="0" cy:targetArrow="0" cy:sourceArrowColor="#000000" cy:targetArrowColor="#ff9500" cy:edgeLabelFont="SanSerif-0-10" cy:edgeLineType="SOLID" cy:curved="STRAIGHT_LINES"/>
  </edge>
  <edge label="fos (iHOP,2.20443,3.48975) tlr2" source="-142" target="-65">
    <att type="string" name="iHOP_24.gml.canonicalName.1" value="fos (iHOP,2.20443,3.48975) tlr2"/>
    <att type="string" name="canonicalName" value="fos (iHOP,2.20443,3.48975) tlr2"/>
    <att type="string" name="vizmap:iHOP_24_gml EDGE_TGTARROW_COLOR" value="java.awt.Color[r=255,g=157,b=0]"/>
    <att type="string" name="interaction" value="iHOP,2.20443,3.48975"/>
    <att type="string" name="vizmap:iHOP_24_gml EDGE_COLOR" value="java.awt.Color[r=255,g=157,b=0]"/>
    <att type="string" name="iHOP_24.gml.canonicalName" value="fos (iHOP,2.20443,3.48975) tlr2"/>
    <graphics width="2" fill="#ff9d00" cy:sourceArrow="0" cy:targetArrow="0" cy:sourceArrowColor="#000000" cy:targetArrowColor="#ff9d00" cy:edgeLabelFont="SanSerif-0-10" cy:edgeLineType="SOLID" cy:curved="STRAIGHT_LINES"/>
  </edge>
  <edge label="fos (iHOP,2.13197,3.5622) stat1" source="-142" target="-144">
    <att type="string" name="iHOP_24.gml.canonicalName.1" value="fos (iHOP,2.13197,3.5622) stat1"/>
    <att type="string" name="canonicalName" value="fos (iHOP,2.13197,3.5622) stat1"/>
    <att type="string" name="vizmap:iHOP_24_gml EDGE_TGTARROW_COLOR" value="java.awt.Color[r=255,g=161,b=0]"/>
    <att type="string" name="interaction" value="iHOP,2.13197,3.5622"/>
    <att type="string" name="vizmap:iHOP_24_gml EDGE_COLOR" value="java.awt.Color[r=255,g=161,b=0]"/>
    <att type="string" name="iHOP_24.gml.canonicalName" value="fos (iHOP,2.13197,3.5622) stat1"/>
    <graphics width="2" fill="#ffa100" cy:sourceArrow="0" cy:targetArrow="0" cy:sourceArrowColor="#000000" cy:targetArrowColor="#ffa100" cy:edgeLabelFont="SanSerif-0-10" cy:edgeLineType="SOLID" cy:curved="STRAIGHT_LINES"/>
  </edge>
  <edge label="fos (iHOP,1.03249,4.66169) sod2" source="-142" target="-472">
    <att type="string" name="iHOP_24.gml.canonicalName.1" value="fos (iHOP,1.03249,4.66169) sod2"/>
    <att type="string" name="canonicalName" value="fos (iHOP,1.03249,4.66169) sod2"/>
    <att type="string" name="vizmap:iHOP_24_gml EDGE_TGTARROW_COLOR" value="java.awt.Color[r=255,g=210,b=0]"/>
    <att type="string" name="interaction" value="iHOP,1.03249,4.66169"/>
    <att type="string" name="vizmap:iHOP_24_gml EDGE_COLOR" value="java.awt.Color[r=255,g=210,b=0]"/>
    <att type="string" name="iHOP_24.gml.canonicalName" value="fos (iHOP,1.03249,4.66169) sod2"/>
    <graphics width="2" fill="#ffd200" cy:sourceArrow="0" cy:targetArrow="0" cy:sourceArrowColor="#000000" cy:targetArrowColor="#ffd200" cy:edgeLabelFont="SanSerif-0-10" cy:edgeLineType="SOLID" cy:curved="STRAIGHT_LINES"/>
  </edge>
  <edge label="fos (iHOP,2.76744,2.92674) pcna" source="-142" target="-482">
    <att type="string" name="iHOP_24.gml.canonicalName.1" value="fos (iHOP,2.76744,2.92674) pcna"/>
    <att type="string" name="canonicalName" value="fos (iHOP,2.76744,2.92674) pcna"/>
    <att type="string" name="vizmap:iHOP_24_gml EDGE_TGTARROW_COLOR" value="java.awt.Color[r=255,g=132,b=0]"/>
    <att type="string" name="interaction" value="iHOP,2.76744,2.92674"/>
    <att type="string" name="vizmap:iHOP_24_gml EDGE_COLOR" value="java.awt.Color[r=255,g=132,b=0]"/>
    <att type="string" name="iHOP_24.gml.canonicalName" value="fos (iHOP,2.76744,2.92674) pcna"/>
    <graphics width="2" fill="#ff8400" cy:sourceArrow="0" cy:targetArrow="0" cy:sourceArrowColor="#000000" cy:targetArrowColor="#ff8400" cy:edgeLabelFont="SanSerif-0-10" cy:edgeLineType="SOLID" cy:curved="STRAIGHT_LINES"/>
  </edge>
  <edge label="fos (iHOP,2.18947,3.5047) nox1" source="-142" target="-193">
    <att type="string" name="iHOP_24.gml.canonicalName.1" value="fos (iHOP,2.18947,3.5047) nox1"/>
    <att type="string" name="canonicalName" value="fos (iHOP,2.18947,3.5047) nox1"/>
    <att type="string" name="vizmap:iHOP_24_gml EDGE_TGTARROW_COLOR" value="java.awt.Color[r=255,g=158,b=0]"/>
    <att type="string" name="interaction" value="iHOP,2.18947,3.5047"/>
    <att type="string" name="vizmap:iHOP_24_gml EDGE_COLOR" value="java.awt.Color[r=255,g=158,b=0]"/>
    <att type="string" name="iHOP_24.gml.canonicalName" value="fos (iHOP,2.18947,3.5047) nox1"/>
    <graphics width="2" fill="#ff9e00" cy:sourceArrow="0" cy:targetArrow="0" cy:sourceArrowColor="#000000" cy:targetArrowColor="#ff9e00" cy:edgeLabelFont="SanSerif-0-10" cy:edgeLineType="SOLID" cy:curved="STRAIGHT_LINES"/>
  </edge>
  <edge label="fos (iHOP,2.00129,3.69289) jun" source="-142" target="-56">
    <att type="string" name="iHOP_24.gml.canonicalName.1" value="fos (iHOP,2.00129,3.69289) jun"/>
    <att type="string" name="canonicalName" value="fos (iHOP,2.00129,3.69289) jun"/>
    <att type="string" name="vizmap:iHOP_24_gml EDGE_TGTARROW_COLOR" value="java.awt.Color[r=255,g=167,b=0]"/>
    <att type="string" name="interaction" value="iHOP,2.00129,3.69289"/>
    <att type="string" name="vizmap:iHOP_24_gml EDGE_COLOR" value="java.awt.Color[r=255,g=167,b=0]"/>
    <att type="string" name="iHOP_24.gml.canonicalName" value="fos (iHOP,2.00129,3.69289) jun"/>
    <graphics width="2" fill="#ffa700" cy:sourceArrow="0" cy:targetArrow="0" cy:sourceArrowColor="#000000" cy:targetArrowColor="#ffa700" cy:edgeLabelFont="SanSerif-0-10" cy:edgeLineType="SOLID" cy:curved="STRAIGHT_LINES"/>
  </edge>
  <edge label="fos (iHOP,2.19655,3.49763) il8" source="-142" target="-486">
    <att type="string" name="iHOP_24.gml.canonicalName.1" value="fos (iHOP,2.19655,3.49763) il8"/>
    <att type="string" name="canonicalName" value="fos (iHOP,2.19655,3.49763) il8"/>
    <att type="string" name="vizmap:iHOP_24_gml EDGE_TGTARROW_COLOR" value="java.awt.Color[r=255,g=158,b=0]"/>
    <att type="string" name="interaction" value="iHOP,2.19655,3.49763"/>
    <att type="string" name="vizmap:iHOP_24_gml EDGE_COLOR" value="java.awt.Color[r=255,g=158,b=0]"/>
    <att type="string" name="iHOP_24.gml.canonicalName" value="fos (iHOP,2.19655,3.49763) il8"/>
    <graphics width="2" fill="#ff9e00" cy:sourceArrow="0" cy:targetArrow="0" cy:sourceArrowColor="#000000" cy:targetArrowColor="#ff9e00" cy:edgeLabelFont="SanSerif-0-10" cy:edgeLineType="SOLID" cy:curved="STRAIGHT_LINES"/>
  </edge>
  <edge label="fos (iHOP,1.79483,3.89935) il1rl1" source="-142" target="-136">
    <att type="string" name="iHOP_24.gml.canonicalName.1" value="fos (iHOP,1.79483,3.89935) il1rl1"/>
    <att type="string" name="canonicalName" value="fos (iHOP,1.79483,3.89935) il1rl1"/>
    <att type="string" name="vizmap:iHOP_24_gml EDGE_TGTARROW_COLOR" value="java.awt.Color[r=255,g=176,b=0]"/>
    <att type="string" name="interaction" value="iHOP,1.79483,3.89935"/>
    <att type="string" name="vizmap:iHOP_24_gml EDGE_COLOR" value="java.awt.Color[r=255,g=176,b=0]"/>
    <att type="string" name="iHOP_24.gml.canonicalName" value="fos (iHOP,1.79483,3.89935) il1rl1"/>
    <graphics width="2" fill="#ffb000" cy:sourceArrow="0" cy:targetArrow="0" cy:sourceArrowColor="#000000" cy:targetArrowColor="#ffb000" cy:edgeLabelFont="SanSerif-0-10" cy:edgeLineType="SOLID" cy:curved="STRAIGHT_LINES"/>
  </edge>
  <edge label="fos (iHOP,2.54907,3.14511) il1b" source="-142" target="-487">
    <att type="string" name="iHOP_24.gml.canonicalName.1" value="fos (iHOP,2.54907,3.14511) il1b"/>
    <att type="string" name="canonicalName" value="fos (iHOP,2.54907,3.14511) il1b"/>
    <att type="string" name="vizmap:iHOP_24_gml EDGE_TGTARROW_COLOR" value="java.awt.Color[r=255,g=142,b=0]"/>
    <att type="string" name="interaction" value="iHOP,2.54907,3.14511"/>
    <att type="string" name="vizmap:iHOP_24_gml EDGE_COLOR" value="java.awt.Color[r=255,g=142,b=0]"/>
    <att type="string" name="iHOP_24.gml.canonicalName" value="fos (iHOP,2.54907,3.14511) il1b"/>
    <graphics width="2" fill="#ff8e00" cy:sourceArrow="0" cy:targetArrow="0" cy:sourceArrowColor="#000000" cy:targetArrowColor="#ff8e00" cy:edgeLabelFont="SanSerif-0-10" cy:edgeLineType="SOLID" cy:curved="STRAIGHT_LINES"/>
  </edge>
  <edge label="fos (iHOP,1.84403,3.85015) il1a" source="-142" target="-488">
    <att type="string" name="iHOP_24.gml.canonicalName.1" value="fos (iHOP,1.84403,3.85015) il1a"/>
    <att type="string" name="canonicalName" value="fos (iHOP,1.84403,3.85015) il1a"/>
    <att type="string" name="vizmap:iHOP_24_gml EDGE_TGTARROW_COLOR" value="java.awt.Color[r=255,g=174,b=0]"/>
    <att type="string" name="interaction" value="iHOP,1.84403,3.85015"/>
    <att type="string" name="vizmap:iHOP_24_gml EDGE_COLOR" value="java.awt.Color[r=255,g=174,b=0]"/>
    <att type="string" name="iHOP_24.gml.canonicalName" value="fos (iHOP,1.84403,3.85015) il1a"/>
    <graphics width="2" fill="#ffae00" cy:sourceArrow="0" cy:targetArrow="0" cy:sourceArrowColor="#000000" cy:targetArrowColor="#ffae00" cy:edgeLabelFont="SanSerif-0-10" cy:edgeLineType="SOLID" cy:curved="STRAIGHT_LINES"/>
  </edge>
  <edge label="fos (iHOP,2.60989,3.08429) ifnb1" source="-142" target="-473">
    <att type="string" name="iHOP_24.gml.canonicalName.1" value="fos (iHOP,2.60989,3.08429) ifnb1"/>
    <att type="string" name="canonicalName" value="fos (iHOP,2.60989,3.08429) ifnb1"/>
    <att type="string" name="vizmap:iHOP_24_gml EDGE_TGTARROW_COLOR" value="java.awt.Color[r=255,g=139,b=0]"/>
    <att type="string" name="interaction" value="iHOP,2.60989,3.08429"/>
    <att type="string" name="vizmap:iHOP_24_gml EDGE_COLOR" value="java.awt.Color[r=255,g=139,b=0]"/>
    <att type="string" name="iHOP_24.gml.canonicalName" value="fos (iHOP,2.60989,3.08429) ifnb1"/>
    <graphics width="2" fill="#ff8b00" cy:sourceArrow="0" cy:targetArrow="0" cy:sourceArrowColor="#000000" cy:targetArrowColor="#ff8b00" cy:edgeLabelFont="SanSerif-0-10" cy:edgeLineType="SOLID" cy:curved="STRAIGHT_LINES"/>
  </edge>
  <edge label="fos (iHOP,1.4237,4.27047) ifi27" source="-142" target="-48">
    <att type="string" name="iHOP_24.gml.canonicalName.1" value="fos (iHOP,1.4237,4.27047) ifi27"/>
    <att type="string" name="canonicalName" value="fos (iHOP,1.4237,4.27047) ifi27"/>
    <att type="string" name="vizmap:iHOP_24_gml EDGE_TGTARROW_COLOR" value="java.awt.Color[r=255,g=193,b=0]"/>
    <att type="string" name="interaction" value="iHOP,1.4237,4.27047"/>
    <att type="string" name="vizmap:iHOP_24_gml EDGE_COLOR" value="java.awt.Color[r=255,g=193,b=0]"/>
    <att type="string" name="iHOP_24.gml.canonicalName" value="fos (iHOP,1.4237,4.27047) ifi27"/>
    <graphics width="2" fill="#ffc100" cy:sourceArrow="0" cy:targetArrow="0" cy:sourceArrowColor="#000000" cy:targetArrowColor="#ffc100" cy:edgeLabelFont="SanSerif-0-10" cy:edgeLineType="SOLID" cy:curved="STRAIGHT_LINES"/>
  </edge>
  <edge label="fos (iHOP,3.00356,2.69062) ifi16" source="-142" target="-466">
    <att type="string" name="iHOP_24.gml.canonicalName.1" value="fos (iHOP,3.00356,2.69062) ifi16"/>
    <att type="string" name="canonicalName" value="fos (iHOP,3.00356,2.69062) ifi16"/>
    <att type="string" name="vizmap:iHOP_24_gml EDGE_TGTARROW_COLOR" value="java.awt.Color[r=242,g=121,b=0]"/>
    <att type="string" name="interaction" value="iHOP,3.00356,2.69062"/>
    <att type="string" name="vizmap:iHOP_24_gml EDGE_COLOR" value="java.awt.Color[r=242,g=121,b=0]"/>
    <att type="string" name="iHOP_24.gml.canonicalName" value="fos (iHOP,3.00356,2.69062) ifi16"/>
    <graphics width="2" fill="#f27900" cy:sourceArrow="0" cy:targetArrow="0" cy:sourceArrowColor="#000000" cy:targetArrowColor="#f27900" cy:edgeLabelFont="SanSerif-0-10" cy:edgeLineType="SOLID" cy:curved="STRAIGHT_LINES"/>
  </edge>
  <edge label="fos (iHOP,1.58978,4.1044) fosb" source="-142" target="-169">
    <att type="string" name="iHOP_24.gml.canonicalName.1" value="fos (iHOP,1.58978,4.1044) fosb"/>
    <att type="string" name="canonicalName" value="fos (iHOP,1.58978,4.1044) fosb"/>
    <att type="string" name="vizmap:iHOP_24_gml EDGE_TGTARROW_COLOR" value="java.awt.Color[r=255,g=185,b=0]"/>
    <att type="string" name="interaction" value="iHOP,1.58978,4.1044"/>
    <att type="string" name="vizmap:iHOP_24_gml EDGE_COLOR" value="java.awt.Color[r=255,g=185,b=0]"/>
    <att type="string" name="iHOP_24.gml.canonicalName" value="fos (iHOP,1.58978,4.1044) fosb"/>
    <graphics width="2" fill="#ffb900" cy:sourceArrow="0" cy:targetArrow="0" cy:sourceArrowColor="#000000" cy:targetArrowColor="#ffb900" cy:edgeLabelFont="SanSerif-0-10" cy:edgeLineType="SOLID" cy:curved="STRAIGHT_LINES"/>
  </edge>
  <edge label="fos (iHOP,2.24589,3.44829) cyr61" source="-142" target="-105">
    <att type="string" name="iHOP_24.gml.canonicalName.1" value="fos (iHOP,2.24589,3.44829) cyr61"/>
    <att type="string" name="canonicalName" value="fos (iHOP,2.24589,3.44829) cyr61"/>
    <att type="string" name="vizmap:iHOP_24_gml EDGE_TGTARROW_COLOR" value="java.awt.Color[r=255,g=155,b=0]"/>
    <att type="string" name="interaction" value="iHOP,2.24589,3.44829"/>
    <att type="string" name="vizmap:iHOP_24_gml EDGE_COLOR" value="java.awt.Color[r=255,g=155,b=0]"/>
    <att type="string" name="iHOP_24.gml.canonicalName" value="fos (iHOP,2.24589,3.44829) cyr61"/>
    <graphics width="2" fill="#ff9b00" cy:sourceArrow="0" cy:targetArrow="0" cy:sourceArrowColor="#000000" cy:targetArrowColor="#ff9b00" cy:edgeLabelFont="SanSerif-0-10" cy:edgeLineType="SOLID" cy:curved="STRAIGHT_LINES"/>
  </edge>
  <edge label="fos (binds_to,2.71903,2.97515) ccnd1" source="-142" target="-477">
    <att type="string" name="iHOP_24.gml.canonicalName.1" value="fos (binds_to,2.71903,2.97515) ccnd1"/>
    <att type="string" name="canonicalName" value="fos (binds_to,2.71903,2.97515) ccnd1"/>
    <att type="string" name="vizmap:iHOP_24_gml EDGE_TGTARROW_COLOR" value="java.awt.Color[r=255,g=134,b=0]"/>
    <att type="string" name="interaction" value="binds_to,2.71903,2.97515"/>
    <att type="string" name="vizmap:iHOP_24_gml EDGE_COLOR" value="java.awt.Color[r=255,g=134,b=0]"/>
    <att type="string" name="iHOP_24.gml.canonicalName" value="fos (binds_to,2.71903,2.97515) ccnd1"/>
    <graphics width="2" fill="#ff8600" cy:sourceArrow="0" cy:targetArrow="0" cy:sourceArrowColor="#000000" cy:targetArrowColor="#ff8600" cy:edgeLabelFont="SanSerif-0-10" cy:edgeLineType="SOLID" cy:curved="STRAIGHT_LINES"/>
  </edge>
  <edge label="fos (iHOP,2.15054,3.54364) ccl5" source="-142" target="-60">
    <att type="string" name="iHOP_24.gml.canonicalName.1" value="fos (iHOP,2.15054,3.54364) ccl5"/>
    <att type="string" name="canonicalName" value="fos (iHOP,2.15054,3.54364) ccl5"/>
    <att type="string" name="vizmap:iHOP_24_gml EDGE_TGTARROW_COLOR" value="java.awt.Color[r=255,g=160,b=0]"/>
    <att type="string" name="interaction" value="iHOP,2.15054,3.54364"/>
    <att type="string" name="vizmap:iHOP_24_gml EDGE_COLOR" value="java.awt.Color[r=255,g=160,b=0]"/>
    <att type="string" name="iHOP_24.gml.canonicalName" value="fos (iHOP,2.15054,3.54364) ccl5"/>
    <graphics width="2" fill="#ffa000" cy:sourceArrow="0" cy:targetArrow="0" cy:sourceArrowColor="#000000" cy:targetArrowColor="#ffa000" cy:edgeLabelFont="SanSerif-0-10" cy:edgeLineType="SOLID" cy:curved="STRAIGHT_LINES"/>
  </edge>
  <edge label="fos (iHOP,2.63869,3.05548) btg2" source="-142" target="-467">
    <att type="string" name="iHOP_24.gml.canonicalName.1" value="fos (iHOP,2.63869,3.05548) btg2"/>
    <att type="string" name="canonicalName" value="fos (iHOP,2.63869,3.05548) btg2"/>
    <att type="string" name="vizmap:iHOP_24_gml EDGE_TGTARROW_COLOR" value="java.awt.Color[r=255,g=138,b=0]"/>
    <att type="string" name="interaction" value="iHOP,2.63869,3.05548"/>
    <att type="string" name="vizmap:iHOP_24_gml EDGE_COLOR" value="java.awt.Color[r=255,g=138,b=0]"/>
    <att type="string" name="iHOP_24.gml.canonicalName" value="fos (iHOP,2.63869,3.05548) btg2"/>
    <graphics width="2" fill="#ff8a00" cy:sourceArrow="0" cy:targetArrow="0" cy:sourceArrowColor="#000000" cy:targetArrowColor="#ff8a00" cy:edgeLabelFont="SanSerif-0-10" cy:edgeLineType="SOLID" cy:curved="STRAIGHT_LINES"/>
  </edge>
  <edge label="dusp1 (iHOP,2.11505,3.57913) fos" source="-9" target="-142">
    <att type="string" name="iHOP_24.gml.canonicalName.1" value="dusp1 (iHOP,2.11505,3.57913) fos"/>
    <att type="string" name="canonicalName" value="dusp1 (iHOP,2.11505,3.57913) fos"/>
    <att type="string" name="vizmap:iHOP_24_gml EDGE_TGTARROW_COLOR" value="java.awt.Color[r=255,g=161,b=0]"/>
    <att type="string" name="interaction" value="iHOP,2.11505,3.57913"/>
    <att type="string" name="vizmap:iHOP_24_gml EDGE_COLOR" value="java.awt.Color[r=255,g=161,b=0]"/>
    <att type="string" name="iHOP_24.gml.canonicalName" value="dusp1 (iHOP,2.11505,3.57913) fos"/>
    <graphics width="2" fill="#ffa100" cy:sourceArrow="0" cy:targetArrow="0" cy:sourceArrowColor="#000000" cy:targetArrowColor="#ffa100" cy:edgeLabelFont="SanSerif-0-10" cy:edgeLineType="SOLID" cy:curved="STRAIGHT_LINES"/>
  </edge>
  <edge label="dusp1 (iHOP,3.57134,2.12284) e2f1" source="-9" target="-138">
    <att type="string" name="iHOP_24.gml.canonicalName.1" value="dusp1 (iHOP,3.57134,2.12284) e2f1"/>
    <att type="string" name="canonicalName" value="dusp1 (iHOP,3.57134,2.12284) e2f1"/>
    <att type="string" name="vizmap:iHOP_24_gml EDGE_TGTARROW_COLOR" value="java.awt.Color[r=192,g=96,b=0]"/>
    <att type="string" name="interaction" value="iHOP,3.57134,2.12284"/>
    <att type="string" name="vizmap:iHOP_24_gml EDGE_COLOR" value="java.awt.Color[r=192,g=96,b=0]"/>
    <att type="string" name="iHOP_24.gml.canonicalName" value="dusp1 (iHOP,3.57134,2.12284) e2f1"/>
    <graphics width="2" fill="#c06000" cy:sourceArrow="0" cy:targetArrow="0" cy:sourceArrowColor="#000000" cy:targetArrowColor="#c06000" cy:edgeLabelFont="SanSerif-0-10" cy:edgeLineType="SOLID" cy:curved="STRAIGHT_LINES"/>
  </edge>
  <edge label="cyr61 (iHOP,3.37013,2.32405) tyms" source="-105" target="-38">
    <att type="string" name="iHOP_24.gml.canonicalName.1" value="cyr61 (iHOP,3.37013,2.32405) tyms"/>
    <att type="string" name="canonicalName" value="cyr61 (iHOP,3.37013,2.32405) tyms"/>
    <att type="string" name="vizmap:iHOP_24_gml EDGE_TGTARROW_COLOR" value="java.awt.Color[r=210,g=105,b=0]"/>
    <att type="string" name="interaction" value="iHOP,3.37013,2.32405"/>
    <att type="string" name="vizmap:iHOP_24_gml EDGE_COLOR" value="java.awt.Color[r=210,g=105,b=0]"/>
    <att type="string" name="iHOP_24.gml.canonicalName" value="cyr61 (iHOP,3.37013,2.32405) tyms"/>
    <graphics width="2" fill="#d26900" cy:sourceArrow="0" cy:targetArrow="0" cy:sourceArrowColor="#000000" cy:targetArrowColor="#d26900" cy:edgeLabelFont="SanSerif-0-10" cy:edgeLineType="SOLID" cy:curved="STRAIGHT_LINES"/>
  </edge>
  <edge label="cyr61 (iHOP,3.36889,2.32528) jun" source="-105" target="-56">
    <att type="string" name="iHOP_24.gml.canonicalName.1" value="cyr61 (iHOP,3.36889,2.32528) jun"/>
    <att type="string" name="canonicalName" value="cyr61 (iHOP,3.36889,2.32528) jun"/>
    <att type="string" name="vizmap:iHOP_24_gml EDGE_TGTARROW_COLOR" value="java.awt.Color[r=210,g=105,b=0]"/>
    <att type="string" name="interaction" value="iHOP,3.36889,2.32528"/>
    <att type="string" name="vizmap:iHOP_24_gml EDGE_COLOR" value="java.awt.Color[r=210,g=105,b=0]"/>
    <att type="string" name="iHOP_24.gml.canonicalName" value="cyr61 (iHOP,3.36889,2.32528) jun"/>
    <graphics width="2" fill="#d26900" cy:sourceArrow="0" cy:targetArrow="0" cy:sourceArrowColor="#000000" cy:targetArrowColor="#d26900" cy:edgeLabelFont="SanSerif-0-10" cy:edgeLineType="SOLID" cy:curved="STRAIGHT_LINES"/>
  </edge>
  <edge label="cyr61 (iHOP,3.04573,2.64845) ccne2" source="-105" target="-18">
    <att type="string" name="iHOP_24.gml.canonicalName.1" value="cyr61 (iHOP,3.04573,2.64845) ccne2"/>
    <att type="string" name="canonicalName" value="cyr61 (iHOP,3.04573,2.64845) ccne2"/>
    <att type="string" name="vizmap:iHOP_24_gml EDGE_TGTARROW_COLOR" value="java.awt.Color[r=238,g=119,b=0]"/>
    <att type="string" name="interaction" value="iHOP,3.04573,2.64845"/>
    <att type="string" name="vizmap:iHOP_24_gml EDGE_COLOR" value="java.awt.Color[r=238,g=119,b=0]"/>
    <att type="string" name="iHOP_24.gml.canonicalName" value="cyr61 (iHOP,3.04573,2.64845) ccne2"/>
    <graphics width="2" fill="#ee7700" cy:sourceArrow="0" cy:targetArrow="0" cy:sourceArrowColor="#000000" cy:targetArrowColor="#ee7700" cy:edgeLabelFont="SanSerif-0-10" cy:edgeLineType="SOLID" cy:curved="STRAIGHT_LINES"/>
  </edge>
  <edge label="cyr61 (iHOP,2.30182,3.39236) ccl2" source="-105" target="-481">
    <att type="string" name="iHOP_24.gml.canonicalName.1" value="cyr61 (iHOP,2.30182,3.39236) ccl2"/>
    <att type="string" name="canonicalName" value="cyr61 (iHOP,2.30182,3.39236) ccl2"/>
    <att type="string" name="vizmap:iHOP_24_gml EDGE_TGTARROW_COLOR" value="java.awt.Color[r=255,g=153,b=0]"/>
    <att type="string" name="interaction" value="iHOP,2.30182,3.39236"/>
    <att type="string" name="vizmap:iHOP_24_gml EDGE_COLOR" value="java.awt.Color[r=255,g=153,b=0]"/>
    <att type="string" name="iHOP_24.gml.canonicalName" value="cyr61 (iHOP,2.30182,3.39236) ccl2"/>
    <graphics width="2" fill="#ff9900" cy:sourceArrow="0" cy:targetArrow="0" cy:sourceArrowColor="#000000" cy:targetArrowColor="#ff9900" cy:edgeLabelFont="SanSerif-0-10" cy:edgeLineType="SOLID" cy:curved="STRAIGHT_LINES"/>
  </edge>
  <edge label="ctgf (iHOP,2.52409,3.17008) fos" source="-286" target="-142">
    <att type="string" name="iHOP_24.gml.canonicalName.1" value="ctgf (iHOP,2.52409,3.17008) fos"/>
    <att type="string" name="canonicalName" value="ctgf (iHOP,2.52409,3.17008) fos"/>
    <att type="string" name="vizmap:iHOP_24_gml EDGE_TGTARROW_COLOR" value="java.awt.Color[r=255,g=143,b=0]"/>
    <att type="string" name="interaction" value="iHOP,2.52409,3.17008"/>
    <att type="string" name="vizmap:iHOP_24_gml EDGE_COLOR" value="java.awt.Color[r=255,g=143,b=0]"/>
    <att type="string" name="iHOP_24.gml.canonicalName" value="ctgf (iHOP,2.52409,3.17008) fos"/>
    <graphics width="2" fill="#ff8f00" cy:sourceArrow="0" cy:targetArrow="0" cy:sourceArrowColor="#000000" cy:targetArrowColor="#ff8f00" cy:edgeLabelFont="SanSerif-0-10" cy:edgeLineType="SOLID" cy:curved="STRAIGHT_LINES"/>
  </edge>
  <edge label="adh1a (iHOP,3.34398,2.35019) il1a" source="-246" target="-488">
    <att type="string" name="iHOP_24.gml.canonicalName.1" value="adh1a (iHOP,3.34398,2.35019) il1a"/>
    <att type="string" name="canonicalName" value="adh1a (iHOP,3.34398,2.35019) il1a"/>
    <att type="string" name="vizmap:iHOP_24_gml EDGE_TGTARROW_COLOR" value="java.awt.Color[r=212,g=106,b=0]"/>
    <att type="string" name="interaction" value="iHOP,3.34398,2.35019"/>
    <att type="string" name="vizmap:iHOP_24_gml EDGE_COLOR" value="java.awt.Color[r=212,g=106,b=0]"/>
    <att type="string" name="iHOP_24.gml.canonicalName" value="adh1a (iHOP,3.34398,2.35019) il1a"/>
    <graphics width="2" fill="#d46a00" cy:sourceArrow="0" cy:targetArrow="0" cy:sourceArrowColor="#000000" cy:targetArrowColor="#d46a00" cy:edgeLabelFont="SanSerif-0-10" cy:edgeLineType="SOLID" cy:curved="STRAIGHT_LINES"/>
  </edge>
  <edge label="adh1a (iHOP,2.37824,3.31594) fos" source="-246" target="-142">
    <att type="string" name="iHOP_24.gml.canonicalName.1" value="adh1a (iHOP,2.37824,3.31594) fos"/>
    <att type="string" name="canonicalName" value="adh1a (iHOP,2.37824,3.31594) fos"/>
    <att type="string" name="vizmap:iHOP_24_gml EDGE_TGTARROW_COLOR" value="java.awt.Color[r=255,g=149,b=0]"/>
    <att type="string" name="interaction" value="iHOP,2.37824,3.31594"/>
    <att type="string" name="vizmap:iHOP_24_gml EDGE_COLOR" value="java.awt.Color[r=255,g=149,b=0]"/>
    <att type="string" name="iHOP_24.gml.canonicalName" value="adh1a (iHOP,2.37824,3.31594) fos"/>
    <graphics width="2" fill="#ff9500" cy:sourceArrow="0" cy:targetArrow="0" cy:sourceArrowColor="#000000" cy:targetArrowColor="#ff9500" cy:edgeLabelFont="SanSerif-0-10" cy:edgeLineType="SOLID" cy:curved="STRAIGHT_LINES"/>
  </edge>
  <edge label="adh1a (iHOP,3.74584,1.94834) cyr61" source="-246" target="-105">
    <att type="string" name="iHOP_24.gml.canonicalName.1" value="adh1a (iHOP,3.74584,1.94834) cyr61"/>
    <att type="string" name="canonicalName" value="adh1a (iHOP,3.74584,1.94834) cyr61"/>
    <att type="string" name="vizmap:iHOP_24_gml EDGE_TGTARROW_COLOR" value="java.awt.Color[r=176,g=88,b=0]"/>
    <att type="string" name="interaction" value="iHOP,3.74584,1.94834"/>
    <att type="string" name="vizmap:iHOP_24_gml EDGE_COLOR" value="java.awt.Color[r=176,g=88,b=0]"/>
    <att type="string" name="iHOP_24.gml.canonicalName" value="adh1a (iHOP,3.74584,1.94834) cyr61"/>
    <graphics width="2" fill="#b05800" cy:sourceArrow="0" cy:targetArrow="0" cy:sourceArrowColor="#000000" cy:targetArrowColor="#b05800" cy:edgeLabelFont="SanSerif-0-10" cy:edgeLineType="SOLID" cy:curved="STRAIGHT_LINES"/>
  </edge>
  <edge label="pcna (iHOP,3.71754,1.97663) mcm10" source="-482" target="-116">
    <att type="string" name="iHOP_24.gml.canonicalName.1" value="pcna (iHOP,3.71754,1.97663) mcm10"/>
    <att type="string" name="canonicalName" value="pcna (iHOP,3.71754,1.97663) mcm10"/>
    <att type="string" name="vizmap:iHOP_24_gml EDGE_TGTARROW_COLOR" value="java.awt.Color[r=178,g=89,b=0]"/>
    <att type="string" name="interaction" value="iHOP,3.71754,1.97663"/>
    <att type="string" name="vizmap:iHOP_24_gml EDGE_COLOR" value="java.awt.Color[r=178,g=89,b=0]"/>
    <att type="string" name="iHOP_24.gml.canonicalName" value="pcna (iHOP,3.71754,1.97663) mcm10"/>
    <graphics width="2" fill="#b25900" cy:sourceArrow="0" cy:targetArrow="0" cy:sourceArrowColor="#000000" cy:targetArrowColor="#b25900" cy:edgeLabelFont="SanSerif-0-10" cy:edgeLineType="SOLID" cy:curved="STRAIGHT_LINES"/>
  </edge>
  <edge label="pcna (iHOP,2.99121,2.70297) herc5" source="-482" target="-162">
    <att type="string" name="iHOP_24.gml.canonicalName.1" value="pcna (iHOP,2.99121,2.70297) herc5"/>
    <att type="string" name="canonicalName" value="pcna (iHOP,2.99121,2.70297) herc5"/>
    <att type="string" name="vizmap:iHOP_24_gml EDGE_TGTARROW_COLOR" value="java.awt.Color[r=244,g=122,b=0]"/>
    <att type="string" name="interaction" value="iHOP,2.99121,2.70297"/>
    <att type="string" name="vizmap:iHOP_24_gml EDGE_COLOR" value="java.awt.Color[r=244,g=122,b=0]"/>
    <att type="string" name="iHOP_24.gml.canonicalName" value="pcna (iHOP,2.99121,2.70297) herc5"/>
    <graphics width="2" fill="#f47a00" cy:sourceArrow="0" cy:targetArrow="0" cy:sourceArrowColor="#000000" cy:targetArrowColor="#f47a00" cy:edgeLabelFont="SanSerif-0-10" cy:edgeLineType="SOLID" cy:curved="STRAIGHT_LINES"/>
  </edge>
  <edge label="csf3 (iHOP,1.62052,4.07365) egr1" source="-483" target="-227">
    <att type="string" name="iHOP_24.gml.canonicalName.1" value="csf3 (iHOP,1.62052,4.07365) egr1"/>
    <att type="string" name="canonicalName" value="csf3 (iHOP,1.62052,4.07365) egr1"/>
    <att type="string" name="vizmap:iHOP_24_gml EDGE_TGTARROW_COLOR" value="java.awt.Color[r=255,g=184,b=0]"/>
    <att type="string" name="interaction" value="iHOP,1.62052,4.07365"/>
    <att type="string" name="vizmap:iHOP_24_gml EDGE_COLOR" value="java.awt.Color[r=255,g=184,b=0]"/>
    <att type="string" name="iHOP_24.gml.canonicalName" value="csf3 (iHOP,1.62052,4.07365) egr1"/>
    <graphics width="2" fill="#ffb800" cy:sourceArrow="0" cy:targetArrow="0" cy:sourceArrowColor="#000000" cy:targetArrowColor="#ffb800" cy:edgeLabelFont="SanSerif-0-10" cy:edgeLineType="SOLID" cy:curved="STRAIGHT_LINES"/>
  </edge>
  <edge label="csf3 (iHOP,2.8173,2.87688) e2f1" source="-483" target="-138">
    <att type="string" name="iHOP_24.gml.canonicalName.1" value="csf3 (iHOP,2.8173,2.87688) e2f1"/>
    <att type="string" name="canonicalName" value="csf3 (iHOP,2.8173,2.87688) e2f1"/>
    <att type="string" name="vizmap:iHOP_24_gml EDGE_TGTARROW_COLOR" value="java.awt.Color[r=255,g=130,b=0]"/>
    <att type="string" name="interaction" value="iHOP,2.8173,2.87688"/>
    <att type="string" name="vizmap:iHOP_24_gml EDGE_COLOR" value="java.awt.Color[r=255,g=130,b=0]"/>
    <att type="string" name="iHOP_24.gml.canonicalName" value="csf3 (iHOP,2.8173,2.87688) e2f1"/>
    <graphics width="2" fill="#ff8200" cy:sourceArrow="0" cy:targetArrow="0" cy:sourceArrowColor="#000000" cy:targetArrowColor="#ff8200" cy:edgeLabelFont="SanSerif-0-10" cy:edgeLineType="SOLID" cy:curved="STRAIGHT_LINES"/>
  </edge>
  <edge label="csf3 (iHOP,1.53394,4.16024) cxcl10" source="-483" target="-145">
    <att type="string" name="iHOP_24.gml.canonicalName.1" value="csf3 (iHOP,1.53394,4.16024) cxcl10"/>
    <att type="string" name="canonicalName" value="csf3 (iHOP,1.53394,4.16024) cxcl10"/>
    <att type="string" name="vizmap:iHOP_24_gml EDGE_TGTARROW_COLOR" value="java.awt.Color[r=255,g=188,b=0]"/>
    <att type="string" name="interaction" value="iHOP,1.53394,4.16024"/>
    <att type="string" name="vizmap:iHOP_24_gml EDGE_COLOR" value="java.awt.Color[r=255,g=188,b=0]"/>
    <att type="string" name="iHOP_24.gml.canonicalName" value="csf3 (iHOP,1.53394,4.16024) cxcl10"/>
    <graphics width="2" fill="#ffbc00" cy:sourceArrow="0" cy:targetArrow="0" cy:sourceArrowColor="#000000" cy:targetArrowColor="#ffbc00" cy:edgeLabelFont="SanSerif-0-10" cy:edgeLineType="SOLID" cy:curved="STRAIGHT_LINES"/>
  </edge>
  <edge label="tnf (iHOP,1.71858,3.97559) cxcl11" source="-484" target="-143">
    <att type="string" name="iHOP_24.gml.canonicalName.1" value="tnf (iHOP,1.71858,3.97559) cxcl11"/>
    <att type="string" name="canonicalName" value="tnf (iHOP,1.71858,3.97559) cxcl11"/>
    <att type="string" name="vizmap:iHOP_24_gml EDGE_TGTARROW_COLOR" value="java.awt.Color[r=255,g=179,b=0]"/>
    <att type="string" name="interaction" value="iHOP,1.71858,3.97559"/>
    <att type="string" name="vizmap:iHOP_24_gml EDGE_COLOR" value="java.awt.Color[r=255,g=179,b=0]"/>
    <att type="string" name="iHOP_24.gml.canonicalName" value="tnf (iHOP,1.71858,3.97559) cxcl11"/>
    <graphics width="2" fill="#ffb300" cy:sourceArrow="0" cy:targetArrow="0" cy:sourceArrowColor="#000000" cy:targetArrowColor="#ffb300" cy:edgeLabelFont="SanSerif-0-10" cy:edgeLineType="SOLID" cy:curved="STRAIGHT_LINES"/>
  </edge>
  <edge label="tnf (iHOP,2.04082,3.65336) oasl" source="-484" target="-214">
    <att type="string" name="iHOP_24.gml.canonicalName.1" value="tnf (iHOP,2.04082,3.65336) oasl"/>
    <att type="string" name="canonicalName" value="tnf (iHOP,2.04082,3.65336) oasl"/>
    <att type="string" name="vizmap:iHOP_24_gml EDGE_TGTARROW_COLOR" value="java.awt.Color[r=255,g=165,b=0]"/>
    <att type="string" name="interaction" value="iHOP,2.04082,3.65336"/>
    <att type="string" name="vizmap:iHOP_24_gml EDGE_COLOR" value="java.awt.Color[r=255,g=165,b=0]"/>
    <att type="string" name="iHOP_24.gml.canonicalName" value="tnf (iHOP,2.04082,3.65336) oasl"/>
    <graphics width="2" fill="#ffa500" cy:sourceArrow="0" cy:targetArrow="0" cy:sourceArrowColor="#000000" cy:targetArrowColor="#ffa500" cy:edgeLabelFont="SanSerif-0-10" cy:edgeLineType="SOLID" cy:curved="STRAIGHT_LINES"/>
  </edge>
  <edge label="tnf (iHOP,4.09075,1.60343) c1s" source="-484" target="-180">
    <att type="string" name="iHOP_24.gml.canonicalName.1" value="tnf (iHOP,4.09075,1.60343) c1s"/>
    <att type="string" name="canonicalName" value="tnf (iHOP,4.09075,1.60343) c1s"/>
    <att type="string" name="vizmap:iHOP_24_gml EDGE_TGTARROW_COLOR" value="java.awt.Color[r=144,g=72,b=0]"/>
    <att type="string" name="interaction" value="iHOP,4.09075,1.60343"/>
    <att type="string" name="vizmap:iHOP_24_gml EDGE_COLOR" value="java.awt.Color[r=144,g=72,b=0]"/>
    <att type="string" name="iHOP_24.gml.canonicalName" value="tnf (iHOP,4.09075,1.60343) c1s"/>
    <graphics width="2" fill="#904800" cy:sourceArrow="0" cy:targetArrow="0" cy:sourceArrowColor="#000000" cy:targetArrowColor="#904800" cy:edgeLabelFont="SanSerif-0-10" cy:edgeLineType="SOLID" cy:curved="STRAIGHT_LINES"/>
  </edge>
  <edge label="stat1 (iHOP,3.45811,2.23606) tlr2" source="-144" target="-65">
    <att type="string" name="iHOP_24.gml.canonicalName.1" value="stat1 (iHOP,3.45811,2.23606) tlr2"/>
    <att type="string" name="canonicalName" value="stat1 (iHOP,3.45811,2.23606) tlr2"/>
    <att type="string" name="vizmap:iHOP_24_gml EDGE_TGTARROW_COLOR" value="java.awt.Color[r=202,g=101,b=0]"/>
    <att type="string" name="interaction" value="iHOP,3.45811,2.23606"/>
    <att type="string" name="vizmap:iHOP_24_gml EDGE_COLOR" value="java.awt.Color[r=202,g=101,b=0]"/>
    <att type="string" name="iHOP_24.gml.canonicalName" value="stat1 (iHOP,3.45811,2.23606) tlr2"/>
    <graphics width="2" fill="#ca6500" cy:sourceArrow="0" cy:targetArrow="0" cy:sourceArrowColor="#000000" cy:targetArrowColor="#ca6500" cy:edgeLabelFont="SanSerif-0-10" cy:edgeLineType="SOLID" cy:curved="STRAIGHT_LINES"/>
  </edge>
  <edge label="stat1 (iHOP,3.40852,2.28566) tap1" source="-144" target="-87">
    <att type="string" name="iHOP_24.gml.canonicalName.1" value="stat1 (iHOP,3.40852,2.28566) tap1"/>
    <att type="string" name="canonicalName" value="stat1 (iHOP,3.40852,2.28566) tap1"/>
    <att type="string" name="vizmap:iHOP_24_gml EDGE_TGTARROW_COLOR" value="java.awt.Color[r=206,g=103,b=0]"/>
    <att type="string" name="interaction" value="iHOP,3.40852,2.28566"/>
    <att type="string" name="vizmap:iHOP_24_gml EDGE_COLOR" value="java.awt.Color[r=206,g=103,b=0]"/>
    <att type="string" name="iHOP_24.gml.canonicalName" value="stat1 (iHOP,3.40852,2.28566) tap1"/>
    <graphics width="2" fill="#ce6700" cy:sourceArrow="0" cy:targetArrow="0" cy:sourceArrowColor="#000000" cy:targetArrowColor="#ce6700" cy:edgeLabelFont="SanSerif-0-10" cy:edgeLineType="SOLID" cy:curved="STRAIGHT_LINES"/>
  </edge>
  <edge label="stat1 (iHOP,3.74879,1.94539) socs3" source="-144" target="-5">
    <att type="string" name="iHOP_24.gml.canonicalName.1" value="stat1 (iHOP,3.74879,1.94539) socs3"/>
    <att type="string" name="canonicalName" value="stat1 (iHOP,3.74879,1.94539) socs3"/>
    <att type="string" name="vizmap:iHOP_24_gml EDGE_TGTARROW_COLOR" value="java.awt.Color[r=174,g=87,b=0]"/>
    <att type="string" name="interaction" value="iHOP,3.74879,1.94539"/>
    <att type="string" name="vizmap:iHOP_24_gml EDGE_COLOR" value="java.awt.Color[r=174,g=87,b=0]"/>
    <att type="string" name="iHOP_24.gml.canonicalName" value="stat1 (iHOP,3.74879,1.94539) socs3"/>
    <graphics width="2" fill="#ae5700" cy:sourceArrow="0" cy:targetArrow="0" cy:sourceArrowColor="#000000" cy:targetArrowColor="#ae5700" cy:edgeLabelFont="SanSerif-0-10" cy:edgeLineType="SOLID" cy:curved="STRAIGHT_LINES"/>
  </edge>
  <edge label="stat1 (iHOP,1.57636,4.11781) oasl" source="-144" target="-214">
    <att type="string" name="iHOP_24.gml.canonicalName.1" value="stat1 (iHOP,1.57636,4.11781) oasl"/>
    <att type="string" name="canonicalName" value="stat1 (iHOP,1.57636,4.11781) oasl"/>
    <att type="string" name="vizmap:iHOP_24_gml EDGE_TGTARROW_COLOR" value="java.awt.Color[r=255,g=186,b=0]"/>
    <att type="string" name="interaction" value="iHOP,1.57636,4.11781"/>
    <att type="string" name="vizmap:iHOP_24_gml EDGE_COLOR" value="java.awt.Color[r=255,g=186,b=0]"/>
    <att type="string" name="iHOP_24.gml.canonicalName" value="stat1 (iHOP,1.57636,4.11781) oasl"/>
    <graphics width="2" fill="#ffba00" cy:sourceArrow="0" cy:targetArrow="0" cy:sourceArrowColor="#000000" cy:targetArrowColor="#ffba00" cy:edgeLabelFont="SanSerif-0-10" cy:edgeLineType="SOLID" cy:curved="STRAIGHT_LINES"/>
  </edge>
  <edge label="stat1 (iHOP,3.32057,2.37361) irf7" source="-144" target="-216">
    <att type="string" name="iHOP_24.gml.canonicalName.1" value="stat1 (iHOP,3.32057,2.37361) irf7"/>
    <att type="string" name="canonicalName" value="stat1 (iHOP,3.32057,2.37361) irf7"/>
    <att type="string" name="vizmap:iHOP_24_gml EDGE_TGTARROW_COLOR" value="java.awt.Color[r=214,g=107,b=0]"/>
    <att type="string" name="interaction" value="iHOP,3.32057,2.37361"/>
    <att type="string" name="vizmap:iHOP_24_gml EDGE_COLOR" value="java.awt.Color[r=214,g=107,b=0]"/>
    <att type="string" name="iHOP_24.gml.canonicalName" value="stat1 (iHOP,3.32057,2.37361) irf7"/>
    <graphics width="2" fill="#d66b00" cy:sourceArrow="0" cy:targetArrow="0" cy:sourceArrowColor="#000000" cy:targetArrowColor="#d66b00" cy:edgeLabelFont="SanSerif-0-10" cy:edgeLineType="SOLID" cy:curved="STRAIGHT_LINES"/>
  </edge>
  <edge label="stat1 (iHOP,3.12487,2.5693) il28a" source="-144" target="-178">
    <att type="string" name="iHOP_24.gml.canonicalName.1" value="stat1 (iHOP,3.12487,2.5693) il28a"/>
    <att type="string" name="canonicalName" value="stat1 (iHOP,3.12487,2.5693) il28a"/>
    <att type="string" name="vizmap:iHOP_24_gml EDGE_TGTARROW_COLOR" value="java.awt.Color[r=232,g=116,b=0]"/>
    <att type="string" name="interaction" value="iHOP,3.12487,2.5693"/>
    <att type="string" name="vizmap:iHOP_24_gml EDGE_COLOR" value="java.awt.Color[r=232,g=116,b=0]"/>
    <att type="string" name="iHOP_24.gml.canonicalName" value="stat1 (iHOP,3.12487,2.5693) il28a"/>
    <graphics width="2" fill="#e87400" cy:sourceArrow="0" cy:targetArrow="0" cy:sourceArrowColor="#000000" cy:targetArrowColor="#e87400" cy:edgeLabelFont="SanSerif-0-10" cy:edgeLineType="SOLID" cy:curved="STRAIGHT_LINES"/>
  </edge>
  <edge label="socs3 (iHOP,2.4951,3.19907) fos" source="-5" target="-142">
    <att type="string" name="iHOP_24.gml.canonicalName.1" value="socs3 (iHOP,2.4951,3.19907) fos"/>
    <att type="string" name="canonicalName" value="socs3 (iHOP,2.4951,3.19907) fos"/>
    <att type="string" name="vizmap:iHOP_24_gml EDGE_TGTARROW_COLOR" value="java.awt.Color[r=255,g=144,b=0]"/>
    <att type="string" name="interaction" value="iHOP,2.4951,3.19907"/>
    <att type="string" name="vizmap:iHOP_24_gml EDGE_COLOR" value="java.awt.Color[r=255,g=144,b=0]"/>
    <att type="string" name="iHOP_24.gml.canonicalName" value="socs3 (iHOP,2.4951,3.19907) fos"/>
    <graphics width="2" fill="#ff9000" cy:sourceArrow="0" cy:targetArrow="0" cy:sourceArrowColor="#000000" cy:targetArrowColor="#ff9000" cy:edgeLabelFont="SanSerif-0-10" cy:edgeLineType="SOLID" cy:curved="STRAIGHT_LINES"/>
  </edge>
  <edge label="saa1 (iHOP,2.45647,3.23771) saa4" source="-176" target="-170">
    <att type="string" name="iHOP_24.gml.canonicalName.1" value="saa1 (iHOP,2.45647,3.23771) saa4"/>
    <att type="string" name="canonicalName" value="saa1 (iHOP,2.45647,3.23771) saa4"/>
    <att type="string" name="vizmap:iHOP_24_gml EDGE_TGTARROW_COLOR" value="java.awt.Color[r=255,g=146,b=0]"/>
    <att type="string" name="interaction" value="iHOP,2.45647,3.23771"/>
    <att type="string" name="vizmap:iHOP_24_gml EDGE_COLOR" value="java.awt.Color[r=255,g=146,b=0]"/>
    <att type="string" name="iHOP_24.gml.canonicalName" value="saa1 (iHOP,2.45647,3.23771) saa4"/>
    <graphics width="2" fill="#ff9200" cy:sourceArrow="0" cy:targetArrow="0" cy:sourceArrowColor="#000000" cy:targetArrowColor="#ff9200" cy:edgeLabelFont="SanSerif-0-10" cy:edgeLineType="SOLID" cy:curved="STRAIGHT_LINES"/>
  </edge>
  <edge label="ptgs2 (iHOP,3.47454,2.21964) tlr2" source="-485" target="-65">
    <att type="string" name="iHOP_24.gml.canonicalName.1" value="ptgs2 (iHOP,3.47454,2.21964) tlr2"/>
    <att type="string" name="canonicalName" value="ptgs2 (iHOP,3.47454,2.21964) tlr2"/>
    <att type="string" name="vizmap:iHOP_24_gml EDGE_TGTARROW_COLOR" value="java.awt.Color[r=200,g=100,b=0]"/>
    <att type="string" name="interaction" value="iHOP,3.47454,2.21964"/>
    <att type="string" name="vizmap:iHOP_24_gml EDGE_COLOR" value="java.awt.Color[r=200,g=100,b=0]"/>
    <att type="string" name="iHOP_24.gml.canonicalName" value="ptgs2 (iHOP,3.47454,2.21964) tlr2"/>
    <graphics width="2" fill="#c86400" cy:sourceArrow="0" cy:targetArrow="0" cy:sourceArrowColor="#000000" cy:targetArrowColor="#c86400" cy:edgeLabelFont="SanSerif-0-10" cy:edgeLineType="SOLID" cy:curved="STRAIGHT_LINES"/>
  </edge>
  <edge label="ptgs2 (iHOP,3.40209,2.29209) stat1" source="-485" target="-144">
    <att type="string" name="iHOP_24.gml.canonicalName.1" value="ptgs2 (iHOP,3.40209,2.29209) stat1"/>
    <att type="string" name="canonicalName" value="ptgs2 (iHOP,3.40209,2.29209) stat1"/>
    <att type="string" name="vizmap:iHOP_24_gml EDGE_TGTARROW_COLOR" value="java.awt.Color[r=206,g=103,b=0]"/>
    <att type="string" name="interaction" value="iHOP,3.40209,2.29209"/>
    <att type="string" name="vizmap:iHOP_24_gml EDGE_COLOR" value="java.awt.Color[r=206,g=103,b=0]"/>
    <att type="string" name="iHOP_24.gml.canonicalName" value="ptgs2 (iHOP,3.40209,2.29209) stat1"/>
    <graphics width="2" fill="#ce6700" cy:sourceArrow="0" cy:targetArrow="0" cy:sourceArrowColor="#000000" cy:targetArrowColor="#ce6700" cy:edgeLabelFont="SanSerif-0-10" cy:edgeLineType="SOLID" cy:curved="STRAIGHT_LINES"/>
  </edge>
  <edge label="ptgs2 (iHOP,1.59279,4.10139) oasl" source="-485" target="-214">
    <att type="string" name="iHOP_24.gml.canonicalName.1" value="ptgs2 (iHOP,1.59279,4.10139) oasl"/>
    <att type="string" name="canonicalName" value="ptgs2 (iHOP,1.59279,4.10139) oasl"/>
    <att type="string" name="vizmap:iHOP_24_gml EDGE_TGTARROW_COLOR" value="java.awt.Color[r=255,g=185,b=0]"/>
    <att type="string" name="interaction" value="iHOP,1.59279,4.10139"/>
    <att type="string" name="vizmap:iHOP_24_gml EDGE_COLOR" value="java.awt.Color[r=255,g=185,b=0]"/>
    <att type="string" name="iHOP_24.gml.canonicalName" value="ptgs2 (iHOP,1.59279,4.10139) oasl"/>
    <graphics width="2" fill="#ffb900" cy:sourceArrow="0" cy:targetArrow="0" cy:sourceArrowColor="#000000" cy:targetArrowColor="#ffb900" cy:edgeLabelFont="SanSerif-0-10" cy:edgeLineType="SOLID" cy:curved="STRAIGHT_LINES"/>
  </edge>
  <edge label="ptgs2 (iHOP,3.42065,2.27353) ccl5" source="-485" target="-60">
    <att type="string" name="iHOP_24.gml.canonicalName.1" value="ptgs2 (iHOP,3.42065,2.27353) ccl5"/>
    <att type="string" name="canonicalName" value="ptgs2 (iHOP,3.42065,2.27353) ccl5"/>
    <att type="string" name="vizmap:iHOP_24_gml EDGE_TGTARROW_COLOR" value="java.awt.Color[r=204,g=102,b=0]"/>
    <att type="string" name="interaction" value="iHOP,3.42065,2.27353"/>
    <att type="string" name="vizmap:iHOP_24_gml EDGE_COLOR" value="java.awt.Color[r=204,g=102,b=0]"/>
    <att type="string" name="iHOP_24.gml.canonicalName" value="ptgs2 (iHOP,3.42065,2.27353) ccl5"/>
    <graphics width="2" fill="#cc6600" cy:sourceArrow="0" cy:targetArrow="0" cy:sourceArrowColor="#000000" cy:targetArrowColor="#cc6600" cy:edgeLabelFont="SanSerif-0-10" cy:edgeLineType="SOLID" cy:curved="STRAIGHT_LINES"/>
  </edge>
  <edge label="il8 (iHOP,3.54209,2.15209) chst4" source="-486" target="-261">
    <att type="string" name="iHOP_24.gml.canonicalName.1" value="il8 (iHOP,3.54209,2.15209) chst4"/>
    <att type="string" name="canonicalName" value="il8 (iHOP,3.54209,2.15209) chst4"/>
    <att type="string" name="vizmap:iHOP_24_gml EDGE_TGTARROW_COLOR" value="java.awt.Color[r=194,g=97,b=0]"/>
    <att type="string" name="interaction" value="iHOP,3.54209,2.15209"/>
    <att type="string" name="vizmap:iHOP_24_gml EDGE_COLOR" value="java.awt.Color[r=194,g=97,b=0]"/>
    <att type="string" name="iHOP_24.gml.canonicalName" value="il8 (iHOP,3.54209,2.15209) chst4"/>
    <graphics width="2" fill="#c26100" cy:sourceArrow="0" cy:targetArrow="0" cy:sourceArrowColor="#000000" cy:targetArrowColor="#c26100" cy:edgeLabelFont="SanSerif-0-10" cy:edgeLineType="SOLID" cy:curved="STRAIGHT_LINES"/>
  </edge>
  <edge label="il1b (iHOP,4.04339,1.65078) c1s" source="-487" target="-180">
    <att type="string" name="iHOP_24.gml.canonicalName.1" value="il1b (iHOP,4.04339,1.65078) c1s"/>
    <att type="string" name="canonicalName" value="il1b (iHOP,4.04339,1.65078) c1s"/>
    <att type="string" name="vizmap:iHOP_24_gml EDGE_TGTARROW_COLOR" value="java.awt.Color[r=148,g=74,b=0]"/>
    <att type="string" name="interaction" value="iHOP,4.04339,1.65078"/>
    <att type="string" name="vizmap:iHOP_24_gml EDGE_COLOR" value="java.awt.Color[r=148,g=74,b=0]"/>
    <att type="string" name="iHOP_24.gml.canonicalName" value="il1b (iHOP,4.04339,1.65078) c1s"/>
    <graphics width="2" fill="#944a00" cy:sourceArrow="0" cy:targetArrow="0" cy:sourceArrowColor="#000000" cy:targetArrowColor="#944a00" cy:edgeLabelFont="SanSerif-0-10" cy:edgeLineType="SOLID" cy:curved="STRAIGHT_LINES"/>
  </edge>
  <edge label="il1a (iHOP,2.94094,2.75323) saa4" source="-488" target="-170">
    <att type="string" name="iHOP_24.gml.canonicalName.1" value="il1a (iHOP,2.94094,2.75323) saa4"/>
    <att type="string" name="canonicalName" value="il1a (iHOP,2.94094,2.75323) saa4"/>
    <att type="string" name="vizmap:iHOP_24_gml EDGE_TGTARROW_COLOR" value="java.awt.Color[r=248,g=124,b=0]"/>
    <att type="string" name="interaction" value="iHOP,2.94094,2.75323"/>
    <att type="string" name="vizmap:iHOP_24_gml EDGE_COLOR" value="java.awt.Color[r=248,g=124,b=0]"/>
    <att type="string" name="iHOP_24.gml.canonicalName" value="il1a (iHOP,2.94094,2.75323) saa4"/>
    <graphics width="2" fill="#f87c00" cy:sourceArrow="0" cy:targetArrow="0" cy:sourceArrowColor="#000000" cy:targetArrowColor="#f87c00" cy:edgeLabelFont="SanSerif-0-10" cy:edgeLineType="SOLID" cy:curved="STRAIGHT_LINES"/>
  </edge>
  <edge label="il1a (iHOP,2.92844,2.76573) oas1" source="-488" target="-188">
    <att type="string" name="iHOP_24.gml.canonicalName.1" value="il1a (iHOP,2.92844,2.76573) oas1"/>
    <att type="string" name="canonicalName" value="il1a (iHOP,2.92844,2.76573) oas1"/>
    <att type="string" name="vizmap:iHOP_24_gml EDGE_TGTARROW_COLOR" value="java.awt.Color[r=250,g=125,b=0]"/>
    <att type="string" name="interaction" value="iHOP,2.92844,2.76573"/>
    <att type="string" name="vizmap:iHOP_24_gml EDGE_COLOR" value="java.awt.Color[r=250,g=125,b=0]"/>
    <att type="string" name="iHOP_24.gml.canonicalName" value="il1a (iHOP,2.92844,2.76573) oas1"/>
    <graphics width="2" fill="#fa7d00" cy:sourceArrow="0" cy:targetArrow="0" cy:sourceArrowColor="#000000" cy:targetArrowColor="#fa7d00" cy:edgeLabelFont="SanSerif-0-10" cy:edgeLineType="SOLID" cy:curved="STRAIGHT_LINES"/>
  </edge>
  <edge label="il1a (iHOP,2.01696,3.67722) cxcl10" source="-488" target="-145">
    <att type="string" name="iHOP_24.gml.canonicalName.1" value="il1a (iHOP,2.01696,3.67722) cxcl10"/>
    <att type="string" name="canonicalName" value="il1a (iHOP,2.01696,3.67722) cxcl10"/>
    <att type="string" name="vizmap:iHOP_24_gml EDGE_TGTARROW_COLOR" value="java.awt.Color[r=255,g=166,b=0]"/>
    <att type="string" name="interaction" value="iHOP,2.01696,3.67722"/>
    <att type="string" name="vizmap:iHOP_24_gml EDGE_COLOR" value="java.awt.Color[r=255,g=166,b=0]"/>
    <att type="string" name="iHOP_24.gml.canonicalName" value="il1a (iHOP,2.01696,3.67722) cxcl10"/>
    <graphics width="2" fill="#ffa600" cy:sourceArrow="0" cy:targetArrow="0" cy:sourceArrowColor="#000000" cy:targetArrowColor="#ffa600" cy:edgeLabelFont="SanSerif-0-10" cy:edgeLineType="SOLID" cy:curved="STRAIGHT_LINES"/>
  </edge>
  <edge label="egr1 (iHOP,2.41434,3.27983) tap1" source="-227" target="-87">
    <att type="string" name="iHOP_24.gml.canonicalName.1" value="egr1 (iHOP,2.41434,3.27983) tap1"/>
    <att type="string" name="canonicalName" value="egr1 (iHOP,2.41434,3.27983) tap1"/>
    <att type="string" name="vizmap:iHOP_24_gml EDGE_TGTARROW_COLOR" value="java.awt.Color[r=255,g=148,b=0]"/>
    <att type="string" name="interaction" value="iHOP,2.41434,3.27983"/>
    <att type="string" name="vizmap:iHOP_24_gml EDGE_COLOR" value="java.awt.Color[r=255,g=148,b=0]"/>
    <att type="string" name="iHOP_24.gml.canonicalName" value="egr1 (iHOP,2.41434,3.27983) tap1"/>
    <graphics width="2" fill="#ff9400" cy:sourceArrow="0" cy:targetArrow="0" cy:sourceArrowColor="#000000" cy:targetArrowColor="#ff9400" cy:edgeLabelFont="SanSerif-0-10" cy:edgeLineType="SOLID" cy:curved="STRAIGHT_LINES"/>
  </edge>
  <edge label="egr1 (iHOP,2.67865,3.01553) gbp4" source="-227" target="-79">
    <att type="string" name="iHOP_24.gml.canonicalName.1" value="egr1 (iHOP,2.67865,3.01553) gbp4"/>
    <att type="string" name="canonicalName" value="egr1 (iHOP,2.67865,3.01553) gbp4"/>
    <att type="string" name="vizmap:iHOP_24_gml EDGE_TGTARROW_COLOR" value="java.awt.Color[r=255,g=136,b=0]"/>
    <att type="string" name="interaction" value="iHOP,2.67865,3.01553"/>
    <att type="string" name="vizmap:iHOP_24_gml EDGE_COLOR" value="java.awt.Color[r=255,g=136,b=0]"/>
    <att type="string" name="iHOP_24.gml.canonicalName" value="egr1 (iHOP,2.67865,3.01553) gbp4"/>
    <graphics width="2" fill="#ff8800" cy:sourceArrow="0" cy:targetArrow="0" cy:sourceArrowColor="#000000" cy:targetArrowColor="#ff8800" cy:edgeLabelFont="SanSerif-0-10" cy:edgeLineType="SOLID" cy:curved="STRAIGHT_LINES"/>
  </edge>
  <edge label="egr1 (iHOP,1.1378,4.55638) fos" source="-227" target="-142">
    <att type="string" name="iHOP_24.gml.canonicalName.1" value="egr1 (iHOP,1.1378,4.55638) fos"/>
    <att type="string" name="canonicalName" value="egr1 (iHOP,1.1378,4.55638) fos"/>
    <att type="string" name="vizmap:iHOP_24_gml EDGE_TGTARROW_COLOR" value="java.awt.Color[r=255,g=206,b=0]"/>
    <att type="string" name="interaction" value="iHOP,1.1378,4.55638"/>
    <att type="string" name="vizmap:iHOP_24_gml EDGE_COLOR" value="java.awt.Color[r=255,g=206,b=0]"/>
    <att type="string" name="iHOP_24.gml.canonicalName" value="egr1 (iHOP,1.1378,4.55638) fos"/>
    <graphics width="2" fill="#ffce00" cy:sourceArrow="0" cy:targetArrow="0" cy:sourceArrowColor="#000000" cy:targetArrowColor="#ffce00" cy:edgeLabelFont="SanSerif-0-10" cy:edgeLineType="SOLID" cy:curved="STRAIGHT_LINES"/>
  </edge>
  <edge label="egr1 (iHOP,1.8493,3.84488) fosb" source="-227" target="-169">
    <att type="string" name="iHOP_24.gml.canonicalName.1" value="egr1 (iHOP,1.8493,3.84488) fosb"/>
    <att type="string" name="canonicalName" value="egr1 (iHOP,1.8493,3.84488) fosb"/>
    <att type="string" name="vizmap:iHOP_24_gml EDGE_TGTARROW_COLOR" value="java.awt.Color[r=255,g=173,b=0]"/>
    <att type="string" name="interaction" value="iHOP,1.8493,3.84488"/>
    <att type="string" name="vizmap:iHOP_24_gml EDGE_COLOR" value="java.awt.Color[r=255,g=173,b=0]"/>
    <att type="string" name="iHOP_24.gml.canonicalName" value="egr1 (iHOP,1.8493,3.84488) fosb"/>
    <graphics width="2" fill="#ffad00" cy:sourceArrow="0" cy:targetArrow="0" cy:sourceArrowColor="#000000" cy:targetArrowColor="#ffad00" cy:edgeLabelFont="SanSerif-0-10" cy:edgeLineType="SOLID" cy:curved="STRAIGHT_LINES"/>
  </edge>
  <edge label="egr1 (iHOP,2.5054,3.18878) cyr61" source="-227" target="-105">
    <att type="string" name="iHOP_24.gml.canonicalName.1" value="egr1 (iHOP,2.5054,3.18878) cyr61"/>
    <att type="string" name="canonicalName" value="egr1 (iHOP,2.5054,3.18878) cyr61"/>
    <att type="string" name="vizmap:iHOP_24_gml EDGE_TGTARROW_COLOR" value="java.awt.Color[r=255,g=144,b=0]"/>
    <att type="string" name="interaction" value="iHOP,2.5054,3.18878"/>
    <att type="string" name="vizmap:iHOP_24_gml EDGE_COLOR" value="java.awt.Color[r=255,g=144,b=0]"/>
    <att type="string" name="iHOP_24.gml.canonicalName" value="egr1 (iHOP,2.5054,3.18878) cyr61"/>
    <graphics width="2" fill="#ff9000" cy:sourceArrow="0" cy:targetArrow="0" cy:sourceArrowColor="#000000" cy:targetArrowColor="#ff9000" cy:edgeLabelFont="SanSerif-0-10" cy:edgeLineType="SOLID" cy:curved="STRAIGHT_LINES"/>
  </edge>
  <edge label="egr1 (iHOP,1.31073,4.38345) cxcl10" source="-227" target="-145">
    <att type="string" name="iHOP_24.gml.canonicalName.1" value="egr1 (iHOP,1.31073,4.38345) cxcl10"/>
    <att type="string" name="canonicalName" value="egr1 (iHOP,1.31073,4.38345) cxcl10"/>
    <att type="string" name="vizmap:iHOP_24_gml EDGE_TGTARROW_COLOR" value="java.awt.Color[r=255,g=198,b=0]"/>
    <att type="string" name="interaction" value="iHOP,1.31073,4.38345"/>
    <att type="string" name="vizmap:iHOP_24_gml EDGE_COLOR" value="java.awt.Color[r=255,g=198,b=0]"/>
    <att type="string" name="iHOP_24.gml.canonicalName" value="egr1 (iHOP,1.31073,4.38345) cxcl10"/>
    <graphics width="2" fill="#ffc600" cy:sourceArrow="0" cy:targetArrow="0" cy:sourceArrowColor="#000000" cy:targetArrowColor="#ffc600" cy:edgeLabelFont="SanSerif-0-10" cy:edgeLineType="SOLID" cy:curved="STRAIGHT_LINES"/>
  </edge>
  <edge label="egr1 (iHOP,2.41005,3.28412) ccl5" source="-227" target="-60">
    <att type="string" name="iHOP_24.gml.canonicalName.1" value="egr1 (iHOP,2.41005,3.28412) ccl5"/>
    <att type="string" name="canonicalName" value="egr1 (iHOP,2.41005,3.28412) ccl5"/>
    <att type="string" name="vizmap:iHOP_24_gml EDGE_TGTARROW_COLOR" value="java.awt.Color[r=255,g=148,b=0]"/>
    <att type="string" name="interaction" value="iHOP,2.41005,3.28412"/>
    <att type="string" name="vizmap:iHOP_24_gml EDGE_COLOR" value="java.awt.Color[r=255,g=148,b=0]"/>
    <att type="string" name="iHOP_24.gml.canonicalName" value="egr1 (iHOP,2.41005,3.28412) ccl5"/>
    <graphics width="2" fill="#ff9400" cy:sourceArrow="0" cy:targetArrow="0" cy:sourceArrowColor="#000000" cy:targetArrowColor="#ff9400" cy:edgeLabelFont="SanSerif-0-10" cy:edgeLineType="SOLID" cy:curved="STRAIGHT_LINES"/>
  </edge>
  <edge label="csf2 (iHOP,2.51435,3.17983) ifi27" source="-489" target="-48">
    <att type="string" name="iHOP_24.gml.canonicalName.1" value="csf2 (iHOP,2.51435,3.17983) ifi27"/>
    <att type="string" name="canonicalName" value="csf2 (iHOP,2.51435,3.17983) ifi27"/>
    <att type="string" name="vizmap:iHOP_24_gml EDGE_TGTARROW_COLOR" value="java.awt.Color[r=255,g=143,b=0]"/>
    <att type="string" name="interaction" value="iHOP,2.51435,3.17983"/>
    <att type="string" name="vizmap:iHOP_24_gml EDGE_COLOR" value="java.awt.Color[r=255,g=143,b=0]"/>
    <att type="string" name="iHOP_24.gml.canonicalName" value="csf2 (iHOP,2.51435,3.17983) ifi27"/>
    <graphics width="2" fill="#ff8f00" cy:sourceArrow="0" cy:targetArrow="0" cy:sourceArrowColor="#000000" cy:targetArrowColor="#ff8f00" cy:edgeLabelFont="SanSerif-0-10" cy:edgeLineType="SOLID" cy:curved="STRAIGHT_LINES"/>
  </edge>
  <edge label="csf2 (iHOP,3.16295,2.53122) gbp1" source="-489" target="-82">
    <att type="string" name="iHOP_24.gml.canonicalName.1" value="csf2 (iHOP,3.16295,2.53122) gbp1"/>
    <att type="string" name="canonicalName" value="csf2 (iHOP,3.16295,2.53122) gbp1"/>
    <att type="string" name="vizmap:iHOP_24_gml EDGE_TGTARROW_COLOR" value="java.awt.Color[r=228,g=114,b=0]"/>
    <att type="string" name="interaction" value="iHOP,3.16295,2.53122"/>
    <att type="string" name="vizmap:iHOP_24_gml EDGE_COLOR" value="java.awt.Color[r=228,g=114,b=0]"/>
    <att type="string" name="iHOP_24.gml.canonicalName" value="csf2 (iHOP,3.16295,2.53122) gbp1"/>
    <graphics width="2" fill="#e47200" cy:sourceArrow="0" cy:targetArrow="0" cy:sourceArrowColor="#000000" cy:targetArrowColor="#e47200" cy:edgeLabelFont="SanSerif-0-10" cy:edgeLineType="SOLID" cy:curved="STRAIGHT_LINES"/>
  </edge>
  <edge label="csf2 (iHOP,1.96893,3.72525) fos" source="-489" target="-142">
    <att type="string" name="iHOP_24.gml.canonicalName.1" value="csf2 (iHOP,1.96893,3.72525) fos"/>
    <att type="string" name="canonicalName" value="csf2 (iHOP,1.96893,3.72525) fos"/>
    <att type="string" name="vizmap:iHOP_24_gml EDGE_TGTARROW_COLOR" value="java.awt.Color[r=255,g=168,b=0]"/>
    <att type="string" name="interaction" value="iHOP,1.96893,3.72525"/>
    <att type="string" name="vizmap:iHOP_24_gml EDGE_COLOR" value="java.awt.Color[r=255,g=168,b=0]"/>
    <att type="string" name="iHOP_24.gml.canonicalName" value="csf2 (iHOP,1.96893,3.72525) fos"/>
    <graphics width="2" fill="#ffa800" cy:sourceArrow="0" cy:targetArrow="0" cy:sourceArrowColor="#000000" cy:targetArrowColor="#ffa800" cy:edgeLabelFont="SanSerif-0-10" cy:edgeLineType="SOLID" cy:curved="STRAIGHT_LINES"/>
  </edge>
  <edge label="chek1 (iHOP,2.79373,2.90045) ifi27" source="-163" target="-48">
    <att type="string" name="iHOP_24.gml.canonicalName.1" value="chek1 (iHOP,2.79373,2.90045) ifi27"/>
    <att type="string" name="canonicalName" value="chek1 (iHOP,2.79373,2.90045) ifi27"/>
    <att type="string" name="vizmap:iHOP_24_gml EDGE_TGTARROW_COLOR" value="java.awt.Color[r=255,g=131,b=0]"/>
    <att type="string" name="interaction" value="iHOP,2.79373,2.90045"/>
    <att type="string" name="vizmap:iHOP_24_gml EDGE_COLOR" value="java.awt.Color[r=255,g=131,b=0]"/>
    <att type="string" name="iHOP_24.gml.canonicalName" value="chek1 (iHOP,2.79373,2.90045) ifi27"/>
    <graphics width="2" fill="#ff8300" cy:sourceArrow="0" cy:targetArrow="0" cy:sourceArrowColor="#000000" cy:targetArrowColor="#ff8300" cy:edgeLabelFont="SanSerif-0-10" cy:edgeLineType="SOLID" cy:curved="STRAIGHT_LINES"/>
  </edge>
  <edge label="ccna2 (iHOP,3.79169,1.90249) prc1" source="-95" target="-222">
    <att type="string" name="iHOP_24.gml.canonicalName.1" value="ccna2 (iHOP,3.79169,1.90249) prc1"/>
    <att type="string" name="canonicalName" value="ccna2 (iHOP,3.79169,1.90249) prc1"/>
    <att type="string" name="vizmap:iHOP_24_gml EDGE_TGTARROW_COLOR" value="java.awt.Color[r=172,g=86,b=0]"/>
    <att type="string" name="interaction" value="iHOP,3.79169,1.90249"/>
    <att type="string" name="vizmap:iHOP_24_gml EDGE_COLOR" value="java.awt.Color[r=172,g=86,b=0]"/>
    <att type="string" name="iHOP_24.gml.canonicalName" value="ccna2 (iHOP,3.79169,1.90249) prc1"/>
    <graphics width="2" fill="#ac5600" cy:sourceArrow="0" cy:targetArrow="0" cy:sourceArrowColor="#000000" cy:targetArrowColor="#ac5600" cy:edgeLabelFont="SanSerif-0-10" cy:edgeLineType="SOLID" cy:curved="STRAIGHT_LINES"/>
  </edge>
  <edge label="ccna2 (iHOP,2.73861,2.95557) ifi27" source="-95" target="-48">
    <att type="string" name="iHOP_24.gml.canonicalName.1" value="ccna2 (iHOP,2.73861,2.95557) ifi27"/>
    <att type="string" name="canonicalName" value="ccna2 (iHOP,2.73861,2.95557) ifi27"/>
    <att type="string" name="vizmap:iHOP_24_gml EDGE_TGTARROW_COLOR" value="java.awt.Color[r=255,g=133,b=0]"/>
    <att type="string" name="interaction" value="iHOP,2.73861,2.95557"/>
    <att type="string" name="vizmap:iHOP_24_gml EDGE_COLOR" value="java.awt.Color[r=255,g=133,b=0]"/>
    <att type="string" name="iHOP_24.gml.canonicalName" value="ccna2 (iHOP,2.73861,2.95557) ifi27"/>
    <graphics width="2" fill="#ff8500" cy:sourceArrow="0" cy:targetArrow="0" cy:sourceArrowColor="#000000" cy:targetArrowColor="#ff8500" cy:edgeLabelFont="SanSerif-0-10" cy:edgeLineType="SOLID" cy:curved="STRAIGHT_LINES"/>
  </edge>
  <edge label="ccna2 (iHOP,2.19319,3.50099) fos" source="-95" target="-142">
    <att type="string" name="iHOP_24.gml.canonicalName.1" value="ccna2 (iHOP,2.19319,3.50099) fos"/>
    <att type="string" name="canonicalName" value="ccna2 (iHOP,2.19319,3.50099) fos"/>
    <att type="string" name="vizmap:iHOP_24_gml EDGE_TGTARROW_COLOR" value="java.awt.Color[r=255,g=158,b=0]"/>
    <att type="string" name="interaction" value="iHOP,2.19319,3.50099"/>
    <att type="string" name="vizmap:iHOP_24_gml EDGE_COLOR" value="java.awt.Color[r=255,g=158,b=0]"/>
    <att type="string" name="iHOP_24.gml.canonicalName" value="ccna2 (iHOP,2.19319,3.50099) fos"/>
    <graphics width="2" fill="#ff9e00" cy:sourceArrow="0" cy:targetArrow="0" cy:sourceArrowColor="#000000" cy:targetArrowColor="#ff9e00" cy:edgeLabelFont="SanSerif-0-10" cy:edgeLineType="SOLID" cy:curved="STRAIGHT_LINES"/>
  </edge>
  <edge label="ccna2 (iHOP,2.45271,3.24147) egr1" source="-95" target="-227">
    <att type="string" name="iHOP_24.gml.canonicalName.1" value="ccna2 (iHOP,2.45271,3.24147) egr1"/>
    <att type="string" name="canonicalName" value="ccna2 (iHOP,2.45271,3.24147) egr1"/>
    <att type="string" name="vizmap:iHOP_24_gml EDGE_TGTARROW_COLOR" value="java.awt.Color[r=255,g=146,b=0]"/>
    <att type="string" name="interaction" value="iHOP,2.45271,3.24147"/>
    <att type="string" name="vizmap:iHOP_24_gml EDGE_COLOR" value="java.awt.Color[r=255,g=146,b=0]"/>
    <att type="string" name="iHOP_24.gml.canonicalName" value="ccna2 (iHOP,2.45271,3.24147) egr1"/>
    <graphics width="2" fill="#ff9200" cy:sourceArrow="0" cy:targetArrow="0" cy:sourceArrowColor="#000000" cy:targetArrowColor="#ff9200" cy:edgeLabelFont="SanSerif-0-10" cy:edgeLineType="SOLID" cy:curved="STRAIGHT_LINES"/>
  </edge>
  <edge label="ccna2 (iHOP,3.64948,2.0447) e2f1" source="-95" target="-138">
    <att type="string" name="iHOP_24.gml.canonicalName.1" value="ccna2 (iHOP,3.64948,2.0447) e2f1"/>
    <att type="string" name="canonicalName" value="ccna2 (iHOP,3.64948,2.0447) e2f1"/>
    <att type="string" name="vizmap:iHOP_24_gml EDGE_TGTARROW_COLOR" value="java.awt.Color[r=184,g=92,b=0]"/>
    <att type="string" name="interaction" value="iHOP,3.64948,2.0447"/>
    <att type="string" name="vizmap:iHOP_24_gml EDGE_COLOR" value="java.awt.Color[r=184,g=92,b=0]"/>
    <att type="string" name="iHOP_24.gml.canonicalName" value="ccna2 (iHOP,3.64948,2.0447) e2f1"/>
    <graphics width="2" fill="#b85c00" cy:sourceArrow="0" cy:targetArrow="0" cy:sourceArrowColor="#000000" cy:targetArrowColor="#b85c00" cy:edgeLabelFont="SanSerif-0-10" cy:edgeLineType="SOLID" cy:curved="STRAIGHT_LINES"/>
  </edge>
  <edge label="ccna2 (iHOP,3.56079,2.13338) cyr61" source="-95" target="-105">
    <att type="string" name="iHOP_24.gml.canonicalName.1" value="ccna2 (iHOP,3.56079,2.13338) cyr61"/>
    <att type="string" name="canonicalName" value="ccna2 (iHOP,3.56079,2.13338) cyr61"/>
    <att type="string" name="vizmap:iHOP_24_gml EDGE_TGTARROW_COLOR" value="java.awt.Color[r=192,g=96,b=0]"/>
    <att type="string" name="interaction" value="iHOP,3.56079,2.13338"/>
    <att type="string" name="vizmap:iHOP_24_gml EDGE_COLOR" value="java.awt.Color[r=192,g=96,b=0]"/>
    <att type="string" name="iHOP_24.gml.canonicalName" value="ccna2 (iHOP,3.56079,2.13338) cyr61"/>
    <graphics width="2" fill="#c06000" cy:sourceArrow="0" cy:targetArrow="0" cy:sourceArrowColor="#000000" cy:targetArrowColor="#c06000" cy:edgeLabelFont="SanSerif-0-10" cy:edgeLineType="SOLID" cy:curved="STRAIGHT_LINES"/>
  </edge>
  <edge label="ccna2 (iHOP,3.25047,2.44371) cdc45l" source="-95" target="-109">
    <att type="string" name="iHOP_24.gml.canonicalName.1" value="ccna2 (iHOP,3.25047,2.44371) cdc45l"/>
    <att type="string" name="canonicalName" value="ccna2 (iHOP,3.25047,2.44371) cdc45l"/>
    <att type="string" name="vizmap:iHOP_24_gml EDGE_TGTARROW_COLOR" value="java.awt.Color[r=220,g=110,b=0]"/>
    <att type="string" name="interaction" value="iHOP,3.25047,2.44371"/>
    <att type="string" name="vizmap:iHOP_24_gml EDGE_COLOR" value="java.awt.Color[r=220,g=110,b=0]"/>
    <att type="string" name="iHOP_24.gml.canonicalName" value="ccna2 (iHOP,3.25047,2.44371) cdc45l"/>
    <graphics width="2" fill="#dc6e00" cy:sourceArrow="0" cy:targetArrow="0" cy:sourceArrowColor="#000000" cy:targetArrowColor="#dc6e00" cy:edgeLabelFont="SanSerif-0-10" cy:edgeLineType="SOLID" cy:curved="STRAIGHT_LINES"/>
  </edge>
  <edge label="ccna2 (iHOP,2.99303,2.70114) ccne2" source="-95" target="-18">
    <att type="string" name="iHOP_24.gml.canonicalName.1" value="ccna2 (iHOP,2.99303,2.70114) ccne2"/>
    <att type="string" name="canonicalName" value="ccna2 (iHOP,2.99303,2.70114) ccne2"/>
    <att type="string" name="vizmap:iHOP_24_gml EDGE_TGTARROW_COLOR" value="java.awt.Color[r=244,g=122,b=0]"/>
    <att type="string" name="interaction" value="iHOP,2.99303,2.70114"/>
    <att type="string" name="vizmap:iHOP_24_gml EDGE_COLOR" value="java.awt.Color[r=244,g=122,b=0]"/>
    <att type="string" name="iHOP_24.gml.canonicalName" value="ccna2 (iHOP,2.99303,2.70114) ccne2"/>
    <graphics width="2" fill="#f47a00" cy:sourceArrow="0" cy:targetArrow="0" cy:sourceArrowColor="#000000" cy:targetArrowColor="#f47a00" cy:edgeLabelFont="SanSerif-0-10" cy:edgeLineType="SOLID" cy:curved="STRAIGHT_LINES"/>
  </edge>
  <edge label="ccna2 (iHOP,2.24912,3.44505) ccl2" source="-95" target="-481">
    <att type="string" name="iHOP_24.gml.canonicalName.1" value="ccna2 (iHOP,2.24912,3.44505) ccl2"/>
    <att type="string" name="canonicalName" value="ccna2 (iHOP,2.24912,3.44505) ccl2"/>
    <att type="string" name="vizmap:iHOP_24_gml EDGE_TGTARROW_COLOR" value="java.awt.Color[r=255,g=155,b=0]"/>
    <att type="string" name="interaction" value="iHOP,2.24912,3.44505"/>
    <att type="string" name="vizmap:iHOP_24_gml EDGE_COLOR" value="java.awt.Color[r=255,g=155,b=0]"/>
    <att type="string" name="iHOP_24.gml.canonicalName" value="ccna2 (iHOP,2.24912,3.44505) ccl2"/>
    <graphics width="2" fill="#ff9b00" cy:sourceArrow="0" cy:targetArrow="0" cy:sourceArrowColor="#000000" cy:targetArrowColor="#ff9b00" cy:edgeLabelFont="SanSerif-0-10" cy:edgeLineType="SOLID" cy:curved="STRAIGHT_LINES"/>
  </edge>
  <edge label="74 (DirectedEdge) ccne2" source="-433" target="-18">
    <att type="string" name="canonicalName" value="74 (DirectedEdge) ccne2"/>
    <att type="string" name="interaction" value="DirectedEdge"/>
    <att type="string" name="EDGE_TYPE" value="DirectedEdge"/>
    <graphics width="2" fill="#000000" cy:sourceArrow="0" cy:targetArrow="3" cy:sourceArrowColor="#000000" cy:targetArrowColor="#000000" cy:edgeLabelFont="SanSerif-0-10" cy:edgeLineType="SOLID" cy:curved="STRAIGHT_LINES"/>
  </edge>
  <edge label="51869 (pp) 6952" source="-404" target="-408">
    <att type="string" name="B 24Bon0.05.canonicalName" value="51869 (pp) 6952"/>
    <att type="string" name="canonicalName" value="51869 (pp) 6952"/>
    <att type="string" name="B 24Bon0.05.canonicalName.1" value="51869 (pp) 6952"/>
    <att type="string" name="edgeType_B 24Bon0.05" value="black"/>
    <att type="string" name="interaction" value="pp"/>
    <graphics width="2" fill="#000000" cy:sourceArrow="0" cy:targetArrow="3" cy:sourceArrowColor="#000000" cy:targetArrowColor="#000000" cy:edgeLabelFont="SanSerif-0-10" cy:edgeLineType="SOLID" cy:curved="STRAIGHT_LINES"/>
  </edge>
  <edge label="51869 (pp) 6950" source="-404" target="-458">
    <att type="string" name="B 24Bon0.05.canonicalName" value="51869 (pp) 6950"/>
    <att type="string" name="canonicalName" value="51869 (pp) 6950"/>
    <att type="string" name="B 24Bon0.05.canonicalName.1" value="51869 (pp) 6950"/>
    <att type="string" name="edgeType_B 24Bon0.05" value="black"/>
    <att type="string" name="interaction" value="pp"/>
    <graphics width="2" fill="#000000" cy:sourceArrow="0" cy:targetArrow="3" cy:sourceArrowColor="#000000" cy:targetArrowColor="#000000" cy:edgeLabelFont="SanSerif-0-10" cy:edgeLineType="SOLID" cy:curved="STRAIGHT_LINES"/>
  </edge>
  <edge label="51869 (pp) 6955" source="-404" target="-421">
    <att type="string" name="B 24Bon0.05.canonicalName" value="51869 (pp) 6955"/>
    <att type="string" name="canonicalName" value="51869 (pp) 6955"/>
    <att type="string" name="B 24Bon0.05.canonicalName.1" value="51869 (pp) 6955"/>
    <att type="string" name="edgeType_B 24Bon0.05" value="black"/>
    <att type="string" name="interaction" value="pp"/>
    <graphics width="2" fill="#000000" cy:sourceArrow="0" cy:targetArrow="3" cy:sourceArrowColor="#000000" cy:targetArrowColor="#000000" cy:edgeLabelFont="SanSerif-0-10" cy:edgeLineType="SOLID" cy:curved="STRAIGHT_LINES"/>
  </edge>
  <edge label="6952 (pp) 6954" source="-408" target="-451">
    <att type="string" name="B 24Bon0.05.canonicalName" value="6952 (pp) 6954"/>
    <att type="string" name="canonicalName" value="6952 (pp) 6954"/>
    <att type="string" name="B 24Bon0.05.canonicalName.1" value="6952 (pp) 6954"/>
    <att type="string" name="edgeType_B 24Bon0.05" value="black"/>
    <att type="string" name="interaction" value="pp"/>
    <graphics width="2" fill="#000000" cy:sourceArrow="0" cy:targetArrow="3" cy:sourceArrowColor="#000000" cy:targetArrowColor="#000000" cy:edgeLabelFont="SanSerif-0-10" cy:edgeLineType="SOLID" cy:curved="STRAIGHT_LINES"/>
  </edge>
  <edge label="6952 () mx1" source="-408" target="-113">
    <att type="string" name="canonicalName" value="6952 () mx1"/>
    <att type="string" name="merge24.gml.canonicalName" value="6952 () mx1"/>
    <att type="string" name="interaction" value=""/>
    <att type="string" name="merge24.gml.canonicalName.1" value="6952 () mx1"/>
    <graphics width="2" fill="#000000" cy:sourceArrow="0" cy:targetArrow="3" cy:sourceArrowColor="#000000" cy:targetArrowColor="#000000" cy:edgeLabelFont="SanSerif-0-10" cy:edgeLineType="SOLID" cy:curved="STRAIGHT_LINES"/>
  </edge>
  <edge label="6952 () mx2" source="-408" target="-114">
    <att type="string" name="canonicalName" value="6952 () mx2"/>
    <att type="string" name="merge24.gml.canonicalName" value="6952 () mx2"/>
    <att type="string" name="interaction" value=""/>
    <att type="string" name="merge24.gml.canonicalName.1" value="6952 () mx2"/>
    <graphics width="2" fill="#000000" cy:sourceArrow="0" cy:targetArrow="3" cy:sourceArrowColor="#000000" cy:targetArrowColor="#000000" cy:edgeLabelFont="SanSerif-0-10" cy:edgeLineType="SOLID" cy:curved="STRAIGHT_LINES"/>
  </edge>
</graph>
