# Supplementary material for: Response network analysis of differential gene expression in human epithelial lung cells during avian influenza infections
Source: BMC Bioinformatics. 2010 Apr 6;11:170. doi: 10.1186/1471-2105-11-170 (PMC2868837; doi:10.1186/1471-2105-11-170)
Supplement: Additional file 4 — Figure 2 interaction data. Figure 2 interaction data in sif format [file 1471-2105-11-170-S4.SIF]

6952		mx2
6952		mx1
6952	pp	6954
51869	pp	6955
51869	pp	6950
51869	pp	6952
74	DirectedEdge	ccne2
ccna2	iHOP,2.24912,3.44505	ccl2
ccna2	iHOP,2.99303,2.70114	ccne2
ccna2	iHOP,3.25047,2.44371	cdc45l
ccna2	iHOP,3.56079,2.13338	cyr61
ccna2	iHOP,3.64948,2.0447	e2f1
ccna2	iHOP,2.45271,3.24147	egr1
ccna2	iHOP,2.19319,3.50099	fos
ccna2	iHOP,2.73861,2.95557	ifi27
ccna2	iHOP,3.79169,1.90249	prc1
chek1	iHOP,2.79373,2.90045	ifi27
csf2	iHOP,1.96893,3.72525	fos
csf2	iHOP,3.16295,2.53122	gbp1
csf2	iHOP,2.51435,3.17983	ifi27
egr1	iHOP,2.41005,3.28412	ccl5
egr1	iHOP,1.31073,4.38345	cxcl10
egr1	iHOP,2.5054,3.18878	cyr61
egr1	iHOP,1.8493,3.84488	fosb
egr1	iHOP,1.1378,4.55638	fos
egr1	iHOP,2.67865,3.01553	gbp4
egr1	iHOP,2.41434,3.27983	tap1
il1a	iHOP,2.01696,3.67722	cxcl10
il1a	iHOP,2.92844,2.76573	oas1
il1a	iHOP,2.94094,2.75323	saa4
il1b	iHOP,4.04339,1.65078	c1s
il8	iHOP,3.54209,2.15209	chst4
ptgs2	iHOP,3.42065,2.27353	ccl5
ptgs2	iHOP,1.59279,4.10139	oasl
ptgs2	iHOP,3.40209,2.29209	stat1
ptgs2	iHOP,3.47454,2.21964	tlr2
saa1	iHOP,2.45647,3.23771	saa4
socs3	iHOP,2.4951,3.19907	fos
stat1	iHOP,3.12487,2.5693	il28a
stat1	iHOP,3.32057,2.37361	irf7
stat1	iHOP,1.57636,4.11781	oasl
stat1	iHOP,3.74879,1.94539	socs3
stat1	iHOP,3.40852,2.28566	tap1
stat1	iHOP,3.45811,2.23606	tlr2
tnf	iHOP,4.09075,1.60343	c1s
tnf	iHOP,2.04082,3.65336	oasl
tnf	iHOP,1.71858,3.97559	cxcl11
csf3	iHOP,1.53394,4.16024	cxcl10
csf3	iHOP,2.8173,2.87688	e2f1
csf3	iHOP,1.62052,4.07365	egr1
pcna	iHOP,2.99121,2.70297	herc5
pcna	iHOP,3.71754,1.97663	mcm10
adh1a	iHOP,3.74584,1.94834	cyr61
adh1a	iHOP,2.37824,3.31594	fos
adh1a	iHOP,3.34398,2.35019	il1a
ctgf	iHOP,2.52409,3.17008	fos
cyr61	iHOP,2.30182,3.39236	ccl2
cyr61	iHOP,3.04573,2.64845	ccne2
cyr61	iHOP,3.36889,2.32528	jun
cyr61	iHOP,3.37013,2.32405	tyms
dusp1	iHOP,3.57134,2.12284	e2f1
dusp1	iHOP,2.11505,3.57913	fos
fos	iHOP,2.63869,3.05548	btg2
fos	iHOP,2.15054,3.54364	ccl5
fos	binds_to,2.71903,2.97515	ccnd1
fos	iHOP,2.24589,3.44829	cyr61
fos	iHOP,1.58978,4.1044	fosb
fos	iHOP,3.00356,2.69062	ifi16
fos	iHOP,1.4237,4.27047	ifi27
fos	iHOP,2.60989,3.08429	ifnb1
fos	iHOP,1.84403,3.85015	il1a
fos	iHOP,2.54907,3.14511	il1b
fos	iHOP,1.79483,3.89935	il1rl1
fos	iHOP,2.19655,3.49763	il8
fos	iHOP,2.00129,3.69289	jun
fos	iHOP,2.18947,3.5047	nox1
fos	iHOP,2.76744,2.92674	pcna
fos	iHOP,1.03249,4.66169	sod2
fos	iHOP,2.13197,3.5622	stat1
fos	iHOP,2.20443,3.48975	tlr2
fos	iHOP,2.39423,3.29994	txnip
jun	iHOP,3.27354,2.42063	ccl5
jun	iHOP,2.99419,2.69999	il28a
jun	iHOP,3.18988,2.50429	irf7
tap1	iHOP,3.87297,1.82121	tnf
tyms	iHOP,3.51847,2.17571	txnip
ccl2	iHOP,1.55821,4.13596	ccl20
ccl2	iHOP,2.20647,3.48771	ccl5
ccl2	iHOP,0.056378,5.6378	cxcl11
ccl5	iHOP,1.2727,4.42148	cxcl11
ccl5	iHOP,3.14344,2.55074	il28a
ccl5	iHOP,2.30474,3.38944	sod2
ccl5	iHOP,3.42708,2.2671	tap1
ccna1	iHOP,3.05777,2.63641	fos
cxcr4	iHOP,2.89954,2.79464	cxcl10
cxcr4	iHOP,4.1829,1.51127	e2f1
vcam1	iHOP,2.67817,3.01601	il1rl1
vcam1	iHOP,0.883786,4.81039	cxcl11
gsta1	iHOP,3.61012,2.08406	chst4
gsta1	iHOP,3.75624,1.93794	gsta2
gsta1	iHOP,3.75624,1.93794	gsta3
gsta1	iHOP,3.59372,2.10046	gsta5
gsta1	iHOP,3.38759,2.30659	jun
gsta1	iHOP,2.41878,3.2754	sod2
gsta2	iHOP,3.71548,1.9787	chst4
gsta2	iHOP,3.8616,1.83258	gsta3
gsta2	iHOP,3.69908,1.9951	gsta5
isg15	iHOP,3.51,2.18418	herc5
ccnd1	iHOP,4.10572,1.58846	cd38
ccnd1	iHOP,3.84142,1.85276	cdc6
ccnd1	iHOP,2.71903,2.97515	fos
ccnd1	iHOP,3.26445,2.42973	ifi27
cdkn1b	iHOP,2.86565,2.82852	fos
e2f1	iHOP,2.59409,3.10009	egr1
e2f1	iHOP,2.87999,2.81419	ifi27
e2f1	iHOP,3.28468,2.4095	mcm10
e2f1	iHOP,3.55062,2.14356	mki67
e2f1	iHOP,2.48878,3.2054	sod2
e2f1	iHOP,3.58826,2.10592	stat1
e2f1	iHOP,3.85052,1.84366	txnip
e2f1	iHOP,3.61327,2.08091	uhrf1
ifi27	iHOP,3.60318,2.09099	ccna1
ifi27	iHOP,1.59663,4.09755	cxcl10
ifi27	iHOP,0.545863,5.14832	cxcl11
ifi27	iHOP,2.34025,3.35393	il1rl1
ifi27	iHOP,2.6123,3.08188	irf7
ifi27	iHOP,3.04775,2.64643	mcm2
ifi27	iHOP,2.63975,3.05443	mki67
ifi27	iHOP,2.04994,3.64424	mx1
ifi27	iHOP,2.50812,3.18606	oas1
ifi27	iHOP,2.18427,3.5099	oas2
ifi27	iHOP,3.31286,2.38132	pcna
ifi27	iHOP,2.93965,2.75453	txnip
mki67	iHOP,2.89418,2.8	ccne2
nox1	iHOP,3.63935,2.05483	duox2
socs1	iHOP,2.79154,2.90264	fos
cdh1	iHOP,2.83472,2.85945	fos
ifnb1	iHOP,3.7222,1.97198	ifih1
ifnb1	iHOP,3.30946,2.38472	il28b
sod2	iHOP,2.18767,3.50651	exo1
sod2	iHOP,2.34368,3.3505	nox1
sod2	iHOP,0.476878,5.2173	oasl
sod2	iHOP,2.30903,3.38515	tap1
sod2	iHOP,2.54844,3.14574	txnip
sod2	iHOP,1.91583,3.77835	vcam1
mx1	iHOP,2.77678,2.9174	ccl5
mx1	iHOP,0.626682,5.0675	cxcl11
mx1	iHOP,2.49742,3.19675	il28a
mx1	iHOP,2.22731,3.46687	mx2
mx1	iHOP,2.58894,3.10524	oas1
mx1	iHOP,2.26509,3.42908	oas2
mx1	iHOP,0.948913,4.74526	oasl
mx1	iHOP,3.12134,2.57284	socs3
mx1	iHOP,1.65872,4.03545	sod2
mx1	iHOP,2.78107,2.91311	tap1
zbp1	iHOP,2.27914,3.41504	ifi27
fosb	iHOP,2.86203,2.83214	ccl5
fosb	iHOP,2.95738,2.7368	cyr61
fosb	iHOP,2.82654,2.86763	dusp1
fosb	iHOP,2.71279,2.98139	jun
fosb	iHOP,2.85989,2.83428	ptgs2
il1rl1	iHOP,2.68472,3.00946	lamp3
erbb4	iHOP,4.14824,1.54594	ctgf
erbb4	iHOP,3.04785,2.64633	ifi27
erbb4	iHOP,3.62544,2.06874	jun
erbb4	iHOP,3.71848,1.9757	mki67
erbb4	iHOP,3.75612,1.93806	stat1
cxcl10	iHOP,2.32346,3.37071	ccl5
cxcl10	iHOP,0.173371,5.52081	cxcl11
cxcl10	iHOP,2.04411,3.65006	il28a
cxcl10	iHOP,2.2398,3.45437	irf7
cxcl10	iHOP,2.26726,3.42692	mki67
cxcl10	iHOP,1.67745,4.01673	mx1
cxcl10	iHOP,1.77399,3.92018	mx2
cxcl10	iHOP,1.81178,3.8824	oas2
cxcl10	iHOP,0.495602,5.19858	oasl
cxcl10	iHOP,1.53248,4.1617	saa1
cxcl10	iHOP,2.96446,2.72972	socs1
cxcl10	iHOP,1.20541,4.48876	sod2
cxcl10	iHOP,2.32776,3.36642	tap1
cxcl10	iHOP,0.868143,4.82603	ifit2
egr2	iHOP,1.75968,3.93449	fosb
egr2	iHOP,1.04819,4.64599	fos
egr2	iHOP,1.59361,4.10057	ifi27
egr2	iHOP,2.30188,3.3923	stat1
cdc6	iHOP,3.95712,1.73706	cdh1
cdc6	iHOP,3.37071,2.32347	chek1
cdc6	iHOP,3.45697,2.23721	e2f1
cdc6	iHOP,2.95078,2.74339	mcm10
cdc6	iHOP,3.88983,1.80435	pcna
cdc6	iHOP,3.27079,2.42339	ptgs2
gbp1	iHOP,3.326,2.36818	stat1
cxcl11	iHOP,1.84878,3.8454	cxcr4
cxcl11	iHOP,2.33763,3.35655	il20
cxcl11	iHOP,2.40839,3.28579	isg15
cxcl11	iHOP,1.25413,4.44004	stat1
cxcl11	iHOP,1.93036,3.76382	tlr1
cxcl11	iHOP,1.32659,4.36759	tlr2
ccl20	iHOP,0.946672,4.74751	oasl
tlr1	iHOP,3.9205,1.77367	ifih1
gadd45b	iHOP,3.99313,1.70105	prc1
tlr2	iHOP,4.11768,1.5765	socs1
tlr2	iHOP,3.92257,1.77161	tnf
tlr2	iHOP,3.08777,2.60641	vcam1
cdc45l	iHOP,2.88567,2.80851	mcm10
cd38	iHOP,2.32091,3.37327	ccl2
cd38	iHOP,3.53723,2.15695	ccl5
cd38	iHOP,3.35562,2.33855	csf2
cd38	iHOP,2.7477,2.94647	csf3
cd38	iHOP,3.23072,2.46345	il1a
cd38	iHOP,3.48103,2.21315	mki67
cd38	iHOP,3.8242,1.86998	mnda
mcm2	di-IA,3.62472,2.06946	cdc6
mcm2	di-IA,3.48797,2.20621	mcm6
dmbt1	iHOP,3.96712,1.72705	c1s
dmbt1	iHOP,2.6427,3.05148	egr2
btg2	iHOP,3.9536,1.74058	ccna2
ccne2	iHOP,3.6655,2.02868	cdkn1b
ccne2	iHOP,3.13442,2.55976	e2f1
ccne2	iHOP,3.56728,2.1269	pcna
irf7	iHOP,3.33913,2.35505	ccl5
irf7	iHOP,1.18904,4.50514	cxcl11
irf7	iHOP,2.69311,3.00106	mx1
irf7	iHOP,3.15129,2.54289	oas1
irf7	iHOP,1.51127,4.18291	oasl
irf7	iHOP,3.95603,1.73815	pcna
irf7	iHOP,3.98013,1.71405	socs1
ifi16	iHOP,3.53408,2.1601	aim2
gsta3	iHOP,3.69908,1.9951	gsta5
mnda	iHOP,2.96802,2.72615	aim2
ifit2	iHOP,2.21157,3.48261	gadd45b
ifit2	iHOP,2.01348,3.6807	il8
ifit2	iHOP,1.32145,4.37272	mx1
ifit2	iHOP,0.139608,5.55457	oasl
ifit2	iHOP,0.849419,4.84476	sod2
ifit2	iHOP,1.94891,3.74527	stat1
ifit2	iHOP,2.02136,3.67282	tlr2
ifit2	iHOP,2.41336,3.28082	tnf
oasl	iHOP,2.73062,2.96356	isg15
oas1	iHOP,2.72327,2.97091	oas2
oas1	iHOP,2.51435,3.17983	oas3
oas1	iHOP,1.40709,4.28709	oasl
oas1	iHOP,3.21639,2.47779	stat1
il20	iHOP,3.91503,1.77914	il28b
il28a	iHOP,2.57076,3.12342	il28b
mcm10	di-IA,3.66913,2.02504	ccnd1
mcm10	di-IA,2.95078,2.74339	cdc6
mcm10	di-IA,2.81403,2.88015	mcm6
mcm6	pp-IA,2.81403,2.88015	mcm10
mx2	iHOP,2.87332,2.82086	ccl5
mx2	iHOP,0.723228,4.97095	cxcl11
oas2	iHOP,2.91111,2.78307	ccl5
oas2	iHOP,0.761016,4.93316	cxcl11
oas2	iHOP,1.08325,4.61093	oasl
oas2	iHOP,2.1905,3.50367	oas3
oas3	iHOP,0.874325,4.81985	oasl
6950		gsta3
9615		ccl5
9615		duox2
9615		ifih1
9615		il28a
9615		il28b
9615		irf7
9615		mx1
9615		mx2
9615		oas1
9615		stat1
6954		ccl5
6954		chst4
6954		fos
6954		tlr2
6270	DirectedEdge	mcm10
6270		mcm6
7049		ccna2
7049		ccne2
7049		e2f1
7049		prc1
7049		spc25
7049		txnip
7049		uhrf1
6955	DirectedEdge	tlr2
6955	DirectedEdge	c1s
6955	DirectedEdge	dmbt1
6955	DirectedEdge	ifih1
6955		aim2
6955		ccl5
6955		chst4
6955		edg6
6955		exo1
6955		gbp1
6955		gbp4
6955		oas1
6955		oas2
6955		oas3
6955		oasl
6955		spon2
6955		tap1
