# Supplementary material for: Response network analysis of differential gene expression in human epithelial lung cells during avian influenza infections
Source: BMC Bioinformatics. 2010 Apr 6;11:170. doi: 10.1186/1471-2105-11-170 (PMC2868837; doi:10.1186/1471-2105-11-170)
Supplement: Additional file 5 — Figure 3 network data. Figure 3 network data in XML format [file 1471-2105-11-170-S5.XML]

<?xml version="1.0" encoding="UTF-8" standalone="yes"?>
<graph label="Merged.Network--child" xmlns:dc="http://purl.org/dc/elements/1.1/" xmlns:xlink="http://www.w3.org/1999/xlink" xmlns:rdf="http://www.w3.org/1999/02/22-rdf-syntax-ns#" xmlns:cy="http://www.cytoscape.org" xmlns="http://www.cs.rpi.edu/XGMML"  directed="1">
  <att name="documentVersion" value="1.1"/>
  <att name="networkMetadata">
    <rdf:RDF>
      <rdf:Description rdf:about="http://www.cytoscape.org/">
        <dc:type>Protein-Protein Interaction</dc:type>
        <dc:description>N/A</dc:description>
        <dc:identifier>N/A</dc:identifier>
        <dc:date>2010-02-21 11:25:23</dc:date>
        <dc:title>Merged.Network--child</dc:title>
        <dc:source>http://www.cytoscape.org/</dc:source>
        <dc:format>Cytoscape-XGMML</dc:format>
      </rdf:Description>
    </rdf:RDF>
  </att>
  <att type="string" name="backgroundColor" value="#ffffff"/>
  <att type="real" name="GRAPH_VIEW_ZOOM" value="1.2292506474518732"/>
  <att type="real" name="GRAPH_VIEW_CENTER_X" value="149.61508560180664"/>
  <att type="real" name="GRAPH_VIEW_CENTER_Y" value="-0.58880615234375"/>
  <node label="egfr" id="-494">
    <att type="string" name="description_B 24Bon0.05" value="egfr"/>
    <att type="string" name="canonicalName" value="egfr"/>
    <att type="real" name="nodeFillColor_B 24Bon0.05" value="0.05"/>
    <graphics type="ELLIPSE" h="60.00000190734863" w="76.79998779296875" x="371.1393127441406" y="-3.0148801803588867" fill="#fbfbff" width="1" outline="#000000" cy:nodeTransparency="1.0" cy:nodeLabelFont="SansSerif.bold-0-24" cy:borderLineType="solid"/>
  </node>
  <node label="vegfc" id="-493">
    <att type="string" name="description_B 24Bon0.05" value="vegfc"/>
    <att type="string" name="canonicalName" value="vegfc"/>
    <att type="real" name="nodeFillColor_B 24Bon0.05" value="-1.0"/>
    <graphics type="ELLIPSE" h="59.99999237060547" w="96.0" x="362.7497863769531" y="127.16919326782227" fill="#ffaaaa" width="1" outline="#000000" cy:nodeTransparency="1.0" cy:nodeLabelFont="SansSerif.bold-0-24" cy:borderLineType="solid"/>
  </node>
  <node label="vegfa" id="-492">
    <att type="string" name="description_B 24Bon0.05" value="vegfa"/>
    <att type="string" name="canonicalName" value="vegfa"/>
    <att type="real" name="nodeFillColor_B 24Bon0.05" value="-0.375"/>
    <graphics type="ELLIPSE" h="60.0" w="96.00001525878906" x="298.34249114990234" y="44.64439392089844" fill="#ffdfdf" width="1" outline="#000000" cy:nodeTransparency="1.0" cy:nodeLabelFont="SansSerif.bold-0-24" cy:borderLineType="solid"/>
  </node>
  <node label="nr4a2" id="-491">
    <att type="string" name="description_B 24Bon0.05" value="nr4a2"/>
    <att type="string" name="canonicalName" value="nr4a2"/>
    <att type="real" name="nodeFillColor_B 24Bon0.05" value="1.22"/>
    <graphics type="ELLIPSE" h="60.0" w="96.0" x="292.3581848144531" y="-128.3468017578125" fill="#9797ff" width="1" outline="#000000" cy:nodeTransparency="1.0" cy:nodeLabelFont="SansSerif.bold-0-24" cy:borderLineType="solid"/>
  </node>
  <node label="nr4a1" id="-490">
    <att type="string" name="description_B 24Bon0.05" value="nr4a1"/>
    <att type="string" name="canonicalName" value="nr4a1"/>
    <att type="real" name="nodeFillColor_B 24Bon0.05" value="2.0"/>
    <graphics type="ELLIPSE" h="60.0" w="96.0" x="354.8927001953125" y="-73.10935974121094" fill="#5555ff" width="1" outline="#000000" cy:nodeTransparency="1.0" cy:nodeLabelFont="SansSerif.bold-0-24" cy:borderLineType="solid"/>
  </node>
  <node label="ptgs2" id="-485">
    <att type="string" name="vizmap:iHOP_24_gml NODE_FILL_COLOR" value="java.awt.Color[r=255,g=0,b=0]"/>
    <att type="string" name="description_B 24Bon0.05" value="ptgs2"/>
    <att type="string" name="iHOP_24.gml.canonicalName.1" value="ptgs2"/>
    <att type="string" name="vizmap:Fig2_gml NODE_WIDTH" value="96.0"/>
    <att type="string" name="iHOP_24.gml.canonicalName" value="ptgs2"/>
    <att type="string" name="Matching.Attribute" value="ptgs2"/>
    <att type="real" name="nodeFillColor_/home/tatebe/Desktop/Analyzed_H5N1/H-M/iHOP_24" value="-3.0"/>
    <att type="string" name="Matching.Attribute.1" value="ptgs2"/>
    <att type="string" name="canonicalName" value="ptgs2"/>
    <att type="string" name="vizmap:Fig2_gml NODE_SHAPE" value="ELLIPSE"/>
    <att type="real" name="nodeFillColor_B 24Bon0.05" value="-3.0"/>
    <att type="string" name="vizmap:Fig2_gml NODE_FILL_COLOR" value="java.awt.Color[r=255,g=0,b=0]"/>
    <att type="string" name="vizmap:Fig2_gml NODE_HEIGHT" value="60.0"/>
    <graphics type="ELLIPSE" h="60.00000190734863" w="96.0" x="143.14962768554688" y="5.039488792419434" fill="#ff0000" width="1" outline="#000000" cy:nodeTransparency="1.0" cy:nodeLabelFont="SansSerif.bold-0-24" cy:borderLineType="solid"/>
  </node>
  <node label="il1b" id="-487">
    <att type="string" name="vizmap:iHOP_24_gml NODE_FILL_COLOR" value="java.awt.Color[r=255,g=116,b=116]"/>
    <att type="string" name="description_B 24Bon0.05" value="il1b"/>
    <att type="string" name="iHOP_24.gml.canonicalName.1" value="il1b"/>
    <att type="string" name="vizmap:Fig2_gml NODE_WIDTH" value="76.800048828125"/>
    <att type="string" name="iHOP_24.gml.canonicalName" value="il1b"/>
    <att type="string" name="Matching.Attribute" value="il1b"/>
    <att type="real" name="nodeFillColor_/home/tatebe/Desktop/Analyzed_H5N1/H-M/iHOP_24" value="-1.6353"/>
    <att type="string" name="Matching.Attribute.1" value="il1b"/>
    <att type="string" name="canonicalName" value="il1b"/>
    <att type="string" name="vizmap:Fig2_gml NODE_SHAPE" value="ELLIPSE"/>
    <att type="real" name="nodeFillColor_B 24Bon0.05" value="-1.6353"/>
    <att type="string" name="vizmap:Fig2_gml NODE_FILL_COLOR" value="java.awt.Color[r=255,g=116,b=116]"/>
    <att type="string" name="vizmap:Fig2_gml NODE_HEIGHT" value="60.0"/>
    <graphics type="ELLIPSE" h="60.0" w="76.79999923706055" x="-62.53854560852051" y="-63.017784118652344" fill="#ff7474" width="1" outline="#000000" cy:nodeTransparency="1.0" cy:nodeLabelFont="SansSerif.bold-0-24" cy:borderLineType="solid"/>
  </node>
  <node label="il1a" id="-488">
    <att type="string" name="vizmap:iHOP_24_gml NODE_FILL_COLOR" value="java.awt.Color[r=255,g=0,b=0]"/>
    <att type="string" name="description_B 24Bon0.05" value="il1a"/>
    <att type="string" name="iHOP_24.gml.canonicalName.1" value="il1a"/>
    <att type="string" name="vizmap:Fig2_gml NODE_WIDTH" value="76.800048828125"/>
    <att type="string" name="iHOP_24.gml.canonicalName" value="il1a"/>
    <att type="string" name="Matching.Attribute" value="il1a"/>
    <att type="real" name="nodeFillColor_/home/tatebe/Desktop/Analyzed_H5N1/H-M/iHOP_24" value="-3.0"/>
    <att type="string" name="Matching.Attribute.1" value="il1a"/>
    <att type="string" name="canonicalName" value="il1a"/>
    <att type="string" name="vizmap:Fig2_gml NODE_SHAPE" value="ELLIPSE"/>
    <att type="real" name="nodeFillColor_B 24Bon0.05" value="-3.0"/>
    <att type="string" name="vizmap:Fig2_gml NODE_FILL_COLOR" value="java.awt.Color[r=255,g=0,b=0]"/>
    <att type="string" name="vizmap:Fig2_gml NODE_HEIGHT" value="60.0"/>
    <graphics type="ELLIPSE" h="60.0" w="76.79999828338623" x="26.283045291900635" y="-93.43875122070312" fill="#ff0000" width="1" outline="#000000" cy:nodeTransparency="1.0" cy:nodeLabelFont="SansSerif.bold-0-24" cy:borderLineType="solid"/>
  </node>
  <node label="il1rl1" id="-136">
    <att type="string" name="vizmap:iHOP_24_gml NODE_FILL_COLOR" value="java.awt.Color[r=255,g=0,b=0]"/>
    <att type="string" name="description_B 24Bon0.05" value="il1rl1"/>
    <att type="string" name="iHOP_24.gml.canonicalName.1" value="il1rl1"/>
    <att type="string" name="vizmap:Fig2_gml NODE_WIDTH" value="115.19999980926514"/>
    <att type="string" name="iHOP_24.gml.canonicalName" value="il1rl1"/>
    <att type="string" name="Matching.Attribute" value="il1rl1"/>
    <att type="real" name="nodeFillColor_/home/tatebe/Desktop/Analyzed_H5N1/H-M/iHOP_24" value="-3.0"/>
    <att type="string" name="Matching.Attribute.1" value="il1rl1"/>
    <att type="string" name="canonicalName" value="il1rl1"/>
    <att type="string" name="vizmap:Fig2_gml NODE_SHAPE" value="ELLIPSE"/>
    <att type="real" name="nodeFillColor_B 24Bon0.05" value="-3.0"/>
    <att type="string" name="vizmap:Fig2_gml NODE_FILL_COLOR" value="java.awt.Color[r=255,g=0,b=0]"/>
    <att type="string" name="vizmap:Fig2_gml NODE_HEIGHT" value="60.0"/>
    <graphics type="ELLIPSE" h="59.99999237060547" w="115.20001411437988" x="-53.9196081161499" y="53.380367279052734" fill="#ff0000" width="1" outline="#000000" cy:nodeTransparency="1.0" cy:nodeLabelFont="SansSerif.bold-0-24" cy:borderLineType="solid"/>
  </node>
  <node label="egr1" id="-227">
    <att type="string" name="vizmap:iHOP_24_gml NODE_FILL_COLOR" value="java.awt.Color[r=0,g=0,b=255]"/>
    <att type="string" name="description_B 24Bon0.05" value="egr1"/>
    <att type="string" name="iHOP_24.gml.canonicalName.1" value="egr1"/>
    <att type="string" name="vizmap:Fig2_gml NODE_WIDTH" value="76.800048828125"/>
    <att type="string" name="iHOP_24.gml.canonicalName" value="egr1"/>
    <att type="string" name="Matching.Attribute" value="egr1"/>
    <att type="real" name="nodeFillColor_/home/tatebe/Desktop/Analyzed_H5N1/H-M/iHOP_24" value="3.0"/>
    <att type="string" name="Matching.Attribute.1" value="egr1"/>
    <att type="string" name="canonicalName" value="egr1"/>
    <att type="string" name="vizmap:Fig2_gml NODE_SHAPE" value="ELLIPSE"/>
    <att type="real" name="nodeFillColor_B 24Bon0.05" value="3.0"/>
    <att type="string" name="vizmap:Fig2_gml NODE_FILL_COLOR" value="java.awt.Color[r=0,g=0,b=255]"/>
    <att type="string" name="vizmap:Fig2_gml NODE_HEIGHT" value="60.0"/>
    <graphics type="ELLIPSE" h="60.0" w="76.80000305175781" x="249.5564193725586" y="-52.512664794921875" fill="#0000ff" width="1" outline="#000000" cy:nodeTransparency="1.0" cy:nodeLabelFont="SansSerif.bold-0-24" cy:borderLineType="solid"/>
  </node>
  <node label="egr2" id="-471">
    <att type="string" name="vizmap:iHOP_24_gml NODE_FILL_COLOR" value="java.awt.Color[r=0,g=0,b=255]"/>
    <att type="string" name="description_B 24Bon0.05" value="egr2"/>
    <att type="string" name="iHOP_24.gml.canonicalName.1" value="egr2"/>
    <att type="string" name="vizmap:Fig2_gml NODE_WIDTH" value="76.79998779296875"/>
    <att type="string" name="iHOP_24.gml.canonicalName" value="egr2"/>
    <att type="string" name="Matching.Attribute" value="egr2"/>
    <att type="real" name="nodeFillColor_/home/tatebe/Desktop/Analyzed_H5N1/H-M/iHOP_24" value="3.0"/>
    <att type="string" name="Matching.Attribute.1" value="egr2"/>
    <att type="string" name="canonicalName" value="egr2"/>
    <att type="string" name="vizmap:Fig2_gml NODE_SHAPE" value="ELLIPSE"/>
    <att type="real" name="nodeFillColor_B 24Bon0.05" value="3.0"/>
    <att type="string" name="vizmap:Fig2_gml NODE_FILL_COLOR" value="java.awt.Color[r=0,g=0,b=255]"/>
    <att type="string" name="vizmap:Fig2_gml NODE_HEIGHT" value="60.0"/>
    <graphics type="ELLIPSE" h="60.0" w="76.79999732971191" x="58.99659252166748" y="124.29507446289062" fill="#0000ff" width="1" outline="#000000" cy:nodeTransparency="1.0" cy:nodeLabelFont="SansSerif.bold-0-24" cy:borderLineType="solid"/>
  </node>
  <node label="fosb" id="-169">
    <att type="string" name="vizmap:iHOP_24_gml NODE_FILL_COLOR" value="java.awt.Color[r=0,g=0,b=255]"/>
    <att type="string" name="description_B 24Bon0.05" value="fosb"/>
    <att type="string" name="iHOP_24.gml.canonicalName.1" value="fosb"/>
    <att type="string" name="vizmap:Fig2_gml NODE_WIDTH" value="76.79998779296875"/>
    <att type="string" name="iHOP_24.gml.canonicalName" value="fosb"/>
    <att type="string" name="Matching.Attribute" value="fosb"/>
    <att type="real" name="nodeFillColor_/home/tatebe/Desktop/Analyzed_H5N1/H-M/iHOP_24" value="3.0"/>
    <att type="string" name="merge24.gml.canonicalName" value="fosb"/>
    <att type="string" name="merge24.gml.canonicalName.1" value="fosb"/>
    <att type="string" name="Matching.Attribute.1" value="fosb"/>
    <att type="string" name="canonicalName" value="fosb"/>
    <att type="string" name="vizmap:Fig2_gml NODE_SHAPE" value="ELLIPSE"/>
    <att type="real" name="nodeFillColor_B 24Bon0.05" value="3.0"/>
    <att type="string" name="vizmap:Fig2_gml NODE_FILL_COLOR" value="java.awt.Color[r=0,g=0,b=255]"/>
    <att type="string" name="vizmap:Fig2_gml NODE_HEIGHT" value="60.0"/>
    <graphics type="ELLIPSE" h="60.0" w="76.79998779296875" x="229.97491455078125" y="113.8701171875" fill="#0000ff" width="1" outline="#000000" cy:nodeTransparency="1.0" cy:nodeLabelFont="SansSerif.bold-0-24" cy:borderLineType="solid"/>
  </node>
  <node label="fos" id="-142">
    <att type="string" name="vizmap:iHOP_24_gml NODE_FILL_COLOR" value="java.awt.Color[r=0,g=0,b=255]"/>
    <att type="string" name="description_B 24Bon0.05" value="fos"/>
    <att type="string" name="iHOP_24.gml.canonicalName.1" value="fos"/>
    <att type="string" name="vizmap:Fig2_gml NODE_WIDTH" value="57.5999755859375"/>
    <att type="string" name="iHOP_24.gml.canonicalName" value="fos"/>
    <att type="string" name="Matching.Attribute" value="fos"/>
    <att type="real" name="nodeFillColor_/home/tatebe/Desktop/Analyzed_H5N1/H-M/iHOP_24" value="3.0"/>
    <att type="string" name="merge24.gml.canonicalName" value="fos"/>
    <att type="string" name="merge24.gml.canonicalName.1" value="fos"/>
    <att type="string" name="Matching.Attribute.1" value="fos"/>
    <att type="string" name="canonicalName" value="fos"/>
    <att type="string" name="vizmap:Fig2_gml NODE_SHAPE" value="ELLIPSE"/>
    <att type="real" name="nodeFillColor_B 24Bon0.05" value="3.0"/>
    <att type="string" name="vizmap:Fig2_gml NODE_FILL_COLOR" value="java.awt.Color[r=0,g=0,b=255]"/>
    <att type="string" name="vizmap:Fig2_gml NODE_HEIGHT" value="60.0"/>
    <graphics type="ELLIPSE" h="60.0" w="57.60000038146973" x="11.455309867858887" y="-13.108840942382812" fill="#0000ff" width="1" outline="#000000" cy:nodeTransparency="1.0" cy:nodeLabelFont="SansSerif.bold-0-24" cy:borderLineType="solid"/>
  </node>
  <node label="jun" id="-56">
    <att type="string" name="vizmap:iHOP_24_gml NODE_FILL_COLOR" value="java.awt.Color[r=0,g=0,b=255]"/>
    <att type="string" name="description_B 24Bon0.05" value="jun"/>
    <att type="string" name="iHOP_24.gml.canonicalName.1" value="jun"/>
    <att type="string" name="vizmap:Fig2_gml NODE_WIDTH" value="57.59999084472656"/>
    <att type="string" name="iHOP_24.gml.canonicalName" value="jun"/>
    <att type="string" name="Matching.Attribute" value="jun"/>
    <att type="real" name="nodeFillColor_/home/tatebe/Desktop/Analyzed_H5N1/H-M/iHOP_24" value="3.0"/>
    <att type="string" name="Matching.Attribute.1" value="jun"/>
    <att type="string" name="canonicalName" value="jun"/>
    <att type="string" name="vizmap:Fig2_gml NODE_SHAPE" value="ELLIPSE"/>
    <att type="real" name="nodeFillColor_B 24Bon0.05" value="3.0"/>
    <att type="string" name="vizmap:Fig2_gml NODE_FILL_COLOR" value="java.awt.Color[r=0,g=0,b=255]"/>
    <att type="string" name="vizmap:Fig2_gml NODE_HEIGHT" value="60.0"/>
    <graphics type="ELLIPSE" h="60.0" w="57.600006103515625" x="166.9550323486328" y="-98.8592529296875" fill="#0000ff" width="1" outline="#000000" cy:nodeTransparency="1.0" cy:nodeLabelFont="SansSerif.bold-0-24" cy:borderLineType="solid"/>
  </node>
  <edge label="egfr (iHOP) vegfc" source="-494" target="-493">
    <att type="string" name="interaction" value="iHOP"/>
    <att type="string" name="canonicalName" value="egfr (iHOP) vegfc"/>
    <graphics width="2" fill="#000000" cy:sourceArrow="0" cy:targetArrow="0" cy:sourceArrowColor="#000000" cy:targetArrowColor="#000000" cy:edgeLabelFont="SanSerif-0-10" cy:edgeLineType="SOLID" cy:curved="STRAIGHT_LINES"/>
  </edge>
  <edge label="egfr (iHOP) vegfa" source="-494" target="-492">
    <att type="string" name="interaction" value="iHOP"/>
    <att type="string" name="canonicalName" value="egfr (iHOP) vegfa"/>
    <graphics width="2" fill="#000000" cy:sourceArrow="0" cy:targetArrow="0" cy:sourceArrowColor="#000000" cy:targetArrowColor="#000000" cy:edgeLabelFont="SanSerif-0-10" cy:edgeLineType="SOLID" cy:curved="STRAIGHT_LINES"/>
  </edge>
  <edge label="vegfc (iHOP) ptgs2" source="-493" target="-485">
    <att type="string" name="interaction" value="iHOP"/>
    <att type="string" name="canonicalName" value="vegfc (iHOP) ptgs2"/>
    <graphics width="2" fill="#000000" cy:sourceArrow="0" cy:targetArrow="0" cy:sourceArrowColor="#000000" cy:targetArrowColor="#000000" cy:edgeLabelFont="SanSerif-0-10" cy:edgeLineType="SOLID" cy:curved="STRAIGHT_LINES"/>
  </edge>
  <edge label="vegfa (iHOP) ptgs2" source="-492" target="-485">
    <att type="string" name="interaction" value="iHOP"/>
    <att type="string" name="canonicalName" value="vegfa (iHOP) ptgs2"/>
    <graphics width="2" fill="#000000" cy:sourceArrow="0" cy:targetArrow="0" cy:sourceArrowColor="#000000" cy:targetArrowColor="#000000" cy:edgeLabelFont="SanSerif-0-10" cy:edgeLineType="SOLID" cy:curved="STRAIGHT_LINES"/>
  </edge>
  <edge label="egr1 (iHOP) egfr" source="-227" target="-494">
    <att type="string" name="interaction" value="iHOP"/>
    <att type="string" name="canonicalName" value="egr1 (iHOP) egfr"/>
    <graphics width="2" fill="#000000" cy:sourceArrow="0" cy:targetArrow="0" cy:sourceArrowColor="#000000" cy:targetArrowColor="#000000" cy:edgeLabelFont="SanSerif-0-10" cy:edgeLineType="SOLID" cy:curved="STRAIGHT_LINES"/>
  </edge>
  <edge label="egr1 (iHOP) nr4a2" source="-227" target="-491">
    <att type="string" name="interaction" value="iHOP"/>
    <att type="string" name="canonicalName" value="egr1 (iHOP) nr4a2"/>
    <graphics width="2" fill="#000000" cy:sourceArrow="0" cy:targetArrow="0" cy:sourceArrowColor="#000000" cy:targetArrowColor="#000000" cy:edgeLabelFont="SanSerif-0-10" cy:edgeLineType="SOLID" cy:curved="STRAIGHT_LINES"/>
  </edge>
  <edge label="egr1 (iHOP) nr4a1" source="-227" target="-490">
    <att type="string" name="interaction" value="iHOP"/>
    <att type="string" name="canonicalName" value="egr1 (iHOP) nr4a1"/>
    <graphics width="2" fill="#000000" cy:sourceArrow="0" cy:targetArrow="0" cy:sourceArrowColor="#000000" cy:targetArrowColor="#000000" cy:edgeLabelFont="SanSerif-0-10" cy:edgeLineType="SOLID" cy:curved="STRAIGHT_LINES"/>
  </edge>
  <edge label="egr1 (DirectedEdge) jun" source="-227" target="-56">
    <att type="string" name="interaction" value="DirectedEdge"/>
    <att type="string" name="EDGE_TYPE" value="DirectedEdge"/>
    <att type="string" name="canonicalName" value="egr1 (DirectedEdge) jun"/>
    <graphics width="2" fill="#000000" cy:sourceArrow="0" cy:targetArrow="3" cy:sourceArrowColor="#000000" cy:targetArrowColor="#000000" cy:edgeLabelFont="SanSerif-0-10" cy:edgeLineType="SOLID" cy:curved="STRAIGHT_LINES"/>
  </edge>
  <edge label="egr1 (iHOP,1.1378,4.55638) fos" source="-227" target="-142">
    <att type="string" name="vizmap:Fig2_gml EDGE_TGTARROW_SHAPE" value="NONE"/>
    <att type="string" name="vizmap:iHOP_24_gml EDGE_TGTARROW_COLOR" value="java.awt.Color[r=255,g=206,b=0]"/>
    <att type="string" name="interaction" value="iHOP,1.1378,4.55638"/>
    <att type="string" name="vizmap:iHOP_24_gml EDGE_COLOR" value="java.awt.Color[r=255,g=206,b=0]"/>
    <att type="string" name="vizmap:Fig2_gml EDGE_COLOR" value="java.awt.Color[r=255,g=206,b=0]"/>
    <att type="string" name="iHOP_24.gml.canonicalName.1" value="egr1 (iHOP,1.1378,4.55638) fos"/>
    <att type="string" name="vizmap:Fig2_gml EDGE_SRCARROW_COLOR" value="java.awt.Color[r=255,g=206,b=0]"/>
    <att type="string" name="canonicalName" value="egr1 (iHOP,1.1378,4.55638) fos"/>
    <att type="string" name="iHOP_24.gml.canonicalName" value="egr1 (iHOP,1.1378,4.55638) fos"/>
    <att type="string" name="vizmap:Fig2_gml EDGE_TGTARROW_COLOR" value="java.awt.Color[r=255,g=206,b=0]"/>
    <graphics width="2" fill="#ffce00" cy:sourceArrow="0" cy:targetArrow="0" cy:sourceArrowColor="#000000" cy:targetArrowColor="#ffce00" cy:edgeLabelFont="SanSerif-0-10" cy:edgeLineType="SOLID" cy:curved="STRAIGHT_LINES"/>
  </edge>
  <edge label="egr1 (iHOP,1.8493,3.84488) fosb" source="-227" target="-169">
    <att type="string" name="vizmap:Fig2_gml EDGE_TGTARROW_SHAPE" value="NONE"/>
    <att type="string" name="vizmap:iHOP_24_gml EDGE_TGTARROW_COLOR" value="java.awt.Color[r=255,g=173,b=0]"/>
    <att type="string" name="interaction" value="iHOP,1.8493,3.84488"/>
    <att type="string" name="vizmap:iHOP_24_gml EDGE_COLOR" value="java.awt.Color[r=255,g=173,b=0]"/>
    <att type="string" name="vizmap:Fig2_gml EDGE_COLOR" value="java.awt.Color[r=255,g=173,b=0]"/>
    <att type="string" name="iHOP_24.gml.canonicalName.1" value="egr1 (iHOP,1.8493,3.84488) fosb"/>
    <att type="string" name="vizmap:Fig2_gml EDGE_SRCARROW_COLOR" value="java.awt.Color[r=255,g=173,b=0]"/>
    <att type="string" name="canonicalName" value="egr1 (iHOP,1.8493,3.84488) fosb"/>
    <att type="string" name="iHOP_24.gml.canonicalName" value="egr1 (iHOP,1.8493,3.84488) fosb"/>
    <att type="string" name="vizmap:Fig2_gml EDGE_TGTARROW_COLOR" value="java.awt.Color[r=255,g=173,b=0]"/>
    <graphics width="2" fill="#ffad00" cy:sourceArrow="0" cy:targetArrow="0" cy:sourceArrowColor="#000000" cy:targetArrowColor="#ffad00" cy:edgeLabelFont="SanSerif-0-10" cy:edgeLineType="SOLID" cy:curved="STRAIGHT_LINES"/>
  </edge>
  <edge label="egr2 (DirectedEdge) nr4a1" source="-471" target="-490">
    <att type="string" name="interaction" value="iHOP"/>
    <att type="string" name="EDGE_TYPE" value="DirectedEdge"/>
    <att type="string" name="canonicalName" value="egr2 (DirectedEdge) nr4a1"/>
    <graphics width="2" fill="#000000" cy:sourceArrow="0" cy:targetArrow="0" cy:sourceArrowColor="#000000" cy:targetArrowColor="#000000" cy:edgeLabelFont="SanSerif-0-10" cy:edgeLineType="SOLID" cy:curved="STRAIGHT_LINES"/>
  </edge>
  <edge label="egr2 (iHOP,1.04819,4.64599) fos" source="-471" target="-142">
    <att type="string" name="vizmap:Fig2_gml EDGE_TGTARROW_SHAPE" value="NONE"/>
    <att type="string" name="vizmap:iHOP_24_gml EDGE_TGTARROW_COLOR" value="java.awt.Color[r=255,g=210,b=0]"/>
    <att type="string" name="interaction" value="iHOP,1.04819,4.64599"/>
    <att type="string" name="vizmap:iHOP_24_gml EDGE_COLOR" value="java.awt.Color[r=255,g=210,b=0]"/>
    <att type="string" name="vizmap:Fig2_gml EDGE_COLOR" value="java.awt.Color[r=255,g=210,b=0]"/>
    <att type="string" name="iHOP_24.gml.canonicalName.1" value="egr2 (iHOP,1.04819,4.64599) fos"/>
    <att type="string" name="vizmap:Fig2_gml EDGE_SRCARROW_COLOR" value="java.awt.Color[r=255,g=210,b=0]"/>
    <att type="string" name="canonicalName" value="egr2 (iHOP,1.04819,4.64599) fos"/>
    <att type="string" name="iHOP_24.gml.canonicalName" value="egr2 (iHOP,1.04819,4.64599) fos"/>
    <att type="string" name="vizmap:Fig2_gml EDGE_TGTARROW_COLOR" value="java.awt.Color[r=255,g=210,b=0]"/>
    <graphics width="2" fill="#ffd200" cy:sourceArrow="0" cy:targetArrow="0" cy:sourceArrowColor="#000000" cy:targetArrowColor="#ffd200" cy:edgeLabelFont="SanSerif-0-10" cy:edgeLineType="SOLID" cy:curved="STRAIGHT_LINES"/>
  </edge>
  <edge label="egr2 (iHOP,1.75968,3.93449) fosb" source="-471" target="-169">
    <att type="string" name="vizmap:Fig2_gml EDGE_TGTARROW_SHAPE" value="NONE"/>
    <att type="string" name="vizmap:iHOP_24_gml EDGE_TGTARROW_COLOR" value="java.awt.Color[r=255,g=177,b=0]"/>
    <att type="string" name="interaction" value="iHOP,1.75968,3.93449"/>
    <att type="string" name="vizmap:iHOP_24_gml EDGE_COLOR" value="java.awt.Color[r=255,g=177,b=0]"/>
    <att type="string" name="vizmap:Fig2_gml EDGE_COLOR" value="java.awt.Color[r=255,g=177,b=0]"/>
    <att type="string" name="iHOP_24.gml.canonicalName.1" value="egr2 (iHOP,1.75968,3.93449) fosb"/>
    <att type="string" name="vizmap:Fig2_gml EDGE_SRCARROW_COLOR" value="java.awt.Color[r=255,g=177,b=0]"/>
    <att type="string" name="canonicalName" value="egr2 (iHOP,1.75968,3.93449) fosb"/>
    <att type="string" name="iHOP_24.gml.canonicalName" value="egr2 (iHOP,1.75968,3.93449) fosb"/>
    <att type="string" name="vizmap:Fig2_gml EDGE_TGTARROW_COLOR" value="java.awt.Color[r=255,g=177,b=0]"/>
    <graphics width="2" fill="#ffb100" cy:sourceArrow="0" cy:targetArrow="0" cy:sourceArrowColor="#000000" cy:targetArrowColor="#ffb100" cy:edgeLabelFont="SanSerif-0-10" cy:edgeLineType="SOLID" cy:curved="STRAIGHT_LINES"/>
  </edge>
  <edge label="fosb (iHOP,2.85989,2.83428) ptgs2" source="-169" target="-485">
    <att type="string" name="vizmap:Fig2_gml EDGE_TGTARROW_SHAPE" value="NONE"/>
    <att type="string" name="vizmap:iHOP_24_gml EDGE_TGTARROW_COLOR" value="java.awt.Color[r=255,g=128,b=0]"/>
    <att type="string" name="interaction" value="iHOP,2.85989,2.83428"/>
    <att type="string" name="vizmap:iHOP_24_gml EDGE_COLOR" value="java.awt.Color[r=255,g=128,b=0]"/>
    <att type="string" name="vizmap:Fig2_gml EDGE_COLOR" value="java.awt.Color[r=255,g=128,b=0]"/>
    <att type="string" name="iHOP_24.gml.canonicalName.1" value="fosb (iHOP,2.85989,2.83428) ptgs2"/>
    <att type="string" name="vizmap:Fig2_gml EDGE_SRCARROW_COLOR" value="java.awt.Color[r=255,g=128,b=0]"/>
    <att type="string" name="canonicalName" value="fosb (iHOP,2.85989,2.83428) ptgs2"/>
    <att type="string" name="iHOP_24.gml.canonicalName" value="fosb (iHOP,2.85989,2.83428) ptgs2"/>
    <att type="string" name="vizmap:Fig2_gml EDGE_TGTARROW_COLOR" value="java.awt.Color[r=255,g=128,b=0]"/>
    <graphics width="2" fill="#ff8000" cy:sourceArrow="0" cy:targetArrow="0" cy:sourceArrowColor="#000000" cy:targetArrowColor="#ff8000" cy:edgeLabelFont="SanSerif-0-10" cy:edgeLineType="SOLID" cy:curved="STRAIGHT_LINES"/>
  </edge>
  <edge label="fosb (iHOP,2.71279,2.98139) jun" source="-169" target="-56">
    <att type="string" name="vizmap:Fig2_gml EDGE_TGTARROW_SHAPE" value="NONE"/>
    <att type="string" name="vizmap:iHOP_24_gml EDGE_TGTARROW_COLOR" value="java.awt.Color[r=255,g=134,b=0]"/>
    <att type="string" name="interaction" value="iHOP,2.71279,2.98139"/>
    <att type="string" name="vizmap:iHOP_24_gml EDGE_COLOR" value="java.awt.Color[r=255,g=134,b=0]"/>
    <att type="string" name="vizmap:Fig2_gml EDGE_COLOR" value="java.awt.Color[r=255,g=134,b=0]"/>
    <att type="string" name="iHOP_24.gml.canonicalName.1" value="fosb (iHOP,2.71279,2.98139) jun"/>
    <att type="string" name="vizmap:Fig2_gml EDGE_SRCARROW_COLOR" value="java.awt.Color[r=255,g=134,b=0]"/>
    <att type="string" name="canonicalName" value="fosb (iHOP,2.71279,2.98139) jun"/>
    <att type="string" name="iHOP_24.gml.canonicalName" value="fosb (iHOP,2.71279,2.98139) jun"/>
    <att type="string" name="vizmap:Fig2_gml EDGE_TGTARROW_COLOR" value="java.awt.Color[r=255,g=134,b=0]"/>
    <graphics width="2" fill="#ff8600" cy:sourceArrow="0" cy:targetArrow="0" cy:sourceArrowColor="#000000" cy:targetArrowColor="#ff8600" cy:edgeLabelFont="SanSerif-0-10" cy:edgeLineType="SOLID" cy:curved="STRAIGHT_LINES"/>
  </edge>
  <edge label="fos (DirectedEdge) ptgs2" source="-142" target="-485">
    <att type="string" name="interaction" value="DirectedEdge"/>
    <att type="string" name="EDGE_TYPE" value="DirectedEdge"/>
    <att type="string" name="canonicalName" value="fos (DirectedEdge) ptgs2"/>
    <graphics width="2" fill="#000000" cy:sourceArrow="0" cy:targetArrow="3" cy:sourceArrowColor="#000000" cy:targetArrowColor="#000000" cy:edgeLabelFont="SanSerif-0-10" cy:edgeLineType="SOLID" cy:curved="STRAIGHT_LINES"/>
  </edge>
  <edge label="fos (iHOP,1.58978,4.1044) fosb" source="-142" target="-169">
    <att type="string" name="vizmap:Fig2_gml EDGE_TGTARROW_SHAPE" value="NONE"/>
    <att type="string" name="vizmap:iHOP_24_gml EDGE_TGTARROW_COLOR" value="java.awt.Color[r=255,g=185,b=0]"/>
    <att type="string" name="interaction" value="iHOP,1.58978,4.1044"/>
    <att type="string" name="vizmap:iHOP_24_gml EDGE_COLOR" value="java.awt.Color[r=255,g=185,b=0]"/>
    <att type="string" name="vizmap:Fig2_gml EDGE_COLOR" value="java.awt.Color[r=255,g=185,b=0]"/>
    <att type="string" name="iHOP_24.gml.canonicalName.1" value="fos (iHOP,1.58978,4.1044) fosb"/>
    <att type="string" name="vizmap:Fig2_gml EDGE_SRCARROW_COLOR" value="java.awt.Color[r=255,g=185,b=0]"/>
    <att type="string" name="canonicalName" value="fos (iHOP,1.58978,4.1044) fosb"/>
    <att type="string" name="iHOP_24.gml.canonicalName" value="fos (iHOP,1.58978,4.1044) fosb"/>
    <att type="string" name="vizmap:Fig2_gml EDGE_TGTARROW_COLOR" value="java.awt.Color[r=255,g=185,b=0]"/>
    <graphics width="2" fill="#ffb900" cy:sourceArrow="0" cy:targetArrow="0" cy:sourceArrowColor="#000000" cy:targetArrowColor="#ffb900" cy:edgeLabelFont="SanSerif-0-10" cy:edgeLineType="SOLID" cy:curved="STRAIGHT_LINES"/>
  </edge>
  <edge label="fos (iHOP,2.00129,3.69289) jun" source="-142" target="-56">
    <att type="string" name="vizmap:Fig2_gml EDGE_TGTARROW_SHAPE" value="NONE"/>
    <att type="string" name="vizmap:iHOP_24_gml EDGE_TGTARROW_COLOR" value="java.awt.Color[r=255,g=167,b=0]"/>
    <att type="string" name="interaction" value="iHOP,2.00129,3.69289"/>
    <att type="string" name="vizmap:iHOP_24_gml EDGE_COLOR" value="java.awt.Color[r=255,g=167,b=0]"/>
    <att type="string" name="vizmap:Fig2_gml EDGE_COLOR" value="java.awt.Color[r=255,g=167,b=0]"/>
    <att type="string" name="iHOP_24.gml.canonicalName.1" value="fos (iHOP,2.00129,3.69289) jun"/>
    <att type="string" name="vizmap:Fig2_gml EDGE_SRCARROW_COLOR" value="java.awt.Color[r=255,g=167,b=0]"/>
    <att type="string" name="canonicalName" value="fos (iHOP,2.00129,3.69289) jun"/>
    <att type="string" name="iHOP_24.gml.canonicalName" value="fos (iHOP,2.00129,3.69289) jun"/>
    <att type="string" name="vizmap:Fig2_gml EDGE_TGTARROW_COLOR" value="java.awt.Color[r=255,g=167,b=0]"/>
    <graphics width="2" fill="#ffa700" cy:sourceArrow="0" cy:targetArrow="0" cy:sourceArrowColor="#000000" cy:targetArrowColor="#ffa700" cy:edgeLabelFont="SanSerif-0-10" cy:edgeLineType="SOLID" cy:curved="STRAIGHT_LINES"/>
  </edge>
  <edge label="fos (iHOP,1.79483,3.89935) il1rl1" source="-142" target="-136">
    <att type="string" name="vizmap:Fig2_gml EDGE_TGTARROW_SHAPE" value="NONE"/>
    <att type="string" name="vizmap:iHOP_24_gml EDGE_TGTARROW_COLOR" value="java.awt.Color[r=255,g=176,b=0]"/>
    <att type="string" name="interaction" value="iHOP,1.79483,3.89935"/>
    <att type="string" name="vizmap:iHOP_24_gml EDGE_COLOR" value="java.awt.Color[r=255,g=176,b=0]"/>
    <att type="string" name="vizmap:Fig2_gml EDGE_COLOR" value="java.awt.Color[r=255,g=176,b=0]"/>
    <att type="string" name="iHOP_24.gml.canonicalName.1" value="fos (iHOP,1.79483,3.89935) il1rl1"/>
    <att type="string" name="vizmap:Fig2_gml EDGE_SRCARROW_COLOR" value="java.awt.Color[r=255,g=176,b=0]"/>
    <att type="string" name="canonicalName" value="fos (iHOP,1.79483,3.89935) il1rl1"/>
    <att type="string" name="iHOP_24.gml.canonicalName" value="fos (iHOP,1.79483,3.89935) il1rl1"/>
    <att type="string" name="vizmap:Fig2_gml EDGE_TGTARROW_COLOR" value="java.awt.Color[r=255,g=176,b=0]"/>
    <graphics width="2" fill="#ffb000" cy:sourceArrow="0" cy:targetArrow="0" cy:sourceArrowColor="#000000" cy:targetArrowColor="#ffb000" cy:edgeLabelFont="SanSerif-0-10" cy:edgeLineType="SOLID" cy:curved="STRAIGHT_LINES"/>
  </edge>
  <edge label="fos (iHOP,2.54907,3.14511) il1b" source="-142" target="-487">
    <att type="string" name="vizmap:Fig2_gml EDGE_TGTARROW_SHAPE" value="NONE"/>
    <att type="string" name="vizmap:iHOP_24_gml EDGE_TGTARROW_COLOR" value="java.awt.Color[r=255,g=142,b=0]"/>
    <att type="string" name="interaction" value="iHOP,2.54907,3.14511"/>
    <att type="string" name="vizmap:iHOP_24_gml EDGE_COLOR" value="java.awt.Color[r=255,g=142,b=0]"/>
    <att type="string" name="vizmap:Fig2_gml EDGE_COLOR" value="java.awt.Color[r=255,g=142,b=0]"/>
    <att type="string" name="iHOP_24.gml.canonicalName.1" value="fos (iHOP,2.54907,3.14511) il1b"/>
    <att type="string" name="vizmap:Fig2_gml EDGE_SRCARROW_COLOR" value="java.awt.Color[r=255,g=142,b=0]"/>
    <att type="string" name="canonicalName" value="fos (iHOP,2.54907,3.14511) il1b"/>
    <att type="string" name="iHOP_24.gml.canonicalName" value="fos (iHOP,2.54907,3.14511) il1b"/>
    <att type="string" name="vizmap:Fig2_gml EDGE_TGTARROW_COLOR" value="java.awt.Color[r=255,g=142,b=0]"/>
    <graphics width="2" fill="#ff8e00" cy:sourceArrow="0" cy:targetArrow="0" cy:sourceArrowColor="#000000" cy:targetArrowColor="#ff8e00" cy:edgeLabelFont="SanSerif-0-10" cy:edgeLineType="SOLID" cy:curved="STRAIGHT_LINES"/>
  </edge>
  <edge label="fos (iHOP,1.84403,3.85015) il1a" source="-142" target="-488">
    <att type="string" name="vizmap:Fig2_gml EDGE_TGTARROW_SHAPE" value="NONE"/>
    <att type="string" name="vizmap:iHOP_24_gml EDGE_TGTARROW_COLOR" value="java.awt.Color[r=255,g=174,b=0]"/>
    <att type="string" name="interaction" value="iHOP,1.84403,3.85015"/>
    <att type="string" name="vizmap:iHOP_24_gml EDGE_COLOR" value="java.awt.Color[r=255,g=174,b=0]"/>
    <att type="string" name="vizmap:Fig2_gml EDGE_COLOR" value="java.awt.Color[r=255,g=174,b=0]"/>
    <att type="string" name="iHOP_24.gml.canonicalName.1" value="fos (iHOP,1.84403,3.85015) il1a"/>
    <att type="string" name="vizmap:Fig2_gml EDGE_SRCARROW_COLOR" value="java.awt.Color[r=255,g=174,b=0]"/>
    <att type="string" name="canonicalName" value="fos (iHOP,1.84403,3.85015) il1a"/>
    <att type="string" name="iHOP_24.gml.canonicalName" value="fos (iHOP,1.84403,3.85015) il1a"/>
    <att type="string" name="vizmap:Fig2_gml EDGE_TGTARROW_COLOR" value="java.awt.Color[r=255,g=174,b=0]"/>
    <graphics width="2" fill="#ffae00" cy:sourceArrow="0" cy:targetArrow="0" cy:sourceArrowColor="#000000" cy:targetArrowColor="#ffae00" cy:edgeLabelFont="SanSerif-0-10" cy:edgeLineType="SOLID" cy:curved="STRAIGHT_LINES"/>
  </edge>
  <edge label="jun (DirectedEdge) ptgs2" source="-56" target="-485">
    <att type="string" name="interaction" value="DirectedEdge"/>
    <att type="string" name="EDGE_TYPE" value="DirectedEdge"/>
    <att type="string" name="canonicalName" value="jun (DirectedEdge) ptgs2"/>
    <graphics width="2" fill="#000000" cy:sourceArrow="0" cy:targetArrow="3" cy:sourceArrowColor="#000000" cy:targetArrowColor="#000000" cy:edgeLabelFont="SanSerif-0-10" cy:edgeLineType="SOLID" cy:curved="STRAIGHT_LINES"/>
  </edge>
</graph>
