# Supplementary material for: Response network analysis of differential gene expression in human epithelial lung cells during avian influenza infections
Source: BMC Bioinformatics. 2010 Apr 6;11:170. doi: 10.1186/1471-2105-11-170 (PMC2868837; doi:10.1186/1471-2105-11-170)
Supplement: Additional file 6 — Figure 3 interaction data. Figure 3 interaction data in sif format [file 1471-2105-11-170-S6.SIF]

jun	DirectedEdge	ptgs2
fos	iHOP,1.84403,3.85015	il1a
fos	iHOP,2.54907,3.14511	il1b
fos	iHOP,1.79483,3.89935	il1rl1
fos	iHOP,2.00129,3.69289	jun
fos	iHOP,1.58978,4.1044	fosb
fos	DirectedEdge	ptgs2
fosb	iHOP,2.71279,2.98139	jun
fosb	iHOP,2.85989,2.83428	ptgs2
egr2	iHOP,1.75968,3.93449	fosb
egr2	iHOP,1.04819,4.64599	fos
egr2	iHOP	nr4a1
egr1	iHOP,1.8493,3.84488	fosb
egr1	iHOP,1.1378,4.55638	fos
egr1	DirectedEdge	jun
egr1	iHOP	nr4a1
egr1	iHOP	nr4a2
egr1	iHOP	egfr
vegfa	iHOP	ptgs2
vegfc	iHOP	ptgs2
egfr	iHOP	vegfa
egfr	iHOP	vegfc
