# Supplementary material for: Response network analysis of differential gene expression in human epithelial lung cells during avian influenza infections
Source: BMC Bioinformatics. 2010 Apr 6;11:170. doi: 10.1186/1471-2105-11-170 (PMC2868837; doi:10.1186/1471-2105-11-170)
Supplement: Additional file 7 — Figure 4a network data. Figure 4a network data in XML format [file 1471-2105-11-170-S7.XML]

<?xml version="1.0" encoding="UTF-8" standalone="yes"?>
<graph label="H5N1_vs_RSV_8h_hm-c+f-g+H_nl_sSpecial24_d100k3l5.1_sc1.66of3.51g.gml" xmlns:dc="http://purl.org/dc/elements/1.1/" xmlns:xlink="http://www.w3.org/1999/xlink" xmlns:rdf="http://www.w3.org/1999/02/22-rdf-syntax-ns#" xmlns:cy="http://www.cytoscape.org" xmlns="http://www.cs.rpi.edu/XGMML"  directed="1">
  <att name="documentVersion" value="1.1"/>
  <att name="networkMetadata">
    <rdf:RDF>
      <rdf:Description rdf:about="http://www.cytoscape.org/">
        <dc:type>Protein-Protein Interaction</dc:type>
        <dc:description>N/A</dc:description>
        <dc:identifier>N/A</dc:identifier>
        <dc:date>2010-02-21 14:28:15</dc:date>
        <dc:title>H5N1_vs_RSV_8h_hm-c+f-g+H_nl_sSpecial24_d100k3l5.1_sc1.66of3.51g.gml</dc:title>
        <dc:source>http://www.cytoscape.org/</dc:source>
        <dc:format>Cytoscape-XGMML</dc:format>
      </rdf:Description>
    </rdf:RDF>
  </att>
  <att type="string" name="backgroundColor" value="#ffffff"/>
  <att type="real" name="GRAPH_VIEW_ZOOM" value="0.5248802429435965"/>
  <att type="real" name="GRAPH_VIEW_CENTER_X" value="504.1168899536133"/>
  <att type="real" name="GRAPH_VIEW_CENTER_Y" value="622.8355712890625"/>
  <node label="gng13" id="-54">
    <att type="string" name="vizmap:H5N1_vs_RSV_24h_hm-c+f-g+H_nl_sSpecial24_d100k3l6_sc2_36of4_40g_gml NODE_FILL_COLOR" value="java.awt.Color[r=0,g=0,b=255]"/>
    <att type="string" name="canonicalName" value="gng13"/>
    <att type="string" name="vizmap:H5N1_vs_RSV_8h_hm-c+f-g+H_nl_sSpecial24_d100k3l5_1_sc1_66of3_51g_gml NODE_FILL_COLOR" value="java.awt.Color[r=117,g=117,b=255]"/>
    <graphics type="RECTANGLE" h="50.0" w="80.0" x="415.10198974609375" y="943.0987548828125" fill="#7575ff" width="1" outline="#000000" cy:nodeTransparency="1.0" cy:nodeLabelFont="SansSerif.bold-0-22" cy:borderLineType="solid"/>
  </node>
  <node label="drd5" id="-53">
    <att type="string" name="vizmap:H5N1_vs_RSV_24h_hm-c+f-g+H_nl_sSpecial24_d100k3l6_sc2_36of4_40g_gml NODE_FILL_COLOR" value="java.awt.Color[r=0,g=0,b=255]"/>
    <att type="string" name="canonicalName" value="drd5"/>
    <att type="string" name="vizmap:H5N1_vs_RSV_8h_hm-c+f-g+H_nl_sSpecial24_d100k3l5_1_sc1_66of3_51g_gml NODE_FILL_COLOR" value="java.awt.Color[r=1,g=1,b=255]"/>
    <graphics type="RECTANGLE" h="50.0" w="64.0" x="853.9560546875" y="943.0987548828125" fill="#0101ff" width="1" outline="#000000" cy:nodeTransparency="1.0" cy:nodeLabelFont="SansSerif.bold-0-22" cy:borderLineType="solid"/>
  </node>
  <node label="sftpa1" id="-52">
    <att type="string" name="vizmap:H5N1_vs_RSV_24h_hm-c+f-g+H_nl_sSpecial24_d100k3l6_sc2_36of4_40g_gml NODE_FILL_COLOR" value="java.awt.Color[r=0,g=0,b=255]"/>
    <att type="string" name="canonicalName" value="sftpa1"/>
    <att type="string" name="vizmap:H5N1_vs_RSV_8h_hm-c+f-g+H_nl_sSpecial24_d100k3l5_1_sc1_66of3_51g_gml NODE_FILL_COLOR" value="java.awt.Color[r=102,g=102,b=255]"/>
    <graphics type="RECTANGLE" h="50.0" w="96.0" x="1105.8250732421875" y="943.0987548828125" fill="#6666ff" width="1" outline="#000000" cy:nodeTransparency="1.0" cy:nodeLabelFont="SansSerif.bold-0-22" cy:borderLineType="solid"/>
  </node>
  <node label="cxcr3" id="-51">
    <att type="string" name="vizmap:H5N1_vs_RSV_24h_hm-c+f-g+H_nl_sSpecial24_d100k3l6_sc2_36of4_40g_gml NODE_FILL_COLOR" value="java.awt.Color[r=255,g=206,b=206]"/>
    <att type="string" name="canonicalName" value="cxcr3"/>
    <att type="string" name="vizmap:H5N1_vs_RSV_8h_hm-c+f-g+H_nl_sSpecial24_d100k3l5_1_sc1_66of3_51g_gml NODE_FILL_COLOR" value="java.awt.Color[r=113,g=113,b=255]"/>
    <graphics type="RECTANGLE" h="50.0" w="80.0" x="-107.46031188964844" y="697.244384765625" fill="#7171ff" width="1" outline="#000000" cy:nodeTransparency="1.0" cy:nodeLabelFont="SansSerif.bold-0-22" cy:borderLineType="solid"/>
  </node>
  <node label="cx3cr1" id="-50">
    <att type="string" name="vizmap:H5N1_vs_RSV_24h_hm-c+f-g+H_nl_sSpecial24_d100k3l6_sc2_36of4_40g_gml NODE_FILL_COLOR" value="java.awt.Color[r=0,g=0,b=255]"/>
    <att type="string" name="canonicalName" value="cx3cr1"/>
    <att type="string" name="vizmap:H5N1_vs_RSV_8h_hm-c+f-g+H_nl_sSpecial24_d100k3l5_1_sc1_66of3_51g_gml NODE_FILL_COLOR" value="java.awt.Color[r=0,g=0,b=255]"/>
    <graphics type="RECTANGLE" h="50.00006103515625" w="96.0" x="505.86505126953125" y="1048.3713073730469" fill="#0000ff" width="1" outline="#000000" cy:nodeTransparency="1.0" cy:nodeLabelFont="SansSerif.bold-0-22" cy:borderLineType="solid"/>
  </node>
  <node label="cx3cl1" id="-49">
    <att type="string" name="vizmap:H5N1_vs_RSV_24h_hm-c+f-g+H_nl_sSpecial24_d100k3l6_sc2_36of4_40g_gml NODE_FILL_COLOR" value="java.awt.Color[r=255,g=88,b=88]"/>
    <att type="string" name="canonicalName" value="cx3cl1"/>
    <att type="string" name="vizmap:H5N1_vs_RSV_8h_hm-c+f-g+H_nl_sSpecial24_d100k3l5_1_sc1_66of3_51g_gml NODE_FILL_COLOR" value="java.awt.Color[r=255,g=190,b=190]"/>
    <graphics type="RECTANGLE" h="50.0001220703125" w="96.0" x="317.2015686035156" y="1048.3712768554688" fill="#ffbebe" width="1" outline="#000000" cy:nodeTransparency="1.0" cy:nodeLabelFont="SansSerif.bold-0-22" cy:borderLineType="solid"/>
  </node>
  <node label="ccr3" id="-48">
    <att type="string" name="vizmap:H5N1_vs_RSV_24h_hm-c+f-g+H_nl_sSpecial24_d100k3l6_sc2_36of4_40g_gml NODE_FILL_COLOR" value="java.awt.Color[r=0,g=0,b=255]"/>
    <att type="string" name="canonicalName" value="ccr3"/>
    <att type="string" name="vizmap:H5N1_vs_RSV_8h_hm-c+f-g+H_nl_sSpecial24_d100k3l5_1_sc1_66of3_51g_gml NODE_FILL_COLOR" value="java.awt.Color[r=59,g=59,b=255]"/>
    <graphics type="RECTANGLE" h="50.0" w="63.99999237060547" x="138.9750099182129" y="771.4265747070312" fill="#3b3bff" width="1" outline="#000000" cy:nodeTransparency="1.0" cy:nodeLabelFont="SansSerif.bold-0-22" cy:borderLineType="solid"/>
  </node>
  <node label="ccl19" id="-47">
    <att type="string" name="vizmap:H5N1_vs_RSV_24h_hm-c+f-g+H_nl_sSpecial24_d100k3l6_sc2_36of4_40g_gml NODE_FILL_COLOR" value="java.awt.Color[r=0,g=0,b=255]"/>
    <att type="string" name="canonicalName" value="ccl19"/>
    <att type="string" name="vizmap:H5N1_vs_RSV_8h_hm-c+f-g+H_nl_sSpecial24_d100k3l5_1_sc1_66of3_51g_gml NODE_FILL_COLOR" value="java.awt.Color[r=194,g=194,b=255]"/>
    <graphics type="RECTANGLE" h="50.0" w="80.0" x="123.28971862792969" y="416.38818359375" fill="#c2c2ff" width="1" outline="#000000" cy:nodeTransparency="1.0" cy:nodeLabelFont="SansSerif.bold-0-22" cy:borderLineType="solid"/>
  </node>
  <node label="ccl8" id="-46">
    <att type="string" name="vizmap:H5N1_vs_RSV_8h_SD_24h_hm-c+f-g+H_nl_sSpecial24_d100k3l5_1|6_sc1_66|2_36of3_51|4_40g_gml NODE_FILL_COLOR" value="java.awt.Color[r=255,g=255,b=228]"/>
    <att type="string" name="vizmap:H5N1_vs_RSV_24h_hm-c+f-g+H_nl_sSpecial24_d100k3l6_sc2_36of4_40g_gml NODE_FILL_COLOR" value="java.awt.Color[r=255,g=0,b=0]"/>
    <att type="string" name="canonicalName" value="ccl8"/>
    <att type="string" name="vizmap:H5N1_vs_RSV_8h_hm-c+f-g+H_nl_sSpecial24_d100k3l5_1_sc1_66of3_51g_gml NODE_FILL_COLOR" value="java.awt.Color[r=255,g=138,b=138]"/>
    <graphics type="RECTANGLE" h="50.0" w="64.0" x="255.5" y="697.0" fill="#ff8a8a" width="1" outline="#000000" cy:nodeTransparency="1.0" cy:nodeLabelFont="SansSerif.bold-0-22" cy:borderLineType="solid"/>
  </node>
  <node label="cxcl10" id="-45">
    <att type="string" name="vizmap:H5N1_vs_RSV_24h_hm-c+f-g+H_nl_sSpecial24_d100k3l6_sc2_36of4_40g_gml NODE_FILL_COLOR" value="java.awt.Color[r=255,g=0,b=0]"/>
    <att type="string" name="canonicalName" value="cxcl10"/>
    <att type="string" name="vizmap:H5N1_vs_RSV_8h_hm-c+f-g+H_nl_sSpecial24_d100k3l5_1_sc1_66of3_51g_gml NODE_FILL_COLOR" value="java.awt.Color[r=255,g=88,b=88]"/>
    <graphics type="RECTANGLE" h="50.0" w="96.0" x="-0.6149787902832031" y="748.32177734375" fill="#ff5858" width="1" outline="#000000" cy:nodeTransparency="1.0" cy:nodeLabelFont="SansSerif.bold-0-22" cy:borderLineType="solid"/>
  </node>
  <node label="ccl22" id="-44">
    <att type="string" name="vizmap:H5N1_vs_RSV_24h_hm-c+f-g+H_nl_sSpecial24_d100k3l6_sc2_36of4_40g_gml NODE_FILL_COLOR" value="java.awt.Color[r=255,g=0,b=0]"/>
    <att type="string" name="canonicalName" value="ccl22"/>
    <att type="string" name="vizmap:H5N1_vs_RSV_8h_hm-c+f-g+H_nl_sSpecial24_d100k3l5_1_sc1_66of3_51g_gml NODE_FILL_COLOR" value="java.awt.Color[r=255,g=31,b=31]"/>
    <graphics type="RECTANGLE" h="50.0" w="80.0" x="164.9966583251953" y="313.8154296875" fill="#ff1f1f" width="1" outline="#000000" cy:nodeTransparency="1.0" cy:nodeLabelFont="SansSerif.bold-0-22" cy:borderLineType="solid"/>
  </node>
  <node label="ccr2" id="-43">
    <att type="string" name="vizmap:H5N1_vs_RSV_24h_hm-c+f-g+H_nl_sSpecial24_d100k3l6_sc2_36of4_40g_gml NODE_FILL_COLOR" value="java.awt.Color[r=255,g=246,b=246]"/>
    <att type="string" name="canonicalName" value="ccr2"/>
    <att type="string" name="vizmap:H5N1_vs_RSV_8h_hm-c+f-g+H_nl_sSpecial24_d100k3l5_1_sc1_66of3_51g_gml NODE_FILL_COLOR" value="java.awt.Color[r=255,g=226,b=226]"/>
    <graphics type="RECTANGLE" h="50.0" w="64.0" x="292.3699035644531" y="540.8051147460938" fill="#ffe2e2" width="1" outline="#000000" cy:nodeTransparency="1.0" cy:nodeLabelFont="SansSerif.bold-0-22" cy:borderLineType="solid"/>
  </node>
  <node label="vcam1" id="-42">
    <att type="string" name="vizmap:H5N1_vs_RSV_8h_SD_24h_hm-c+f-g+H_nl_sSpecial24_d100k3l5_1|6_sc1_66|2_36of3_51|4_40g_gml NODE_FILL_COLOR" value="java.awt.Color[r=115,g=115,b=115]"/>
    <att type="string" name="vizmap:H5N1_vs_RSV_24h_hm-c+f-g+H_nl_sSpecial24_d100k3l6_sc2_36of4_40g_gml NODE_FILL_COLOR" value="java.awt.Color[r=255,g=0,b=0]"/>
    <att type="string" name="canonicalName" value="vcam1"/>
    <att type="string" name="vizmap:H5N1_vs_RSV_8h_hm-c+f-g+H_nl_sSpecial24_d100k3l5_1_sc1_66of3_51g_gml NODE_FILL_COLOR" value="java.awt.Color[r=255,g=163,b=163]"/>
    <att type="string" name="node.width" value="100.0"/>
    <graphics type="RECTANGLE" h="50.0" w="100.0" x="261.7024230957031" y="245.61227416992188" fill="#ffa3a3" width="1" outline="#000000" cy:nodeTransparency="1.0" cy:nodeLabelFont="SansSerif.bold-0-22" cy:borderLineType="solid"/>
  </node>
  <node label="csf2" id="-41">
    <att type="string" name="vizmap:H5N1_vs_RSV_24h_hm-c+f-g+H_nl_sSpecial24_d100k3l6_sc2_36of4_40g_gml NODE_FILL_COLOR" value="java.awt.Color[r=255,g=0,b=0]"/>
    <att type="string" name="canonicalName" value="csf2"/>
    <att type="string" name="vizmap:H5N1_vs_RSV_8h_hm-c+f-g+H_nl_sSpecial24_d100k3l5_1_sc1_66of3_51g_gml NODE_FILL_COLOR" value="java.awt.Color[r=255,g=155,b=155]"/>
    <graphics type="RECTANGLE" h="50.0" w="64.0" x="799.9957275390625" y="323.8758544921875" fill="#ff9b9b" width="1" outline="#000000" cy:nodeTransparency="1.0" cy:nodeLabelFont="SansSerif.bold-0-22" cy:borderLineType="solid"/>
  </node>
  <node label="il1a" id="-40">
    <att type="string" name="vizmap:H5N1_vs_RSV_24h_hm-c+f-g+H_nl_sSpecial24_d100k3l6_sc2_36of4_40g_gml NODE_FILL_COLOR" value="java.awt.Color[r=255,g=0,b=0]"/>
    <att type="string" name="canonicalName" value="il1a"/>
    <att type="string" name="vizmap:H5N1_vs_RSV_8h_hm-c+f-g+H_nl_sSpecial24_d100k3l5_1_sc1_66of3_51g_gml NODE_FILL_COLOR" value="java.awt.Color[r=255,g=186,b=186]"/>
    <graphics type="RECTANGLE" h="50.0" w="64.0" x="862.1539916992188" y="483.39385986328125" fill="#ffbaba" width="1" outline="#000000" cy:nodeTransparency="1.0" cy:nodeLabelFont="SansSerif.bold-0-22" cy:borderLineType="solid"/>
  </node>
  <node label="ets1" id="-39">
    <att type="string" name="vizmap:H5N1_vs_RSV_8h_SD_24h_hm-c+f-g+H_nl_sSpecial24_d100k3l5_1|6_sc1_66|2_36of3_51|4_40g_gml NODE_FILL_COLOR" value="java.awt.Color[r=0,g=0,b=205]"/>
    <att type="string" name="canonicalName" value="ets1"/>
    <att type="string" name="vizmap:H5N1_vs_RSV_8h_hm-c+f-g+H_nl_sSpecial24_d100k3l5_1_sc1_66of3_51g_gml NODE_FILL_COLOR" value="java.awt.Color[r=225,g=225,b=255]"/>
    <graphics type="RECTANGLE" h="50.0" w="64.0" x="761.7217407226562" y="531.9970703125" fill="#e1e1ff" width="1" outline="#000000" cy:nodeTransparency="1.0" cy:nodeLabelFont="SansSerif.bold-0-22" cy:borderLineType="solid"/>
  </node>
  <node label="mmp1" id="-38">
    <att type="string" name="vizmap:H5N1_vs_RSV_8h_SD_24h_hm-c+f-g+H_nl_sSpecial24_d100k3l5_1|6_sc1_66|2_36of3_51|4_40g_gml NODE_FILL_COLOR" value="java.awt.Color[r=0,g=0,b=205]"/>
    <att type="string" name="canonicalName" value="mmp1"/>
    <att type="string" name="vizmap:H5N1_vs_RSV_8h_hm-c+f-g+H_nl_sSpecial24_d100k3l5_1_sc1_66of3_51g_gml NODE_FILL_COLOR" value="java.awt.Color[r=226,g=226,b=255]"/>
    <att type="string" name="node.width" value="100.0"/>
    <graphics type="RECTANGLE" h="50.0" w="100.0" x="701.8900146484375" y="632.2816772460938" fill="#e2e2ff" width="1" outline="#000000" cy:nodeTransparency="1.0" cy:nodeLabelFont="SansSerif.bold-0-22" cy:borderLineType="solid"/>
  </node>
  <node label="ccl21" id="-37">
    <att type="string" name="vizmap:H5N1_vs_RSV_8h_SD_24h_hm-c+f-g+H_nl_sSpecial24_d100k3l5_1|6_sc1_66|2_36of3_51|4_40g_gml NODE_FILL_COLOR" value="java.awt.Color[r=0,g=0,b=205]"/>
    <att type="string" name="canonicalName" value="ccl21"/>
    <att type="string" name="vizmap:H5N1_vs_RSV_8h_hm-c+f-g+H_nl_sSpecial24_d100k3l5_1_sc1_66of3_51g_gml NODE_FILL_COLOR" value="java.awt.Color[r=255,g=252,b=252]"/>
    <graphics type="RECTANGLE" h="50.0" w="80.0" x="79.76370239257812" y="609.8618774414062" fill="#fffcfc" width="1" outline="#000000" cy:nodeTransparency="1.0" cy:nodeLabelFont="SansSerif.bold-0-22" cy:borderLineType="solid"/>
  </node>
  <node label="ccr1" id="-36">
    <att type="string" name="vizmap:H5N1_vs_RSV_8h_SD_24h_hm-c+f-g+H_nl_sSpecial24_d100k3l5_1|6_sc1_66|2_36of3_51|4_40g_gml NODE_FILL_COLOR" value="java.awt.Color[r=0,g=0,b=205]"/>
    <att type="string" name="canonicalName" value="ccr1"/>
    <att type="string" name="vizmap:H5N1_vs_RSV_8h_hm-c+f-g+H_nl_sSpecial24_d100k3l5_1_sc1_66of3_51g_gml NODE_FILL_COLOR" value="java.awt.Color[r=232,g=232,b=255]"/>
    <graphics type="RECTANGLE" h="50.0" w="64.0" x="385.4954833984375" y="755.5155029296875" fill="#e8e8ff" width="1" outline="#000000" cy:nodeTransparency="1.0" cy:nodeLabelFont="SansSerif.bold-0-22" cy:borderLineType="solid"/>
  </node>
  <node label="tlr2" id="-35">
    <att type="string" name="vizmap:H5N1_vs_RSV_24h_hm-c+f-g+H_nl_sSpecial24_d100k3l6_sc2_36of4_40g_gml NODE_FILL_COLOR" value="java.awt.Color[r=255,g=0,b=0]"/>
    <att type="string" name="canonicalName" value="tlr2"/>
    <att type="string" name="vizmap:H5N1_vs_RSV_8h_hm-c+f-g+H_nl_sSpecial24_d100k3l5_1_sc1_66of3_51g_gml NODE_FILL_COLOR" value="java.awt.Color[r=255,g=172,b=172]"/>
    <graphics type="RECTANGLE" h="50.0" w="64.0" x="955.725341796875" y="943.0987548828125" fill="#ffacac" width="1" outline="#000000" cy:nodeTransparency="1.0" cy:nodeLabelFont="SansSerif.bold-0-22" cy:borderLineType="solid"/>
  </node>
  <node label="gnaz" id="-34">
    <att type="string" name="vizmap:H5N1_vs_RSV_24h_hm-c+f-g+H_nl_sSpecial24_d100k3l6_sc2_36of4_40g_gml NODE_FILL_COLOR" value="java.awt.Color[r=0,g=0,b=255]"/>
    <att type="string" name="canonicalName" value="gnaz"/>
    <att type="string" name="vizmap:H5N1_vs_RSV_8h_hm-c+f-g+H_nl_sSpecial24_d100k3l5_1_sc1_66of3_51g_gml NODE_FILL_COLOR" value="java.awt.Color[r=142,g=142,b=255]"/>
    <graphics type="RECTANGLE" h="50.0" w="64.0" x="694.1171875" y="943.0987548828125" fill="#8e8eff" width="1" outline="#000000" cy:nodeTransparency="1.0" cy:nodeLabelFont="SansSerif.bold-0-22" cy:borderLineType="solid"/>
  </node>
  <node label="icam1" id="-33">
    <att type="string" name="vizmap:H5N1_vs_RSV_8h_SD_24h_hm-c+f-g+H_nl_sSpecial24_d100k3l5_1|6_sc1_66|2_36of3_51|4_40g_gml NODE_FILL_COLOR" value="java.awt.Color[r=115,g=115,b=115]"/>
    <att type="string" name="vizmap:H5N1_vs_RSV_24h_hm-c+f-g+H_nl_sSpecial24_d100k3l6_sc2_36of4_40g_gml NODE_FILL_COLOR" value="java.awt.Color[r=255,g=0,b=0]"/>
    <att type="string" name="canonicalName" value="icam1"/>
    <att type="string" name="vizmap:H5N1_vs_RSV_8h_hm-c+f-g+H_nl_sSpecial24_d100k3l5_1_sc1_66of3_51g_gml NODE_FILL_COLOR" value="java.awt.Color[r=255,g=147,b=147]"/>
    <graphics type="RECTANGLE" h="50.0" w="80.0" x="361.0817565917969" y="171.7381591796875" fill="#ff9393" width="1" outline="#000000" cy:nodeTransparency="1.0" cy:nodeLabelFont="SansSerif.bold-0-22" cy:borderLineType="solid"/>
  </node>
  <node label="gnb4" id="-32">
    <att type="string" name="vizmap:H5N1_vs_RSV_24h_hm-c+f-g+H_nl_sSpecial24_d100k3l6_sc2_36of4_40g_gml NODE_FILL_COLOR" value="java.awt.Color[r=255,g=84,b=84]"/>
    <att type="string" name="canonicalName" value="gnb4"/>
    <att type="string" name="vizmap:H5N1_vs_RSV_8h_hm-c+f-g+H_nl_sSpecial24_d100k3l5_1_sc1_66of3_51g_gml NODE_FILL_COLOR" value="java.awt.Color[r=255,g=254,b=254]"/>
    <graphics type="RECTANGLE" h="50.0" w="64.0" x="577.7197265625" y="943.0987548828125" fill="#fffefe" width="1" outline="#000000" cy:nodeTransparency="1.0" cy:nodeLabelFont="SansSerif.bold-0-22" cy:borderLineType="solid"/>
  </node>
  <node label="fundc2" id="-31">
    <att type="string" name="vizmap:H5N1_vs_RSV_24h_hm-c+f-g+H_nl_sSpecial24_d100k3l6_sc2_36of4_40g_gml NODE_FILL_COLOR" value="java.awt.Color[r=0,g=0,b=255]"/>
    <att type="string" name="canonicalName" value="fundc2"/>
    <att type="string" name="vizmap:H5N1_vs_RSV_8h_hm-c+f-g+H_nl_sSpecial24_d100k3l5_1_sc1_66of3_51g_gml NODE_FILL_COLOR" value="java.awt.Color[r=184,g=184,b=255]"/>
    <graphics type="RECTANGLE" h="50.00006103515625" w="96.0" x="819.4216918945312" y="1048.3713073730469" fill="#b8b8ff" width="1" outline="#000000" cy:nodeTransparency="1.0" cy:nodeLabelFont="SansSerif.bold-0-22" cy:borderLineType="solid"/>
  </node>
  <node label="rgs1" id="-30">
    <att type="string" name="vizmap:H5N1_vs_RSV_24h_hm-c+f-g+H_nl_sSpecial24_d100k3l6_sc2_36of4_40g_gml NODE_FILL_COLOR" value="java.awt.Color[r=255,g=0,b=0]"/>
    <att type="string" name="canonicalName" value="rgs1"/>
    <att type="string" name="vizmap:H5N1_vs_RSV_8h_hm-c+f-g+H_nl_sSpecial24_d100k3l5_1_sc1_66of3_51g_gml NODE_FILL_COLOR" value="java.awt.Color[r=255,g=137,b=137]"/>
    <graphics type="RECTANGLE" h="50.0001220703125" w="64.0" x="649.3717041015625" y="1048.3712768554688" fill="#ff8989" width="1" outline="#000000" cy:nodeTransparency="1.0" cy:nodeLabelFont="SansSerif.bold-0-22" cy:borderLineType="solid"/>
  </node>
  <node label="timp1" id="-29">
    <att type="string" name="vizmap:H5N1_vs_RSV_8h_SD_24h_hm-c+f-g+H_nl_sSpecial24_d100k3l5_1|6_sc1_66|2_36of3_51|4_40g_gml NODE_FILL_COLOR" value="java.awt.Color[r=0,g=0,b=205]"/>
    <att type="string" name="canonicalName" value="timp1"/>
    <att type="string" name="vizmap:H5N1_vs_RSV_8h_hm-c+f-g+H_nl_sSpecial24_d100k3l5_1_sc1_66of3_51g_gml NODE_FILL_COLOR" value="java.awt.Color[r=255,g=241,b=241]"/>
    <graphics type="RECTANGLE" h="50.0" w="80.0" x="605.19482421875" y="559.3145751953125" fill="#fff1f1" width="1" outline="#000000" cy:nodeTransparency="1.0" cy:nodeLabelFont="SansSerif.bold-0-22" cy:borderLineType="solid"/>
  </node>
  <node label="ddit3" id="-28">
    <att type="string" name="vizmap:H5N1_vs_RSV_8h_SD_24h_hm-c+f-g+H_nl_sSpecial24_d100k3l5_1|6_sc1_66|2_36of3_51|4_40g_gml NODE_FILL_COLOR" value="java.awt.Color[r=0,g=0,b=205]"/>
    <att type="string" name="canonicalName" value="ddit3"/>
    <att type="string" name="vizmap:H5N1_vs_RSV_8h_hm-c+f-g+H_nl_sSpecial24_d100k3l5_1_sc1_66of3_51g_gml NODE_FILL_COLOR" value="java.awt.Color[r=225,g=225,b=255]"/>
    <graphics type="RECTANGLE" h="50.0" w="80.0" x="956.8252563476562" y="276.2093505859375" fill="#e1e1ff" width="1" outline="#000000" cy:nodeTransparency="1.0" cy:nodeLabelFont="SansSerif.bold-0-22" cy:borderLineType="solid"/>
  </node>
  <node label="bcl3" id="-27">
    <att type="string" name="vizmap:H5N1_vs_RSV_24h_hm-c+f-g+H_nl_sSpecial24_d100k3l6_sc2_36of4_40g_gml NODE_FILL_COLOR" value="java.awt.Color[r=255,g=188,b=188]"/>
    <att type="string" name="canonicalName" value="bcl3"/>
    <att type="string" name="vizmap:H5N1_vs_RSV_8h_hm-c+f-g+H_nl_sSpecial24_d100k3l5_1_sc1_66of3_51g_gml NODE_FILL_COLOR" value="java.awt.Color[r=255,g=203,b=203]"/>
    <graphics type="RECTANGLE" h="50.0" w="64.0" x="849.7175903320312" y="401.82940673828125" fill="#ffcbcb" width="1" outline="#000000" cy:nodeTransparency="1.0" cy:nodeLabelFont="SansSerif.bold-0-22" cy:borderLineType="solid"/>
  </node>
  <node label="ifit3" id="-26">
    <att type="string" name="vizmap:H5N1_vs_RSV_24h_hm-c+f-g+H_nl_sSpecial24_d100k3l6_sc2_36of4_40g_gml NODE_FILL_COLOR" value="java.awt.Color[r=255,g=0,b=0]"/>
    <att type="string" name="canonicalName" value="ifit3"/>
    <att type="string" name="vizmap:H5N1_vs_RSV_8h_hm-c+f-g+H_nl_sSpecial24_d100k3l5_1_sc1_66of3_51g_gml NODE_FILL_COLOR" value="java.awt.Color[r=255,g=58,b=58]"/>
    <graphics type="RECTANGLE" h="50.0001220703125" w="80.0" x="1115.694091796875" y="1048.3712768554688" fill="#ff3a3a" width="1" outline="#000000" cy:nodeTransparency="1.0" cy:nodeLabelFont="SansSerif.bold-0-22" cy:borderLineType="solid"/>
  </node>
  <node label="ifit2" id="-25">
    <att type="string" name="vizmap:H5N1_vs_RSV_24h_hm-c+f-g+H_nl_sSpecial24_d100k3l6_sc2_36of4_40g_gml NODE_FILL_COLOR" value="java.awt.Color[r=255,g=0,b=0]"/>
    <att type="string" name="canonicalName" value="ifit2"/>
    <att type="string" name="vizmap:H5N1_vs_RSV_8h_hm-c+f-g+H_nl_sSpecial24_d100k3l5_1_sc1_66of3_51g_gml NODE_FILL_COLOR" value="java.awt.Color[r=255,g=5,b=5]"/>
    <graphics type="RECTANGLE" h="50.00006103515625" w="80.0" x="957.6099853515625" y="1048.3713073730469" fill="#ff0505" width="1" outline="#000000" cy:nodeTransparency="1.0" cy:nodeLabelFont="SansSerif.bold-0-22" cy:borderLineType="solid"/>
  </node>
  <node label="ncoa1" id="-24">
    <att type="string" name="vizmap:H5N1_vs_RSV_8h_SD_24h_hm-c+f-g+H_nl_sSpecial24_d100k3l5_1|6_sc1_66|2_36of3_51|4_40g_gml NODE_FILL_COLOR" value="java.awt.Color[r=0,g=0,b=205]"/>
    <att type="string" name="canonicalName" value="ncoa1"/>
    <att type="string" name="vizmap:H5N1_vs_RSV_8h_hm-c+f-g+H_nl_sSpecial24_d100k3l5_1_sc1_66of3_51g_gml NODE_FILL_COLOR" value="java.awt.Color[r=253,g=253,b=255]"/>
    <graphics type="RECTANGLE" h="50.0" w="80.0" x="639.954345703125" y="348.97265625" fill="#fdfdff" width="1" outline="#000000" cy:nodeTransparency="1.0" cy:nodeLabelFont="SansSerif.bold-0-22" cy:borderLineType="solid"/>
  </node>
  <node label="ngfb" id="-23">
    <att type="string" name="vizmap:H5N1_vs_RSV_8h_SD_24h_hm-c+f-g+H_nl_sSpecial24_d100k3l5_1|6_sc1_66|2_36of3_51|4_40g_gml NODE_FILL_COLOR" value="java.awt.Color[r=115,g=115,b=115]"/>
    <att type="string" name="vizmap:H5N1_vs_RSV_24h_hm-c+f-g+H_nl_sSpecial24_d100k3l6_sc2_36of4_40g_gml NODE_FILL_COLOR" value="java.awt.Color[r=0,g=0,b=255]"/>
    <att type="string" name="canonicalName" value="ngfb"/>
    <att type="string" name="vizmap:H5N1_vs_RSV_8h_hm-c+f-g+H_nl_sSpecial24_d100k3l5_1_sc1_66of3_51g_gml NODE_FILL_COLOR" value="java.awt.Color[r=152,g=152,b=255]"/>
    <graphics type="RECTANGLE" h="50.0" w="64.0" x="891.16943359375" y="558.841064453125" fill="#9898ff" width="1" outline="#000000" cy:nodeTransparency="1.0" cy:nodeLabelFont="SansSerif.bold-0-22" cy:borderLineType="solid"/>
  </node>
  <node label="ddx5" id="-22">
    <att type="string" name="vizmap:H5N1_vs_RSV_8h_SD_24h_hm-c+f-g+H_nl_sSpecial24_d100k3l5_1|6_sc1_66|2_36of3_51|4_40g_gml NODE_FILL_COLOR" value="java.awt.Color[r=0,g=0,b=205]"/>
    <att type="string" name="canonicalName" value="ddx5"/>
    <att type="string" name="vizmap:H5N1_vs_RSV_8h_hm-c+f-g+H_nl_sSpecial24_d100k3l5_1_sc1_66of3_51g_gml NODE_FILL_COLOR" value="java.awt.Color[r=0,g=0,b=255]"/>
    <graphics type="RECTANGLE" h="50.0" w="64.0" x="554.9021606445312" y="296.1923828125" fill="#0000ff" width="1" outline="#000000" cy:nodeTransparency="1.0" cy:nodeLabelFont="SansSerif.bold-0-22" cy:borderLineType="solid"/>
  </node>
  <node label="ccr5" id="-21">
    <att type="string" name="vizmap:H5N1_vs_RSV_8h_SD_24h_hm-c+f-g+H_nl_sSpecial24_d100k3l5_1|6_sc1_66|2_36of3_51|4_40g_gml NODE_FILL_COLOR" value="java.awt.Color[r=115,g=115,b=115]"/>
    <att type="string" name="vizmap:H5N1_vs_RSV_24h_hm-c+f-g+H_nl_sSpecial24_d100k3l6_sc2_36of4_40g_gml NODE_FILL_COLOR" value="java.awt.Color[r=255,g=182,b=182]"/>
    <att type="string" name="canonicalName" value="ccr5"/>
    <att type="string" name="vizmap:H5N1_vs_RSV_8h_hm-c+f-g+H_nl_sSpecial24_d100k3l5_1_sc1_66of3_51g_gml NODE_FILL_COLOR" value="java.awt.Color[r=255,g=203,b=203]"/>
    <graphics type="RECTANGLE" h="50.0" w="64.0" x="384.9056091308594" y="597.2542724609375" fill="#ffcbcb" width="1" outline="#000000" cy:nodeTransparency="1.0" cy:nodeLabelFont="SansSerif.bold-0-22" cy:borderLineType="solid"/>
  </node>
  <node label="pfkfb4" id="-20">
    <att type="string" name="vizmap:H5N1_vs_RSV_8h_SD_24h_hm-c+f-g+H_nl_sSpecial24_d100k3l5_1|6_sc1_66|2_36of3_51|4_40g_gml NODE_FILL_COLOR" value="java.awt.Color[r=115,g=115,b=115]"/>
    <att type="string" name="vizmap:H5N1_vs_RSV_24h_hm-c+f-g+H_nl_sSpecial24_d100k3l6_sc2_36of4_40g_gml NODE_FILL_COLOR" value="java.awt.Color[r=255,g=180,b=180]"/>
    <att type="string" name="canonicalName" value="pfkfb4"/>
    <att type="string" name="vizmap:H5N1_vs_RSV_8h_hm-c+f-g+H_nl_sSpecial24_d100k3l5_1_sc1_66of3_51g_gml NODE_FILL_COLOR" value="java.awt.Color[r=255,g=209,b=209]"/>
    <graphics type="RECTANGLE" h="50.0" w="95.99999237060547" x="82.97209548950195" y="1075.838134765625" fill="#ffd1d1" width="1" outline="#000000" cy:nodeTransparency="1.0" cy:nodeLabelFont="SansSerif.bold-0-22" cy:borderLineType="solid"/>
  </node>
  <node label="pfkfb3" id="-19">
    <att type="string" name="vizmap:H5N1_vs_RSV_8h_SD_24h_hm-c+f-g+H_nl_sSpecial24_d100k3l5_1|6_sc1_66|2_36of3_51|4_40g_gml NODE_FILL_COLOR" value="java.awt.Color[r=115,g=115,b=115]"/>
    <att type="string" name="vizmap:H5N1_vs_RSV_24h_hm-c+f-g+H_nl_sSpecial24_d100k3l6_sc2_36of4_40g_gml NODE_FILL_COLOR" value="java.awt.Color[r=0,g=0,b=255]"/>
    <att type="string" name="canonicalName" value="pfkfb3"/>
    <att type="string" name="vizmap:H5N1_vs_RSV_8h_hm-c+f-g+H_nl_sSpecial24_d100k3l5_1_sc1_66of3_51g_gml NODE_FILL_COLOR" value="java.awt.Color[r=0,g=0,b=255]"/>
    <graphics type="RECTANGLE" h="50.0" w="96.00000381469727" x="82.32809257507324" y="991.08447265625" fill="#0000ff" width="1" outline="#000000" cy:nodeTransparency="1.0" cy:nodeLabelFont="SansSerif.bold-0-22" cy:borderLineType="solid"/>
  </node>
  <node label="pfkfb1" id="-18">
    <att type="string" name="vizmap:H5N1_vs_RSV_24h_hm-c+f-g+H_nl_sSpecial24_d100k3l6_sc2_36of4_40g_gml NODE_FILL_COLOR" value="java.awt.Color[r=255,g=246,b=246]"/>
    <att type="string" name="canonicalName" value="pfkfb1"/>
    <att type="string" name="vizmap:H5N1_vs_RSV_8h_hm-c+f-g+H_nl_sSpecial24_d100k3l5_1_sc1_66of3_51g_gml NODE_FILL_COLOR" value="java.awt.Color[r=234,g=234,b=255]"/>
    <graphics type="RECTANGLE" h="50.0" w="96.0" x="137.23468017578125" y="912.62060546875" fill="#eaeaff" width="1" outline="#000000" cy:nodeTransparency="1.0" cy:nodeLabelFont="SansSerif.bold-0-22" cy:borderLineType="solid"/>
  </node>
  <node label="slco3a1" id="-17">
    <att type="string" name="vizmap:H5N1_vs_RSV_8h_SD_24h_hm-c+f-g+H_nl_sSpecial24_d100k3l5_1|6_sc1_66|2_36of3_51|4_40g_gml NODE_FILL_COLOR" value="java.awt.Color[r=115,g=115,b=115]"/>
    <att type="string" name="vizmap:H5N1_vs_RSV_24h_hm-c+f-g+H_nl_sSpecial24_d100k3l6_sc2_36of4_40g_gml NODE_FILL_COLOR" value="java.awt.Color[r=255,g=39,b=39]"/>
    <att type="string" name="canonicalName" value="slco3a1"/>
    <att type="string" name="vizmap:H5N1_vs_RSV_8h_hm-c+f-g+H_nl_sSpecial24_d100k3l5_1_sc1_66of3_51g_gml NODE_FILL_COLOR" value="java.awt.Color[r=255,g=193,b=193]"/>
    <graphics type="RECTANGLE" h="50.0" w="111.9998779296875" x="1082.8578491210938" y="177.254638671875" fill="#ffc1c1" width="1" outline="#000000" cy:nodeTransparency="1.0" cy:nodeLabelFont="SansSerif.bold-0-22" cy:borderLineType="solid"/>
  </node>
  <node label="slco4a1" id="-16">
    <att type="string" name="vizmap:H5N1_vs_RSV_8h_SD_24h_hm-c+f-g+H_nl_sSpecial24_d100k3l5_1|6_sc1_66|2_36of3_51|4_40g_gml NODE_FILL_COLOR" value="java.awt.Color[r=115,g=115,b=115]"/>
    <att type="string" name="vizmap:H5N1_vs_RSV_24h_hm-c+f-g+H_nl_sSpecial24_d100k3l6_sc2_36of4_40g_gml NODE_FILL_COLOR" value="java.awt.Color[r=255,g=0,b=0]"/>
    <att type="string" name="canonicalName" value="slco4a1"/>
    <att type="string" name="vizmap:H5N1_vs_RSV_8h_hm-c+f-g+H_nl_sSpecial24_d100k3l5_1_sc1_66of3_51g_gml NODE_FILL_COLOR" value="java.awt.Color[r=255,g=229,b=229]"/>
    <graphics type="RECTANGLE" h="50.0" w="112.0" x="1069.901123046875" y="334.4150085449219" fill="#ffe5e5" width="1" outline="#000000" cy:nodeTransparency="1.0" cy:nodeLabelFont="SansSerif.bold-0-22" cy:borderLineType="solid"/>
  </node>
  <node label="gck" id="-15">
    <att type="string" name="vizmap:H5N1_vs_RSV_24h_hm-c+f-g+H_nl_sSpecial24_d100k3l6_sc2_36of4_40g_gml NODE_FILL_COLOR" value="java.awt.Color[r=255,g=167,b=167]"/>
    <att type="string" name="canonicalName" value="gck"/>
    <att type="string" name="vizmap:H5N1_vs_RSV_8h_hm-c+f-g+H_nl_sSpecial24_d100k3l5_1_sc1_66of3_51g_gml NODE_FILL_COLOR" value="java.awt.Color[r=243,g=243,b=255]"/>
    <att type="string" name="node.width" value="60.0"/>
    <graphics type="RECTANGLE" h="50.0" w="60.0" x="-13.533988952636719" y="910.6393432617188" fill="#f3f3ff" width="1" outline="#000000" cy:nodeTransparency="1.0" cy:nodeLabelFont="SansSerif.bold-0-22" cy:borderLineType="solid"/>
  </node>
  <node label="rock2" id="-14">
    <att type="string" name="vizmap:H5N1_vs_RSV_24h_hm-c+f-g+H_nl_sSpecial24_d100k3l6_sc2_36of4_40g_gml NODE_FILL_COLOR" value="java.awt.Color[r=237,g=237,b=255]"/>
    <att type="string" name="canonicalName" value="rock2"/>
    <att type="string" name="vizmap:H5N1_vs_RSV_8h_hm-c+f-g+H_nl_sSpecial24_d100k3l5_1_sc1_66of3_51g_gml NODE_FILL_COLOR" value="java.awt.Color[r=240,g=240,b=255]"/>
    <graphics type="RECTANGLE" h="50.0" w="80.0" x="527.7000732421875" y="364.59210205078125" fill="#f0f0ff" width="1" outline="#000000" cy:nodeTransparency="1.0" cy:nodeLabelFont="SansSerif.bold-0-22" cy:borderLineType="solid"/>
  </node>
  <node label="eef1d" id="-13">
    <att type="string" name="vizmap:H5N1_vs_RSV_24h_hm-c+f-g+H_nl_sSpecial24_d100k3l6_sc2_36of4_40g_gml NODE_FILL_COLOR" value="java.awt.Color[r=255,g=253,b=253]"/>
    <att type="string" name="canonicalName" value="eef1d"/>
    <att type="string" name="vizmap:H5N1_vs_RSV_8h_hm-c+f-g+H_nl_sSpecial24_d100k3l5_1_sc1_66of3_51g_gml NODE_FILL_COLOR" value="java.awt.Color[r=255,g=243,b=243]"/>
    <graphics type="RECTANGLE" h="50.0" w="80.0" x="669.2705078125" y="285.8536682128906" fill="#fff3f3" width="1" outline="#000000" cy:nodeTransparency="1.0" cy:nodeLabelFont="SansSerif.bold-0-22" cy:borderLineType="solid"/>
  </node>
  <node label="ikbke" id="-12">
    <att type="string" name="vizmap:H5N1_vs_RSV_8h_SD_24h_hm-c+f-g+H_nl_sSpecial24_d100k3l5_1|6_sc1_66|2_36of3_51|4_40g_gml NODE_FILL_COLOR" value="java.awt.Color[r=115,g=115,b=115]"/>
    <att type="string" name="vizmap:H5N1_vs_RSV_24h_hm-c+f-g+H_nl_sSpecial24_d100k3l6_sc2_36of4_40g_gml NODE_FILL_COLOR" value="java.awt.Color[r=255,g=0,b=0]"/>
    <att type="string" name="canonicalName" value="ikbke"/>
    <att type="string" name="vizmap:H5N1_vs_RSV_8h_hm-c+f-g+H_nl_sSpecial24_d100k3l5_1_sc1_66of3_51g_gml NODE_FILL_COLOR" value="java.awt.Color[r=255,g=161,b=161]"/>
    <graphics type="RECTANGLE" h="49.99998474121094" w="80.0" x="458.1492004394531" y="229.83867645263672" fill="#ffa1a1" width="1" outline="#000000" cy:nodeTransparency="1.0" cy:nodeLabelFont="SansSerif.bold-0-22" cy:borderLineType="solid"/>
  </node>
  <node label="rps6ka3" id="-11">
    <att type="string" name="vizmap:H5N1_vs_RSV_8h_SD_24h_hm-c+f-g+H_nl_sSpecial24_d100k3l5_1|6_sc1_66|2_36of3_51|4_40g_gml NODE_FILL_COLOR" value="java.awt.Color[r=0,g=0,b=205]"/>
    <att type="string" name="canonicalName" value="rps6ka3"/>
    <att type="string" name="vizmap:H5N1_vs_RSV_8h_hm-c+f-g+H_nl_sSpecial24_d100k3l5_1_sc1_66of3_51g_gml NODE_FILL_COLOR" value="java.awt.Color[r=192,g=192,b=255]"/>
    <graphics type="RECTANGLE" h="50.0" w="112.0" x="444.38885498046875" y="447.2055358886719" fill="#c0c0ff" width="1" outline="#000000" cy:nodeTransparency="1.0" cy:nodeLabelFont="SansSerif.bold-0-22" cy:borderLineType="solid"/>
  </node>
  <node label="fgf2" id="-10">
    <att type="string" name="vizmap:H5N1_vs_RSV_8h_SD_24h_hm-c+f-g+H_nl_sSpecial24_d100k3l5_1|6_sc1_66|2_36of3_51|4_40g_gml NODE_FILL_COLOR" value="java.awt.Color[r=0,g=0,b=205]"/>
    <att type="string" name="canonicalName" value="fgf2"/>
    <att type="string" name="vizmap:H5N1_vs_RSV_8h_hm-c+f-g+H_nl_sSpecial24_d100k3l5_1_sc1_66of3_51g_gml NODE_FILL_COLOR" value="java.awt.Color[r=255,g=218,b=218]"/>
    <graphics type="RECTANGLE" h="50.0" w="64.0" x="257.4131164550781" y="457.2098388671875" fill="#ffdada" width="1" outline="#000000" cy:nodeTransparency="1.0" cy:nodeLabelFont="SansSerif.bold-0-22" cy:borderLineType="solid"/>
  </node>
  <node label="jun" id="-9">
    <att type="string" name="vizmap:H5N1_vs_RSV_8h_SD_24h_hm-c+f-g+H_nl_sSpecial24_d100k3l5_1|6_sc1_66|2_36of3_51|4_40g_gml NODE_FILL_COLOR" value="java.awt.Color[r=115,g=115,b=115]"/>
    <att type="string" name="vizmap:H5N1_vs_RSV_24h_hm-c+f-g+H_nl_sSpecial24_d100k3l6_sc2_36of4_40g_gml NODE_FILL_COLOR" value="java.awt.Color[r=29,g=29,b=255]"/>
    <att type="string" name="canonicalName" value="jun"/>
    <att type="string" name="vizmap:H5N1_vs_RSV_8h_hm-c+f-g+H_nl_sSpecial24_d100k3l5_1_sc1_66of3_51g_gml NODE_FILL_COLOR" value="java.awt.Color[r=41,g=41,b=255]"/>
    <graphics type="RECTANGLE" h="50.0" w="48.0" x="976.7383422851562" y="431.1971435546875" fill="#2929ff" width="1" outline="#000000" cy:nodeTransparency="1.0" cy:nodeLabelFont="SansSerif.bold-0-22" cy:borderLineType="solid"/>
  </node>
  <node label="fos" id="-8">
    <att type="string" name="vizmap:H5N1_vs_RSV_8h_SD_24h_hm-c+f-g+H_nl_sSpecial24_d100k3l5_1|6_sc1_66|2_36of3_51|4_40g_gml NODE_FILL_COLOR" value="java.awt.Color[r=255,g=255,b=228]"/>
    <att type="string" name="vizmap:H5N1_vs_RSV_24h_hm-c+f-g+H_nl_sSpecial24_d100k3l6_sc2_36of4_40g_gml NODE_FILL_COLOR" value="java.awt.Color[r=0,g=0,b=255]"/>
    <att type="string" name="canonicalName" value="fos"/>
    <att type="string" name="vizmap:H5N1_vs_RSV_8h_hm-c+f-g+H_nl_sSpecial24_d100k3l5_1_sc1_66of3_51g_gml NODE_FILL_COLOR" value="java.awt.Color[r=0,g=0,b=255]"/>
    <graphics type="RECTANGLE" h="50.0" w="48.0" x="731.0961303710938" y="435.72784423828125" fill="#0000ff" width="1" outline="#000000" cy:nodeTransparency="1.0" cy:nodeLabelFont="SansSerif.bold-0-22" cy:borderLineType="solid"/>
  </node>
  <node label="batf" id="-7">
    <att type="string" name="vizmap:H5N1_vs_RSV_8h_SD_24h_hm-c+f-g+H_nl_sSpecial24_d100k3l5_1|6_sc1_66|2_36of3_51|4_40g_gml NODE_FILL_COLOR" value="java.awt.Color[r=115,g=115,b=115]"/>
    <att type="string" name="vizmap:H5N1_vs_RSV_24h_hm-c+f-g+H_nl_sSpecial24_d100k3l6_sc2_36of4_40g_gml NODE_FILL_COLOR" value="java.awt.Color[r=255,g=87,b=87]"/>
    <att type="string" name="canonicalName" value="batf"/>
    <att type="string" name="vizmap:H5N1_vs_RSV_8h_hm-c+f-g+H_nl_sSpecial24_d100k3l5_1_sc1_66of3_51g_gml NODE_FILL_COLOR" value="java.awt.Color[r=255,g=72,b=72]"/>
    <graphics type="RECTANGLE" h="50.00001525878906" w="64.0" x="776.9010009765625" y="237.4353256225586" fill="#ff4848" width="1" outline="#000000" cy:nodeTransparency="1.0" cy:nodeLabelFont="SansSerif.bold-0-22" cy:borderLineType="solid"/>
  </node>
  <node label="ccbp2" id="-6">
    <att type="string" name="vizmap:H5N1_vs_RSV_24h_hm-c+f-g+H_nl_sSpecial24_d100k3l6_sc2_36of4_40g_gml NODE_FILL_COLOR" value="java.awt.Color[r=255,g=244,b=244]"/>
    <att type="string" name="canonicalName" value="ccbp2"/>
    <att type="string" name="vizmap:H5N1_vs_RSV_8h_hm-c+f-g+H_nl_sSpecial24_d100k3l5_1_sc1_66of3_51g_gml NODE_FILL_COLOR" value="java.awt.Color[r=249,g=249,b=255]"/>
    <graphics type="RECTANGLE" h="50.0" w="80.0" x="278.6085510253906" y="829.4203491210938" fill="#f9f9ff" width="1" outline="#000000" cy:nodeTransparency="1.0" cy:nodeLabelFont="SansSerif.bold-0-22" cy:borderLineType="solid"/>
  </node>
  <node label="mmp3" id="-5">
    <att type="string" name="vizmap:H5N1_vs_RSV_8h_SD_24h_hm-c+f-g+H_nl_sSpecial24_d100k3l5_1|6_sc1_66|2_36of3_51|4_40g_gml NODE_FILL_COLOR" value="java.awt.Color[r=115,g=115,b=115]"/>
    <att type="string" name="vizmap:H5N1_vs_RSV_24h_hm-c+f-g+H_nl_sSpecial24_d100k3l6_sc2_36of4_40g_gml NODE_FILL_COLOR" value="java.awt.Color[r=205,g=205,b=255]"/>
    <att type="string" name="canonicalName" value="mmp3"/>
    <att type="string" name="vizmap:H5N1_vs_RSV_8h_hm-c+f-g+H_nl_sSpecial24_d100k3l5_1_sc1_66of3_51g_gml NODE_FILL_COLOR" value="java.awt.Color[r=130,g=130,b=255]"/>
    <att type="string" name="node.width" value="100.0"/>
    <graphics type="RECTANGLE" h="50.0" w="100.0" x="463.3990478515625" y="662.2440185546875" fill="#8282ff" width="1" outline="#000000" cy:nodeTransparency="1.0" cy:nodeLabelFont="SansSerif.bold-0-22" cy:borderLineType="solid"/>
  </node>
  <node label="cxcl11" id="-4">
    <att type="string" name="vizmap:H5N1_vs_RSV_24h_hm-c+f-g+H_nl_sSpecial24_d100k3l6_sc2_36of4_40g_gml NODE_FILL_COLOR" value="java.awt.Color[r=255,g=0,b=0]"/>
    <att type="string" name="canonicalName" value="cxcl11"/>
    <att type="string" name="vizmap:H5N1_vs_RSV_8h_hm-c+f-g+H_nl_sSpecial24_d100k3l5_1_sc1_66of3_51g_gml NODE_FILL_COLOR" value="java.awt.Color[r=255,g=119,b=119]"/>
    <graphics type="RECTANGLE" h="50.0" w="96.00000095367432" x="-41.71087598800659" y="825.0140380859375" fill="#ff7777" width="1" outline="#000000" cy:nodeTransparency="1.0" cy:nodeLabelFont="SansSerif.bold-0-22" cy:borderLineType="solid"/>
  </node>
  <node label="cxcl9" id="-3">
    <att type="string" name="vizmap:H5N1_vs_RSV_24h_hm-c+f-g+H_nl_sSpecial24_d100k3l6_sc2_36of4_40g_gml NODE_FILL_COLOR" value="java.awt.Color[r=255,g=0,b=0]"/>
    <att type="string" name="canonicalName" value="cxcl9"/>
    <att type="string" name="vizmap:H5N1_vs_RSV_8h_hm-c+f-g+H_nl_sSpecial24_d100k3l5_1_sc1_66of3_51g_gml NODE_FILL_COLOR" value="java.awt.Color[r=255,g=0,b=0]"/>
    <graphics type="RECTANGLE" h="50.0" w="80.00000190734863" x="26.836745262145996" y="676.7140502929688" fill="#ff0000" width="1" outline="#000000" cy:nodeTransparency="1.0" cy:nodeLabelFont="SansSerif.bold-0-22" cy:borderLineType="solid"/>
  </node>
  <node label="cxcl13" id="-2">
    <att type="string" name="vizmap:H5N1_vs_RSV_8h_SD_24h_hm-c+f-g+H_nl_sSpecial24_d100k3l5_1|6_sc1_66|2_36of3_51|4_40g_gml NODE_FILL_COLOR" value="java.awt.Color[r=115,g=115,b=115]"/>
    <att type="string" name="vizmap:H5N1_vs_RSV_24h_hm-c+f-g+H_nl_sSpecial24_d100k3l6_sc2_36of4_40g_gml NODE_FILL_COLOR" value="java.awt.Color[r=174,g=174,b=255]"/>
    <att type="string" name="canonicalName" value="cxcl13"/>
    <att type="string" name="vizmap:H5N1_vs_RSV_8h_hm-c+f-g+H_nl_sSpecial24_d100k3l5_1_sc1_66of3_51g_gml NODE_FILL_COLOR" value="java.awt.Color[r=0,g=0,b=255]"/>
    <graphics type="RECTANGLE" h="50.0" w="96.0" x="-0.12794113159179688" y="539.8656616210938" fill="#0000ff" width="1" outline="#000000" cy:nodeTransparency="1.0" cy:nodeLabelFont="SansSerif.bold-0-22" cy:borderLineType="solid"/>
  </node>
  <node label="ccrl1" id="-1">
    <att type="string" name="vizmap:H5N1_vs_RSV_8h_SD_24h_hm-c+f-g+H_nl_sSpecial24_d100k3l5_1|6_sc1_66|2_36of3_51|4_40g_gml NODE_FILL_COLOR" value="java.awt.Color[r=115,g=115,b=115]"/>
    <att type="string" name="vizmap:H5N1_vs_RSV_24h_hm-c+f-g+H_nl_sSpecial24_d100k3l6_sc2_36of4_40g_gml NODE_FILL_COLOR" value="java.awt.Color[r=255,g=168,b=168]"/>
    <att type="string" name="canonicalName" value="ccrl1"/>
    <att type="string" name="vizmap:H5N1_vs_RSV_8h_hm-c+f-g+H_nl_sSpecial24_d100k3l5_1_sc1_66of3_51g_gml NODE_FILL_COLOR" value="java.awt.Color[r=255,g=237,b=237]"/>
    <graphics type="RECTANGLE" h="50.0" w="80.0" x="182.96798706054688" y="546.9827880859375" fill="#ffeded" width="1" outline="#000000" cy:nodeTransparency="1.0" cy:nodeLabelFont="SansSerif.bold-0-22" cy:borderLineType="solid"/>
  </node>
  <edge label="gng13 (pp-HPRD,2.8041,0.740817) gnb4" source="-54" target="-32">
    <att type="string" name="canonicalName" value="gng13 (pp-HPRD,2.8041,0.740817) gnb4"/>
    <att type="string" name="interaction" value="pp-HPRD,2.8041,0.740817"/>
    <att type="string" name="vizmap:H5N1_vs_RSV_8h_hm-c+f-g+H_nl_sSpecial24_d100k3l5_1_sc1_66of3_51g_gml EDGE_TGTARROW_COLOR" value="java.awt.Color[r=106,g=53,b=0]"/>
    <att type="string" name="vizmap:H5N1_vs_RSV_8h_hm-c+f-g+H_nl_sSpecial24_d100k3l5_1_sc1_66of3_51g_gml EDGE_COLOR" value="java.awt.Color[r=106,g=53,b=0]"/>
    <graphics width="4" fill="#6a3500" cy:sourceArrow="0" cy:targetArrow="0" cy:sourceArrowColor="#000000" cy:targetArrowColor="#6a3500" cy:edgeLabelFont="SanSerif-0-10" cy:edgeLineType="SOLID" cy:curved="STRAIGHT_LINES"/>
  </edge>
  <edge label="cxcr3 (pp-HPRD,1.96107,1.58385) cxcl10" source="-51" target="-45">
    <att type="string" name="canonicalName" value="cxcr3 (pp-HPRD,1.96107,1.58385) cxcl10"/>
    <att type="string" name="interaction" value="pp-HPRD,1.96107,1.58385"/>
    <att type="string" name="vizmap:H5N1_vs_RSV_8h_hm-c+f-g+H_nl_sSpecial24_d100k3l5_1_sc1_66of3_51g_gml EDGE_TGTARROW_COLOR" value="java.awt.Color[r=230,g=115,b=0]"/>
    <att type="string" name="vizmap:H5N1_vs_RSV_8h_hm-c+f-g+H_nl_sSpecial24_d100k3l5_1_sc1_66of3_51g_gml EDGE_COLOR" value="java.awt.Color[r=230,g=115,b=0]"/>
    <graphics width="4" fill="#e67300" cy:sourceArrow="0" cy:targetArrow="0" cy:sourceArrowColor="#000000" cy:targetArrowColor="#e67300" cy:edgeLabelFont="SanSerif-0-10" cy:edgeLineType="SOLID" cy:curved="STRAIGHT_LINES"/>
  </edge>
  <edge label="cx3cl1 (pp-HPRD,1.77159,1.77333) cx3cr1" source="-49" target="-50">
    <att type="string" name="canonicalName" value="cx3cl1 (pp-HPRD,1.77159,1.77333) cx3cr1"/>
    <att type="string" name="interaction" value="pp-HPRD,1.77159,1.77333"/>
    <att type="string" name="vizmap:H5N1_vs_RSV_8h_hm-c+f-g+H_nl_sSpecial24_d100k3l5_1_sc1_66of3_51g_gml EDGE_TGTARROW_COLOR" value="java.awt.Color[r=255,g=128,b=0]"/>
    <att type="string" name="vizmap:H5N1_vs_RSV_8h_hm-c+f-g+H_nl_sSpecial24_d100k3l5_1_sc1_66of3_51g_gml EDGE_COLOR" value="java.awt.Color[r=255,g=128,b=0]"/>
    <graphics width="4" fill="#ff8000" cy:sourceArrow="0" cy:targetArrow="0" cy:sourceArrowColor="#000000" cy:targetArrowColor="#ff8000" cy:edgeLabelFont="SanSerif-0-10" cy:edgeLineType="SOLID" cy:curved="STRAIGHT_LINES"/>
  </edge>
  <edge label="ccr3 (pp-HPRD,1.77961,1.76531) cxcl10" source="-48" target="-45">
    <att type="string" name="canonicalName" value="ccr3 (pp-HPRD,1.77961,1.76531) cxcl10"/>
    <att type="string" name="interaction" value="pp-HPRD,1.77961,1.76531"/>
    <att type="string" name="vizmap:H5N1_vs_RSV_8h_hm-c+f-g+H_nl_sSpecial24_d100k3l5_1_sc1_66of3_51g_gml EDGE_TGTARROW_COLOR" value="java.awt.Color[r=255,g=128,b=0]"/>
    <att type="string" name="vizmap:H5N1_vs_RSV_8h_hm-c+f-g+H_nl_sSpecial24_d100k3l5_1_sc1_66of3_51g_gml EDGE_COLOR" value="java.awt.Color[r=255,g=128,b=0]"/>
    <graphics width="4" fill="#ff8000" cy:sourceArrow="0" cy:targetArrow="0" cy:sourceArrowColor="#000000" cy:targetArrowColor="#ff8000" cy:edgeLabelFont="SanSerif-0-10" cy:edgeLineType="SOLID" cy:curved="STRAIGHT_LINES"/>
  </edge>
  <edge label="ccl19 (pp-HPRD,3.02883,0.516086) ccrl1" source="-47" target="-1">
    <att type="string" name="canonicalName" value="ccl19 (pp-HPRD,3.02883,0.516086) ccrl1"/>
    <att type="string" name="interaction" value="pp-HPRD,3.02883,0.516086"/>
    <att type="string" name="vizmap:H5N1_vs_RSV_8h_hm-c+f-g+H_nl_sSpecial24_d100k3l5_1_sc1_66of3_51g_gml EDGE_TGTARROW_COLOR" value="java.awt.Color[r=74,g=37,b=0]"/>
    <att type="string" name="vizmap:H5N1_vs_RSV_8h_hm-c+f-g+H_nl_sSpecial24_d100k3l5_1_sc1_66of3_51g_gml EDGE_COLOR" value="java.awt.Color[r=74,g=37,b=0]"/>
    <graphics width="4" fill="#4a2500" cy:sourceArrow="0" cy:targetArrow="0" cy:sourceArrowColor="#000000" cy:targetArrowColor="#4a2500" cy:edgeLabelFont="SanSerif-0-10" cy:edgeLineType="SOLID" cy:curved="STRAIGHT_LINES"/>
  </edge>
  <edge label="ccl8 (pp-HPRD,2.55918,0.985738) ccr5" source="-46" target="-21">
    <att type="string" name="canonicalName" value="ccl8 (pp-HPRD,2.55918,0.985738) ccr5"/>
    <att type="string" name="interaction" value="pp-HPRD,2.55918,0.985738"/>
    <att type="string" name="vizmap:H5N1_vs_RSV_8h_hm-c+f-g+H_nl_sSpecial24_d100k3l5_1_sc1_66of3_51g_gml EDGE_TGTARROW_COLOR" value="java.awt.Color[r=142,g=71,b=0]"/>
    <att type="string" name="vizmap:H5N1_vs_RSV_8h_hm-c+f-g+H_nl_sSpecial24_d100k3l5_1_sc1_66of3_51g_gml EDGE_COLOR" value="java.awt.Color[r=142,g=71,b=0]"/>
    <graphics width="4" fill="#8e4700" cy:sourceArrow="0" cy:targetArrow="0" cy:sourceArrowColor="#000000" cy:targetArrowColor="#8e4700" cy:edgeLabelFont="SanSerif-0-10" cy:edgeLineType="SOLID" cy:curved="STRAIGHT_LINES"/>
  </edge>
  <edge label="ccl8 (pp-HPRD,2.73719,0.807725) ccr1" source="-46" target="-36">
    <att type="string" name="canonicalName" value="ccl8 (pp-HPRD,2.73719,0.807725) ccr1"/>
    <att type="string" name="interaction" value="pp-HPRD,2.73719,0.807725"/>
    <att type="string" name="vizmap:H5N1_vs_RSV_8h_hm-c+f-g+H_nl_sSpecial24_d100k3l5_1_sc1_66of3_51g_gml EDGE_TGTARROW_COLOR" value="java.awt.Color[r=116,g=58,b=0]"/>
    <att type="string" name="vizmap:H5N1_vs_RSV_8h_hm-c+f-g+H_nl_sSpecial24_d100k3l5_1_sc1_66of3_51g_gml EDGE_COLOR" value="java.awt.Color[r=116,g=58,b=0]"/>
    <graphics width="4" fill="#743a00" cy:sourceArrow="0" cy:targetArrow="0" cy:sourceArrowColor="#000000" cy:targetArrowColor="#743a00" cy:edgeLabelFont="SanSerif-0-10" cy:edgeLineType="SOLID" cy:curved="STRAIGHT_LINES"/>
  </edge>
  <edge label="ccl8 (pp-HPRD,2.69624,0.84868) ccr2" source="-46" target="-43">
    <att type="string" name="canonicalName" value="ccl8 (pp-HPRD,2.69624,0.84868) ccr2"/>
    <att type="string" name="interaction" value="pp-HPRD,2.69624,0.84868"/>
    <att type="string" name="vizmap:H5N1_vs_RSV_8h_hm-c+f-g+H_nl_sSpecial24_d100k3l5_1_sc1_66of3_51g_gml EDGE_TGTARROW_COLOR" value="java.awt.Color[r=122,g=61,b=0]"/>
    <att type="string" name="vizmap:H5N1_vs_RSV_8h_hm-c+f-g+H_nl_sSpecial24_d100k3l5_1_sc1_66of3_51g_gml EDGE_COLOR" value="java.awt.Color[r=122,g=61,b=0]"/>
    <graphics width="4" fill="#7a3d00" cy:sourceArrow="0" cy:targetArrow="0" cy:sourceArrowColor="#000000" cy:targetArrowColor="#7a3d00" cy:edgeLabelFont="SanSerif-0-10" cy:edgeLineType="SOLID" cy:curved="STRAIGHT_LINES"/>
  </edge>
  <edge label="ccl8 (pp-HPRD,1.96878,1.57614) ccr3" source="-46" target="-48">
    <att type="string" name="canonicalName" value="ccl8 (pp-HPRD,1.96878,1.57614) ccr3"/>
    <att type="string" name="interaction" value="pp-HPRD,1.96878,1.57614"/>
    <att type="string" name="vizmap:H5N1_vs_RSV_8h_hm-c+f-g+H_nl_sSpecial24_d100k3l5_1_sc1_66of3_51g_gml EDGE_TGTARROW_COLOR" value="java.awt.Color[r=228,g=114,b=0]"/>
    <att type="string" name="vizmap:H5N1_vs_RSV_8h_hm-c+f-g+H_nl_sSpecial24_d100k3l5_1_sc1_66of3_51g_gml EDGE_COLOR" value="java.awt.Color[r=228,g=114,b=0]"/>
    <graphics width="4" fill="#e47200" cy:sourceArrow="0" cy:targetArrow="0" cy:sourceArrowColor="#000000" cy:targetArrowColor="#e47200" cy:edgeLabelFont="SanSerif-0-10" cy:edgeLineType="SOLID" cy:curved="STRAIGHT_LINES"/>
  </edge>
  <edge label="ccl22 (pp-HPRD,1.99101,1.55391) vcam1" source="-44" target="-42">
    <att type="string" name="canonicalName" value="ccl22 (pp-HPRD,1.99101,1.55391) vcam1"/>
    <att type="string" name="interaction" value="pp-HPRD,1.99101,1.55391"/>
    <att type="string" name="vizmap:H5N1_vs_RSV_8h_hm-c+f-g+H_nl_sSpecial24_d100k3l5_1_sc1_66of3_51g_gml EDGE_TGTARROW_COLOR" value="java.awt.Color[r=224,g=112,b=0]"/>
    <att type="string" name="vizmap:H5N1_vs_RSV_8h_hm-c+f-g+H_nl_sSpecial24_d100k3l5_1_sc1_66of3_51g_gml EDGE_COLOR" value="java.awt.Color[r=224,g=112,b=0]"/>
    <graphics width="4" fill="#e07000" cy:sourceArrow="0" cy:targetArrow="0" cy:sourceArrowColor="#000000" cy:targetArrowColor="#e07000" cy:edgeLabelFont="SanSerif-0-10" cy:edgeLineType="SOLID" cy:curved="STRAIGHT_LINES"/>
  </edge>
  <edge label="ets1 (activate,3.1318,0.413121) mmp1" source="-39" target="-38">
    <att type="string" name="canonicalName" value="ets1 (activate,3.1318,0.413121) mmp1"/>
    <att type="string" name="interaction" value="activate,3.1318,0.413121"/>
    <att type="string" name="vizmap:H5N1_vs_RSV_8h_hm-c+f-g+H_nl_sSpecial24_d100k3l5_1_sc1_66of3_51g_gml EDGE_TGTARROW_COLOR" value="java.awt.Color[r=60,g=30,b=0]"/>
    <att type="string" name="vizmap:H5N1_vs_RSV_8h_hm-c+f-g+H_nl_sSpecial24_d100k3l5_1_sc1_66of3_51g_gml EDGE_COLOR" value="java.awt.Color[r=60,g=30,b=0]"/>
    <graphics width="4" fill="#3c1e00" cy:sourceArrow="0" cy:targetArrow="9" cy:sourceArrowColor="#000000" cy:targetArrowColor="#3c1e00" cy:edgeLabelFont="SanSerif-0-10" cy:edgeLineType="SOLID" cy:curved="STRAIGHT_LINES"/>
  </edge>
  <edge label="ccl21 (pp-HPRD,3.39422,0.150701) ccrl1" source="-37" target="-1">
    <att type="string" name="canonicalName" value="ccl21 (pp-HPRD,3.39422,0.150701) ccrl1"/>
    <att type="string" name="interaction" value="pp-HPRD,3.39422,0.150701"/>
    <att type="string" name="vizmap:H5N1_vs_RSV_8h_hm-c+f-g+H_nl_sSpecial24_d100k3l5_1_sc1_66of3_51g_gml EDGE_TGTARROW_COLOR" value="java.awt.Color[r=20,g=10,b=0]"/>
    <att type="string" name="vizmap:H5N1_vs_RSV_8h_hm-c+f-g+H_nl_sSpecial24_d100k3l5_1_sc1_66of3_51g_gml EDGE_COLOR" value="java.awt.Color[r=20,g=10,b=0]"/>
    <graphics width="4" fill="#140a00" cy:sourceArrow="0" cy:targetArrow="0" cy:sourceArrowColor="#000000" cy:targetArrowColor="#140a00" cy:edgeLabelFont="SanSerif-0-10" cy:edgeLineType="SOLID" cy:curved="STRAIGHT_LINES"/>
  </edge>
  <edge label="tlr2 (pp-HPRD,2.26157,1.28335) sftpa1" source="-35" target="-52">
    <att type="string" name="canonicalName" value="tlr2 (pp-HPRD,2.26157,1.28335) sftpa1"/>
    <att type="string" name="interaction" value="pp-HPRD,2.26157,1.28335"/>
    <att type="string" name="vizmap:H5N1_vs_RSV_8h_hm-c+f-g+H_nl_sSpecial24_d100k3l5_1_sc1_66of3_51g_gml EDGE_TGTARROW_COLOR" value="java.awt.Color[r=186,g=93,b=0]"/>
    <att type="string" name="vizmap:H5N1_vs_RSV_8h_hm-c+f-g+H_nl_sSpecial24_d100k3l5_1_sc1_66of3_51g_gml EDGE_COLOR" value="java.awt.Color[r=186,g=93,b=0]"/>
    <graphics width="4" fill="#ba5d00" cy:sourceArrow="0" cy:targetArrow="0" cy:sourceArrowColor="#000000" cy:targetArrowColor="#ba5d00" cy:edgeLabelFont="SanSerif-0-10" cy:edgeLineType="SOLID" cy:curved="STRAIGHT_LINES"/>
  </edge>
  <edge label="gnaz (pp-HPRD,1.8183,1.72662) drd5" source="-34" target="-53">
    <att type="string" name="canonicalName" value="gnaz (pp-HPRD,1.8183,1.72662) drd5"/>
    <att type="string" name="interaction" value="pp-HPRD,1.8183,1.72662"/>
    <att type="string" name="vizmap:H5N1_vs_RSV_8h_hm-c+f-g+H_nl_sSpecial24_d100k3l5_1_sc1_66of3_51g_gml EDGE_TGTARROW_COLOR" value="java.awt.Color[r=250,g=125,b=0]"/>
    <att type="string" name="vizmap:H5N1_vs_RSV_8h_hm-c+f-g+H_nl_sSpecial24_d100k3l5_1_sc1_66of3_51g_gml EDGE_COLOR" value="java.awt.Color[r=250,g=125,b=0]"/>
    <graphics width="4" fill="#fa7d00" cy:sourceArrow="0" cy:targetArrow="0" cy:sourceArrowColor="#000000" cy:targetArrowColor="#fa7d00" cy:edgeLabelFont="SanSerif-0-10" cy:edgeLineType="SOLID" cy:curved="STRAIGHT_LINES"/>
  </edge>
  <edge label="icam1 (activate,2.39239,1.15253) vcam1" source="-33" target="-42">
    <att type="string" name="canonicalName" value="icam1 (activate,2.39239,1.15253) vcam1"/>
    <att type="string" name="interaction" value="activate,2.39239,1.15253"/>
    <att type="string" name="vizmap:H5N1_vs_RSV_8h_hm-c+f-g+H_nl_sSpecial24_d100k3l5_1_sc1_66of3_51g_gml EDGE_TGTARROW_COLOR" value="java.awt.Color[r=166,g=83,b=0]"/>
    <att type="string" name="vizmap:H5N1_vs_RSV_8h_hm-c+f-g+H_nl_sSpecial24_d100k3l5_1_sc1_66of3_51g_gml EDGE_COLOR" value="java.awt.Color[r=166,g=83,b=0]"/>
    <graphics width="4" fill="#a65300" cy:sourceArrow="0" cy:targetArrow="9" cy:sourceArrowColor="#000000" cy:targetArrowColor="#a65300" cy:edgeLabelFont="SanSerif-0-10" cy:edgeLineType="SOLID" cy:curved="STRAIGHT_LINES"/>
  </edge>
  <edge label="rgs1 (pp-IA,2.45133,1.09359) fundc2" source="-30" target="-31">
    <att type="string" name="canonicalName" value="rgs1 (pp-IA,2.45133,1.09359) fundc2"/>
    <att type="string" name="interaction" value="pp-IA,2.45133,1.09359"/>
    <att type="string" name="vizmap:H5N1_vs_RSV_8h_hm-c+f-g+H_nl_sSpecial24_d100k3l5_1_sc1_66of3_51g_gml EDGE_TGTARROW_COLOR" value="java.awt.Color[r=158,g=79,b=0]"/>
    <att type="string" name="vizmap:H5N1_vs_RSV_8h_hm-c+f-g+H_nl_sSpecial24_d100k3l5_1_sc1_66of3_51g_gml EDGE_COLOR" value="java.awt.Color[r=158,g=79,b=0]"/>
    <graphics width="4" fill="#9e4f00" cy:sourceArrow="0" cy:targetArrow="0" cy:sourceArrowColor="#000000" cy:targetArrowColor="#9e4f00" cy:edgeLabelFont="SanSerif-0-10" cy:edgeLineType="SOLID" cy:curved="STRAIGHT_LINES"/>
  </edge>
  <edge label="timp1 (pp-HPRD,3.24355,0.301372) mmp1" source="-29" target="-38">
    <att type="string" name="canonicalName" value="timp1 (pp-HPRD,3.24355,0.301372) mmp1"/>
    <att type="string" name="interaction" value="pp-HPRD,3.24355,0.301372"/>
    <att type="string" name="vizmap:H5N1_vs_RSV_8h_hm-c+f-g+H_nl_sSpecial24_d100k3l5_1_sc1_66of3_51g_gml EDGE_TGTARROW_COLOR" value="java.awt.Color[r=42,g=21,b=0]"/>
    <att type="string" name="vizmap:H5N1_vs_RSV_8h_hm-c+f-g+H_nl_sSpecial24_d100k3l5_1_sc1_66of3_51g_gml EDGE_COLOR" value="java.awt.Color[r=42,g=21,b=0]"/>
    <graphics width="4" fill="#2a1500" cy:sourceArrow="0" cy:targetArrow="0" cy:sourceArrowColor="#000000" cy:targetArrowColor="#2a1500" cy:edgeLabelFont="SanSerif-0-10" cy:edgeLineType="SOLID" cy:curved="STRAIGHT_LINES"/>
  </edge>
  <edge label="timp1 (pp-HPRD,2.76742,0.777497) mmp3" source="-29" target="-5">
    <att type="string" name="canonicalName" value="timp1 (pp-HPRD,2.76742,0.777497) mmp3"/>
    <att type="string" name="interaction" value="pp-HPRD,2.76742,0.777497"/>
    <att type="string" name="vizmap:H5N1_vs_RSV_8h_hm-c+f-g+H_nl_sSpecial24_d100k3l5_1_sc1_66of3_51g_gml EDGE_TGTARROW_COLOR" value="java.awt.Color[r=112,g=56,b=0]"/>
    <att type="string" name="vizmap:H5N1_vs_RSV_8h_hm-c+f-g+H_nl_sSpecial24_d100k3l5_1_sc1_66of3_51g_gml EDGE_COLOR" value="java.awt.Color[r=112,g=56,b=0]"/>
    <graphics width="4" fill="#703800" cy:sourceArrow="0" cy:targetArrow="0" cy:sourceArrowColor="#000000" cy:targetArrowColor="#703800" cy:edgeLabelFont="SanSerif-0-10" cy:edgeLineType="SOLID" cy:curved="STRAIGHT_LINES"/>
  </edge>
  <edge label="ddit3 (activate,2.35505,1.18987) jun" source="-28" target="-9">
    <att type="string" name="canonicalName" value="ddit3 (activate,2.35505,1.18987) jun"/>
    <att type="string" name="interaction" value="activate,2.35505,1.18987"/>
    <att type="string" name="vizmap:H5N1_vs_RSV_8h_hm-c+f-g+H_nl_sSpecial24_d100k3l5_1_sc1_66of3_51g_gml EDGE_TGTARROW_COLOR" value="java.awt.Color[r=172,g=86,b=0]"/>
    <att type="string" name="vizmap:H5N1_vs_RSV_8h_hm-c+f-g+H_nl_sSpecial24_d100k3l5_1_sc1_66of3_51g_gml EDGE_COLOR" value="java.awt.Color[r=172,g=86,b=0]"/>
    <graphics width="4" fill="#ac5600" cy:sourceArrow="0" cy:targetArrow="9" cy:sourceArrowColor="#000000" cy:targetArrowColor="#ac5600" cy:edgeLabelFont="SanSerif-0-10" cy:edgeLineType="SOLID" cy:curved="STRAIGHT_LINES"/>
  </edge>
  <edge label="ddit3 (pp-IA,2.45138,1.09354) batf" source="-28" target="-7">
    <att type="string" name="canonicalName" value="ddit3 (pp-IA,2.45138,1.09354) batf"/>
    <att type="string" name="interaction" value="pp-IA,2.45138,1.09354"/>
    <att type="string" name="vizmap:H5N1_vs_RSV_8h_hm-c+f-g+H_nl_sSpecial24_d100k3l5_1_sc1_66of3_51g_gml EDGE_TGTARROW_COLOR" value="java.awt.Color[r=158,g=79,b=0]"/>
    <att type="string" name="vizmap:H5N1_vs_RSV_8h_hm-c+f-g+H_nl_sSpecial24_d100k3l5_1_sc1_66of3_51g_gml EDGE_COLOR" value="java.awt.Color[r=158,g=79,b=0]"/>
    <graphics width="4" fill="#9e4f00" cy:sourceArrow="0" cy:targetArrow="0" cy:sourceArrowColor="#000000" cy:targetArrowColor="#9e4f00" cy:edgeLabelFont="SanSerif-0-10" cy:edgeLineType="SOLID" cy:curved="STRAIGHT_LINES"/>
  </edge>
  <edge label="bcl3 (activate,2.22046,1.32446) jun" source="-27" target="-9">
    <att type="string" name="canonicalName" value="bcl3 (activate,2.22046,1.32446) jun"/>
    <att type="string" name="interaction" value="activate,2.22046,1.32446"/>
    <att type="string" name="vizmap:H5N1_vs_RSV_8h_hm-c+f-g+H_nl_sSpecial24_d100k3l5_1_sc1_66of3_51g_gml EDGE_TGTARROW_COLOR" value="java.awt.Color[r=192,g=96,b=0]"/>
    <att type="string" name="vizmap:H5N1_vs_RSV_8h_hm-c+f-g+H_nl_sSpecial24_d100k3l5_1_sc1_66of3_51g_gml EDGE_COLOR" value="java.awt.Color[r=192,g=96,b=0]"/>
    <graphics width="4" fill="#c06000" cy:sourceArrow="0" cy:targetArrow="9" cy:sourceArrowColor="#000000" cy:targetArrowColor="#c06000" cy:edgeLabelFont="SanSerif-0-10" cy:edgeLineType="SOLID" cy:curved="STRAIGHT_LINES"/>
  </edge>
  <edge label="bcl3 (activate,0.678029,2.86689) fos" source="-27" target="-8">
    <att type="string" name="canonicalName" value="bcl3 (activate,0.678029,2.86689) fos"/>
    <att type="string" name="interaction" value="activate,0.678029,2.86689"/>
    <att type="string" name="vizmap:H5N1_vs_RSV_8h_hm-c+f-g+H_nl_sSpecial24_d100k3l5_1_sc1_66of3_51g_gml EDGE_TGTARROW_COLOR" value="java.awt.Color[r=255,g=208,b=0]"/>
    <att type="string" name="vizmap:H5N1_vs_RSV_8h_hm-c+f-g+H_nl_sSpecial24_d100k3l5_1_sc1_66of3_51g_gml EDGE_COLOR" value="java.awt.Color[r=255,g=208,b=0]"/>
    <graphics width="4" fill="#ffd000" cy:sourceArrow="0" cy:targetArrow="9" cy:sourceArrowColor="#000000" cy:targetArrowColor="#ffd000" cy:edgeLabelFont="SanSerif-0-10" cy:edgeLineType="SOLID" cy:curved="STRAIGHT_LINES"/>
  </edge>
  <edge label="ifit2 (pp-IA,1.52962,2.0153) ifit3" source="-25" target="-26">
    <att type="string" name="canonicalName" value="ifit2 (pp-IA,1.52962,2.0153) ifit3"/>
    <att type="string" name="interaction" value="pp-IA,1.52962,2.0153"/>
    <att type="string" name="vizmap:H5N1_vs_RSV_8h_hm-c+f-g+H_nl_sSpecial24_d100k3l5_1_sc1_66of3_51g_gml EDGE_TGTARROW_COLOR" value="java.awt.Color[r=255,g=146,b=0]"/>
    <att type="string" name="vizmap:H5N1_vs_RSV_8h_hm-c+f-g+H_nl_sSpecial24_d100k3l5_1_sc1_66of3_51g_gml EDGE_COLOR" value="java.awt.Color[r=255,g=146,b=0]"/>
    <graphics width="4" fill="#ff9200" cy:sourceArrow="0" cy:targetArrow="0" cy:sourceArrowColor="#000000" cy:targetArrowColor="#ff9200" cy:edgeLabelFont="SanSerif-0-10" cy:edgeLineType="SOLID" cy:curved="STRAIGHT_LINES"/>
  </edge>
  <edge label="ncoa1 (pp-HPRD,1.01067,2.53425) fos" source="-24" target="-8">
    <att type="string" name="canonicalName" value="ncoa1 (pp-HPRD,1.01067,2.53425) fos"/>
    <att type="string" name="interaction" value="pp-HPRD,1.01067,2.53425"/>
    <att type="string" name="vizmap:H5N1_vs_RSV_8h_hm-c+f-g+H_nl_sSpecial24_d100k3l5_1_sc1_66of3_51g_gml EDGE_TGTARROW_COLOR" value="java.awt.Color[r=255,g=184,b=0]"/>
    <att type="string" name="vizmap:H5N1_vs_RSV_8h_hm-c+f-g+H_nl_sSpecial24_d100k3l5_1_sc1_66of3_51g_gml EDGE_COLOR" value="java.awt.Color[r=255,g=184,b=0]"/>
    <graphics width="4" fill="#ffb800" cy:sourceArrow="0" cy:targetArrow="0" cy:sourceArrowColor="#000000" cy:targetArrowColor="#ffb800" cy:edgeLabelFont="SanSerif-0-10" cy:edgeLineType="SOLID" cy:curved="STRAIGHT_LINES"/>
  </edge>
  <edge label="ddx5 (pp-HPRD,2.04883,1.49609) ncoa1" source="-22" target="-24">
    <att type="string" name="canonicalName" value="ddx5 (pp-HPRD,2.04883,1.49609) ncoa1"/>
    <att type="string" name="interaction" value="pp-HPRD,2.04883,1.49609"/>
    <att type="string" name="vizmap:H5N1_vs_RSV_8h_hm-c+f-g+H_nl_sSpecial24_d100k3l5_1_sc1_66of3_51g_gml EDGE_TGTARROW_COLOR" value="java.awt.Color[r=216,g=108,b=0]"/>
    <att type="string" name="vizmap:H5N1_vs_RSV_8h_hm-c+f-g+H_nl_sSpecial24_d100k3l5_1_sc1_66of3_51g_gml EDGE_COLOR" value="java.awt.Color[r=216,g=108,b=0]"/>
    <graphics width="4" fill="#d86c00" cy:sourceArrow="0" cy:targetArrow="0" cy:sourceArrowColor="#000000" cy:targetArrowColor="#d86c00" cy:edgeLabelFont="SanSerif-0-10" cy:edgeLineType="SOLID" cy:curved="STRAIGHT_LINES"/>
  </edge>
  <edge label="ccr5 (pp-HPRD,3.00471,0.540212) ccr2" source="-21" target="-43">
    <att type="string" name="canonicalName" value="ccr5 (pp-HPRD,3.00471,0.540212) ccr2"/>
    <att type="string" name="interaction" value="pp-HPRD,3.00471,0.540212"/>
    <att type="string" name="vizmap:H5N1_vs_RSV_8h_hm-c+f-g+H_nl_sSpecial24_d100k3l5_1_sc1_66of3_51g_gml EDGE_TGTARROW_COLOR" value="java.awt.Color[r=78,g=39,b=0]"/>
    <att type="string" name="vizmap:H5N1_vs_RSV_8h_hm-c+f-g+H_nl_sSpecial24_d100k3l5_1_sc1_66of3_51g_gml EDGE_COLOR" value="java.awt.Color[r=78,g=39,b=0]"/>
    <graphics width="4" fill="#4e2700" cy:sourceArrow="0" cy:targetArrow="0" cy:sourceArrowColor="#000000" cy:targetArrowColor="#4e2700" cy:edgeLabelFont="SanSerif-0-10" cy:edgeLineType="SOLID" cy:curved="STRAIGHT_LINES"/>
  </edge>
  <edge label="pfkfb3 (Enzymes,1.61902,1.9259) pfkfb4" source="-19" target="-20">
    <att type="string" name="canonicalName" value="pfkfb3 (Enzymes,1.61902,1.9259) pfkfb4"/>
    <att type="string" name="interaction" value="Enzymes,1.61902,1.9259"/>
    <att type="string" name="vizmap:H5N1_vs_RSV_8h_hm-c+f-g+H_nl_sSpecial24_d100k3l5_1_sc1_66of3_51g_gml EDGE_TGTARROW_COLOR" value="java.awt.Color[r=255,g=139,b=0]"/>
    <att type="string" name="vizmap:H5N1_vs_RSV_8h_hm-c+f-g+H_nl_sSpecial24_d100k3l5_1_sc1_66of3_51g_gml EDGE_COLOR" value="java.awt.Color[r=255,g=139,b=0]"/>
    <graphics width="4" fill="#ff8b00" cy:sourceArrow="0" cy:targetArrow="0" cy:sourceArrowColor="#000000" cy:targetArrowColor="#ff8b00" cy:edgeLabelFont="SanSerif-0-10" cy:edgeLineType="SOLID" cy:curved="STRAIGHT_LINES"/>
  </edge>
  <edge label="pfkfb1 (Enzymes,1.77221,1.77271) pfkfb3" source="-18" target="-19">
    <att type="string" name="canonicalName" value="pfkfb1 (Enzymes,1.77221,1.77271) pfkfb3"/>
    <att type="string" name="interaction" value="Enzymes,1.77221,1.77271"/>
    <att type="string" name="vizmap:H5N1_vs_RSV_8h_hm-c+f-g+H_nl_sSpecial24_d100k3l5_1_sc1_66of3_51g_gml EDGE_TGTARROW_COLOR" value="java.awt.Color[r=255,g=128,b=0]"/>
    <att type="string" name="vizmap:H5N1_vs_RSV_8h_hm-c+f-g+H_nl_sSpecial24_d100k3l5_1_sc1_66of3_51g_gml EDGE_COLOR" value="java.awt.Color[r=255,g=128,b=0]"/>
    <graphics width="4" fill="#ff8000" cy:sourceArrow="0" cy:targetArrow="0" cy:sourceArrowColor="#000000" cy:targetArrowColor="#ff8000" cy:edgeLabelFont="SanSerif-0-10" cy:edgeLineType="SOLID" cy:curved="STRAIGHT_LINES"/>
  </edge>
  <edge label="slco3a1 (Enzymes,2.97163,0.573287) slco4a1" source="-17" target="-16">
    <att type="string" name="canonicalName" value="slco3a1 (Enzymes,2.97163,0.573287) slco4a1"/>
    <att type="string" name="interaction" value="Enzymes,2.97163,0.573287"/>
    <att type="string" name="vizmap:H5N1_vs_RSV_8h_hm-c+f-g+H_nl_sSpecial24_d100k3l5_1_sc1_66of3_51g_gml EDGE_TGTARROW_COLOR" value="java.awt.Color[r=82,g=41,b=0]"/>
    <att type="string" name="vizmap:H5N1_vs_RSV_8h_hm-c+f-g+H_nl_sSpecial24_d100k3l5_1_sc1_66of3_51g_gml EDGE_COLOR" value="java.awt.Color[r=82,g=41,b=0]"/>
    <graphics width="4" fill="#522900" cy:sourceArrow="0" cy:targetArrow="0" cy:sourceArrowColor="#000000" cy:targetArrowColor="#522900" cy:edgeLabelFont="SanSerif-0-10" cy:edgeLineType="SOLID" cy:curved="STRAIGHT_LINES"/>
  </edge>
  <edge label="gck (pp-IA,1.83974,1.70518) pfkfb3" source="-15" target="-19">
    <att type="string" name="canonicalName" value="gck (pp-IA,1.83974,1.70518) pfkfb3"/>
    <att type="string" name="interaction" value="pp-IA,1.83974,1.70518"/>
    <att type="string" name="vizmap:H5N1_vs_RSV_8h_hm-c+f-g+H_nl_sSpecial24_d100k3l5_1_sc1_66of3_51g_gml EDGE_TGTARROW_COLOR" value="java.awt.Color[r=246,g=123,b=0]"/>
    <att type="string" name="vizmap:H5N1_vs_RSV_8h_hm-c+f-g+H_nl_sSpecial24_d100k3l5_1_sc1_66of3_51g_gml EDGE_COLOR" value="java.awt.Color[r=246,g=123,b=0]"/>
    <graphics width="4" fill="#f67b00" cy:sourceArrow="0" cy:targetArrow="0" cy:sourceArrowColor="#000000" cy:targetArrowColor="#f67b00" cy:edgeLabelFont="SanSerif-0-10" cy:edgeLineType="SOLID" cy:curved="STRAIGHT_LINES"/>
  </edge>
  <edge label="gck (di-IA,3.31063,0.234292) pfkfb1" source="-15" target="-18">
    <att type="string" name="canonicalName" value="gck (di-IA,3.31063,0.234292) pfkfb1"/>
    <att type="string" name="interaction" value="di-IA,3.31063,0.234292"/>
    <att type="string" name="vizmap:H5N1_vs_RSV_8h_hm-c+f-g+H_nl_sSpecial24_d100k3l5_1_sc1_66of3_51g_gml EDGE_TGTARROW_COLOR" value="java.awt.Color[r=34,g=17,b=0]"/>
    <att type="string" name="vizmap:H5N1_vs_RSV_8h_hm-c+f-g+H_nl_sSpecial24_d100k3l5_1_sc1_66of3_51g_gml EDGE_COLOR" value="java.awt.Color[r=34,g=17,b=0]"/>
    <graphics width="4" fill="#221100" cy:sourceArrow="0" cy:targetArrow="0" cy:sourceArrowColor="#000000" cy:targetArrowColor="#221100" cy:edgeLabelFont="SanSerif-0-10" cy:edgeLineType="SOLID" cy:curved="STRAIGHT_LINES"/>
  </edge>
  <edge label="rock2 (activate,0.913195,2.63172) fos" source="-14" target="-8">
    <att type="string" name="canonicalName" value="rock2 (activate,0.913195,2.63172) fos"/>
    <att type="string" name="interaction" value="activate,0.913195,2.63172"/>
    <att type="string" name="vizmap:H5N1_vs_RSV_8h_hm-c+f-g+H_nl_sSpecial24_d100k3l5_1_sc1_66of3_51g_gml EDGE_TGTARROW_COLOR" value="java.awt.Color[r=255,g=191,b=0]"/>
    <att type="string" name="vizmap:H5N1_vs_RSV_8h_hm-c+f-g+H_nl_sSpecial24_d100k3l5_1_sc1_66of3_51g_gml EDGE_COLOR" value="java.awt.Color[r=255,g=191,b=0]"/>
    <graphics width="4" fill="#ffbf00" cy:sourceArrow="0" cy:targetArrow="9" cy:sourceArrowColor="#000000" cy:targetArrowColor="#ffbf00" cy:edgeLabelFont="SanSerif-0-10" cy:edgeLineType="SOLID" cy:curved="STRAIGHT_LINES"/>
  </edge>
  <edge label="eef1d (pp-HPRD,0.932629,2.61229) fos" source="-13" target="-8">
    <att type="string" name="canonicalName" value="eef1d (pp-HPRD,0.932629,2.61229) fos"/>
    <att type="string" name="interaction" value="pp-HPRD,0.932629,2.61229"/>
    <att type="string" name="vizmap:H5N1_vs_RSV_8h_hm-c+f-g+H_nl_sSpecial24_d100k3l5_1_sc1_66of3_51g_gml EDGE_TGTARROW_COLOR" value="java.awt.Color[r=255,g=189,b=0]"/>
    <att type="string" name="vizmap:H5N1_vs_RSV_8h_hm-c+f-g+H_nl_sSpecial24_d100k3l5_1_sc1_66of3_51g_gml EDGE_COLOR" value="java.awt.Color[r=255,g=189,b=0]"/>
    <graphics width="4" fill="#ffbd00" cy:sourceArrow="0" cy:targetArrow="0" cy:sourceArrowColor="#000000" cy:targetArrowColor="#ffbd00" cy:edgeLabelFont="SanSerif-0-10" cy:edgeLineType="SOLID" cy:curved="STRAIGHT_LINES"/>
  </edge>
  <edge label="ikbke (pp-IA,1.50885,2.03607) ddx5" source="-12" target="-22">
    <att type="string" name="canonicalName" value="ikbke (pp-IA,1.50885,2.03607) ddx5"/>
    <att type="string" name="interaction" value="pp-IA,1.50885,2.03607"/>
    <att type="string" name="vizmap:H5N1_vs_RSV_8h_hm-c+f-g+H_nl_sSpecial24_d100k3l5_1_sc1_66of3_51g_gml EDGE_TGTARROW_COLOR" value="java.awt.Color[r=255,g=147,b=0]"/>
    <att type="string" name="vizmap:H5N1_vs_RSV_8h_hm-c+f-g+H_nl_sSpecial24_d100k3l5_1_sc1_66of3_51g_gml EDGE_COLOR" value="java.awt.Color[r=255,g=147,b=0]"/>
    <graphics width="4" fill="#ff9300" cy:sourceArrow="0" cy:targetArrow="0" cy:sourceArrowColor="#000000" cy:targetArrowColor="#ff9300" cy:edgeLabelFont="SanSerif-0-10" cy:edgeLineType="SOLID" cy:curved="STRAIGHT_LINES"/>
  </edge>
  <edge label="ikbke (pp-IA,2.89122,0.653699) rock2" source="-12" target="-14">
    <att type="string" name="canonicalName" value="ikbke (pp-IA,2.89122,0.653699) rock2"/>
    <att type="string" name="interaction" value="pp-IA,2.89122,0.653699"/>
    <att type="string" name="vizmap:H5N1_vs_RSV_8h_hm-c+f-g+H_nl_sSpecial24_d100k3l5_1_sc1_66of3_51g_gml EDGE_TGTARROW_COLOR" value="java.awt.Color[r=94,g=47,b=0]"/>
    <att type="string" name="vizmap:H5N1_vs_RSV_8h_hm-c+f-g+H_nl_sSpecial24_d100k3l5_1_sc1_66of3_51g_gml EDGE_COLOR" value="java.awt.Color[r=94,g=47,b=0]"/>
    <graphics width="4" fill="#5e2f00" cy:sourceArrow="0" cy:targetArrow="0" cy:sourceArrowColor="#000000" cy:targetArrowColor="#5e2f00" cy:edgeLabelFont="SanSerif-0-10" cy:edgeLineType="SOLID" cy:curved="STRAIGHT_LINES"/>
  </edge>
  <edge label="ikbke (pp-IA,2.91065,0.634266) eef1d" source="-12" target="-13">
    <att type="string" name="canonicalName" value="ikbke (pp-IA,2.91065,0.634266) eef1d"/>
    <att type="string" name="interaction" value="pp-IA,2.91065,0.634266"/>
    <att type="string" name="vizmap:H5N1_vs_RSV_8h_hm-c+f-g+H_nl_sSpecial24_d100k3l5_1_sc1_66of3_51g_gml EDGE_TGTARROW_COLOR" value="java.awt.Color[r=92,g=46,b=0]"/>
    <att type="string" name="vizmap:H5N1_vs_RSV_8h_hm-c+f-g+H_nl_sSpecial24_d100k3l5_1_sc1_66of3_51g_gml EDGE_COLOR" value="java.awt.Color[r=92,g=46,b=0]"/>
    <graphics width="4" fill="#5c2e00" cy:sourceArrow="0" cy:targetArrow="0" cy:sourceArrowColor="#000000" cy:targetArrowColor="#5c2e00" cy:edgeLabelFont="SanSerif-0-10" cy:edgeLineType="SOLID" cy:curved="STRAIGHT_LINES"/>
  </edge>
  <edge label="rps6ka3 (pp-kin,0.618641,2.92628) fos" source="-11" target="-8">
    <att type="string" name="canonicalName" value="rps6ka3 (pp-kin,0.618641,2.92628) fos"/>
    <att type="string" name="interaction" value="pp-kin,0.618641,2.92628"/>
    <att type="string" name="vizmap:H5N1_vs_RSV_8h_hm-c+f-g+H_nl_sSpecial24_d100k3l5_1_sc1_66of3_51g_gml EDGE_TGTARROW_COLOR" value="java.awt.Color[r=255,g=212,b=0]"/>
    <att type="string" name="vizmap:H5N1_vs_RSV_8h_hm-c+f-g+H_nl_sSpecial24_d100k3l5_1_sc1_66of3_51g_gml EDGE_COLOR" value="java.awt.Color[r=255,g=212,b=0]"/>
    <graphics width="4" fill="#ffd400" cy:sourceArrow="0" cy:targetArrow="12" cy:sourceArrowColor="#000000" cy:targetArrowColor="#ffd400" cy:edgeLabelFont="SanSerif-0-10" cy:edgeLineType="SOLID" cy:curved="STRAIGHT_LINES"/>
  </edge>
  <edge label="fgf2 (pp-HPRD,2.89274,0.652182) rps6ka3" source="-10" target="-11">
    <att type="string" name="canonicalName" value="fgf2 (pp-HPRD,2.89274,0.652182) rps6ka3"/>
    <att type="string" name="interaction" value="pp-HPRD,2.89274,0.652182"/>
    <att type="string" name="vizmap:H5N1_vs_RSV_8h_hm-c+f-g+H_nl_sSpecial24_d100k3l5_1_sc1_66of3_51g_gml EDGE_TGTARROW_COLOR" value="java.awt.Color[r=94,g=47,b=0]"/>
    <att type="string" name="vizmap:H5N1_vs_RSV_8h_hm-c+f-g+H_nl_sSpecial24_d100k3l5_1_sc1_66of3_51g_gml EDGE_COLOR" value="java.awt.Color[r=94,g=47,b=0]"/>
    <graphics width="4" fill="#5e2f00" cy:sourceArrow="0" cy:targetArrow="0" cy:sourceArrowColor="#000000" cy:targetArrowColor="#5e2f00" cy:edgeLabelFont="SanSerif-0-10" cy:edgeLineType="SOLID" cy:curved="STRAIGHT_LINES"/>
  </edge>
  <edge label="jun (activate,1.98627,1.55865) csf2" source="-9" target="-41">
    <att type="string" name="canonicalName" value="jun (activate,1.98627,1.55865) csf2"/>
    <att type="string" name="interaction" value="activate,1.98627,1.55865"/>
    <att type="string" name="vizmap:H5N1_vs_RSV_8h_hm-c+f-g+H_nl_sSpecial24_d100k3l5_1_sc1_66of3_51g_gml EDGE_TGTARROW_COLOR" value="java.awt.Color[r=226,g=113,b=0]"/>
    <att type="string" name="vizmap:H5N1_vs_RSV_8h_hm-c+f-g+H_nl_sSpecial24_d100k3l5_1_sc1_66of3_51g_gml EDGE_COLOR" value="java.awt.Color[r=226,g=113,b=0]"/>
    <graphics width="4" fill="#e27100" cy:sourceArrow="0" cy:targetArrow="9" cy:sourceArrowColor="#000000" cy:targetArrowColor="#e27100" cy:edgeLabelFont="SanSerif-0-10" cy:edgeLineType="SOLID" cy:curved="STRAIGHT_LINES"/>
  </edge>
  <edge label="jun (pp-HPRD,2.22046,1.32446) bcl3" source="-9" target="-27">
    <att type="string" name="canonicalName" value="jun (pp-HPRD,2.22046,1.32446) bcl3"/>
    <att type="string" name="interaction" value="pp-HPRD,2.22046,1.32446"/>
    <att type="string" name="vizmap:H5N1_vs_RSV_8h_hm-c+f-g+H_nl_sSpecial24_d100k3l5_1_sc1_66of3_51g_gml EDGE_TGTARROW_COLOR" value="java.awt.Color[r=192,g=96,b=0]"/>
    <att type="string" name="vizmap:H5N1_vs_RSV_8h_hm-c+f-g+H_nl_sSpecial24_d100k3l5_1_sc1_66of3_51g_gml EDGE_COLOR" value="java.awt.Color[r=192,g=96,b=0]"/>
    <graphics width="4" fill="#c06000" cy:sourceArrow="0" cy:targetArrow="0" cy:sourceArrowColor="#000000" cy:targetArrowColor="#c06000" cy:edgeLabelFont="SanSerif-0-10" cy:edgeLineType="SOLID" cy:curved="STRAIGHT_LINES"/>
  </edge>
  <edge label="jun (pp-HPRD,2.35505,1.18987) ddit3" source="-9" target="-28">
    <att type="string" name="canonicalName" value="jun (pp-HPRD,2.35505,1.18987) ddit3"/>
    <att type="string" name="interaction" value="pp-HPRD,2.35505,1.18987"/>
    <att type="string" name="vizmap:H5N1_vs_RSV_8h_hm-c+f-g+H_nl_sSpecial24_d100k3l5_1_sc1_66of3_51g_gml EDGE_TGTARROW_COLOR" value="java.awt.Color[r=172,g=86,b=0]"/>
    <att type="string" name="vizmap:H5N1_vs_RSV_8h_hm-c+f-g+H_nl_sSpecial24_d100k3l5_1_sc1_66of3_51g_gml EDGE_COLOR" value="java.awt.Color[r=172,g=86,b=0]"/>
    <graphics width="4" fill="#ac5600" cy:sourceArrow="0" cy:targetArrow="0" cy:sourceArrowColor="#000000" cy:targetArrowColor="#ac5600" cy:edgeLabelFont="SanSerif-0-10" cy:edgeLineType="SOLID" cy:curved="STRAIGHT_LINES"/>
  </edge>
  <edge label="jun (activate,1.97153,1.57339) ngfb" source="-9" target="-23">
    <att type="string" name="canonicalName" value="jun (activate,1.97153,1.57339) ngfb"/>
    <att type="string" name="interaction" value="activate,1.97153,1.57339"/>
    <att type="string" name="vizmap:H5N1_vs_RSV_8h_hm-c+f-g+H_nl_sSpecial24_d100k3l5_1_sc1_66of3_51g_gml EDGE_TGTARROW_COLOR" value="java.awt.Color[r=228,g=114,b=0]"/>
    <att type="string" name="vizmap:H5N1_vs_RSV_8h_hm-c+f-g+H_nl_sSpecial24_d100k3l5_1_sc1_66of3_51g_gml EDGE_COLOR" value="java.awt.Color[r=228,g=114,b=0]"/>
    <graphics width="4" fill="#e47200" cy:sourceArrow="0" cy:targetArrow="9" cy:sourceArrowColor="#000000" cy:targetArrowColor="#e47200" cy:edgeLabelFont="SanSerif-0-10" cy:edgeLineType="SOLID" cy:curved="STRAIGHT_LINES"/>
  </edge>
  <edge label="jun (activate,2.13202,1.4129) il1a" source="-9" target="-40">
    <att type="string" name="canonicalName" value="jun (activate,2.13202,1.4129) il1a"/>
    <att type="string" name="interaction" value="activate,2.13202,1.4129"/>
    <att type="string" name="vizmap:H5N1_vs_RSV_8h_hm-c+f-g+H_nl_sSpecial24_d100k3l5_1_sc1_66of3_51g_gml EDGE_TGTARROW_COLOR" value="java.awt.Color[r=204,g=102,b=0]"/>
    <att type="string" name="vizmap:H5N1_vs_RSV_8h_hm-c+f-g+H_nl_sSpecial24_d100k3l5_1_sc1_66of3_51g_gml EDGE_COLOR" value="java.awt.Color[r=204,g=102,b=0]"/>
    <graphics width="4" fill="#cc6600" cy:sourceArrow="0" cy:targetArrow="9" cy:sourceArrowColor="#000000" cy:targetArrowColor="#cc6600" cy:edgeLabelFont="SanSerif-0-10" cy:edgeLineType="SOLID" cy:curved="STRAIGHT_LINES"/>
  </edge>
  <edge label="jun (pp-HPRD,0.0350982,3.50982) fos" source="-9" target="-8">
    <att type="string" name="canonicalName" value="jun (pp-HPRD,0.0350982,3.50982) fos"/>
    <att type="string" name="interaction" value="pp-HPRD,0.0350982,3.50982"/>
    <att type="string" name="vizmap:H5N1_vs_RSV_8h_hm-c+f-g+H_nl_sSpecial24_d100k3l5_1_sc1_66of3_51g_gml EDGE_TGTARROW_COLOR" value="java.awt.Color[r=255,g=255,b=0]"/>
    <att type="string" name="vizmap:H5N1_vs_RSV_8h_hm-c+f-g+H_nl_sSpecial24_d100k3l5_1_sc1_66of3_51g_gml EDGE_COLOR" value="java.awt.Color[r=255,g=255,b=0]"/>
    <graphics width="4" fill="#ffff00" cy:sourceArrow="0" cy:targetArrow="0" cy:sourceArrowColor="#000000" cy:targetArrowColor="#ffff00" cy:edgeLabelFont="SanSerif-0-10" cy:edgeLineType="SOLID" cy:curved="STRAIGHT_LINES"/>
  </edge>
  <edge label="fos (activate,0.443835,3.10108) csf2" source="-8" target="-41">
    <att type="string" name="canonicalName" value="fos (activate,0.443835,3.10108) csf2"/>
    <att type="string" name="interaction" value="activate,0.443835,3.10108"/>
    <att type="string" name="vizmap:H5N1_vs_RSV_8h_hm-c+f-g+H_nl_sSpecial24_d100k3l5_1_sc1_66of3_51g_gml EDGE_TGTARROW_COLOR" value="java.awt.Color[r=255,g=225,b=0]"/>
    <att type="string" name="vizmap:H5N1_vs_RSV_8h_hm-c+f-g+H_nl_sSpecial24_d100k3l5_1_sc1_66of3_51g_gml EDGE_COLOR" value="java.awt.Color[r=255,g=225,b=0]"/>
    <graphics width="4" fill="#ffe100" cy:sourceArrow="0" cy:targetArrow="9" cy:sourceArrowColor="#000000" cy:targetArrowColor="#ffe100" cy:edgeLabelFont="SanSerif-0-10" cy:edgeLineType="SOLID" cy:curved="STRAIGHT_LINES"/>
  </edge>
  <edge label="fos (activate,0.58959,2.95533) il1a" source="-8" target="-40">
    <att type="string" name="canonicalName" value="fos (activate,0.58959,2.95533) il1a"/>
    <att type="string" name="interaction" value="activate,0.58959,2.95533"/>
    <att type="string" name="vizmap:H5N1_vs_RSV_8h_hm-c+f-g+H_nl_sSpecial24_d100k3l5_1_sc1_66of3_51g_gml EDGE_TGTARROW_COLOR" value="java.awt.Color[r=255,g=214,b=0]"/>
    <att type="string" name="vizmap:H5N1_vs_RSV_8h_hm-c+f-g+H_nl_sSpecial24_d100k3l5_1_sc1_66of3_51g_gml EDGE_COLOR" value="java.awt.Color[r=255,g=214,b=0]"/>
    <graphics width="4" fill="#ffd600" cy:sourceArrow="0" cy:targetArrow="9" cy:sourceArrowColor="#000000" cy:targetArrowColor="#ffd600" cy:edgeLabelFont="SanSerif-0-10" cy:edgeLineType="SOLID" cy:curved="STRAIGHT_LINES"/>
  </edge>
  <edge label="fos (pp-HPRD,0.809313,2.73561) ets1" source="-8" target="-39">
    <att type="string" name="canonicalName" value="fos (pp-HPRD,0.809313,2.73561) ets1"/>
    <att type="string" name="interaction" value="pp-HPRD,0.809313,2.73561"/>
    <att type="string" name="vizmap:H5N1_vs_RSV_8h_hm-c+f-g+H_nl_sSpecial24_d100k3l5_1_sc1_66of3_51g_gml EDGE_TGTARROW_COLOR" value="java.awt.Color[r=255,g=198,b=0]"/>
    <att type="string" name="vizmap:H5N1_vs_RSV_8h_hm-c+f-g+H_nl_sSpecial24_d100k3l5_1_sc1_66of3_51g_gml EDGE_COLOR" value="java.awt.Color[r=255,g=198,b=0]"/>
    <graphics width="4" fill="#ffc600" cy:sourceArrow="0" cy:targetArrow="0" cy:sourceArrowColor="#000000" cy:targetArrowColor="#ffc600" cy:edgeLabelFont="SanSerif-0-10" cy:edgeLineType="SOLID" cy:curved="STRAIGHT_LINES"/>
  </edge>
  <edge label="fos (pp-HPRD,0.678029,2.86689) bcl3" source="-8" target="-27">
    <att type="string" name="canonicalName" value="fos (pp-HPRD,0.678029,2.86689) bcl3"/>
    <att type="string" name="interaction" value="pp-HPRD,0.678029,2.86689"/>
    <att type="string" name="vizmap:H5N1_vs_RSV_8h_hm-c+f-g+H_nl_sSpecial24_d100k3l5_1_sc1_66of3_51g_gml EDGE_TGTARROW_COLOR" value="java.awt.Color[r=255,g=208,b=0]"/>
    <att type="string" name="vizmap:H5N1_vs_RSV_8h_hm-c+f-g+H_nl_sSpecial24_d100k3l5_1_sc1_66of3_51g_gml EDGE_COLOR" value="java.awt.Color[r=255,g=208,b=0]"/>
    <graphics width="4" fill="#ffd000" cy:sourceArrow="0" cy:targetArrow="0" cy:sourceArrowColor="#000000" cy:targetArrowColor="#ffd000" cy:edgeLabelFont="SanSerif-0-10" cy:edgeLineType="SOLID" cy:curved="STRAIGHT_LINES"/>
  </edge>
  <edge label="fos (pp-HPRD,0.812613,2.73231) ddit3" source="-8" target="-28">
    <att type="string" name="canonicalName" value="fos (pp-HPRD,0.812613,2.73231) ddit3"/>
    <att type="string" name="interaction" value="pp-HPRD,0.812613,2.73231"/>
    <att type="string" name="vizmap:H5N1_vs_RSV_8h_hm-c+f-g+H_nl_sSpecial24_d100k3l5_1_sc1_66of3_51g_gml EDGE_TGTARROW_COLOR" value="java.awt.Color[r=255,g=198,b=0]"/>
    <att type="string" name="vizmap:H5N1_vs_RSV_8h_hm-c+f-g+H_nl_sSpecial24_d100k3l5_1_sc1_66of3_51g_gml EDGE_COLOR" value="java.awt.Color[r=255,g=198,b=0]"/>
    <graphics width="4" fill="#ffc600" cy:sourceArrow="0" cy:targetArrow="0" cy:sourceArrowColor="#000000" cy:targetArrowColor="#ffc600" cy:edgeLabelFont="SanSerif-0-10" cy:edgeLineType="SOLID" cy:curved="STRAIGHT_LINES"/>
  </edge>
  <edge label="fos (activate,0.429092,3.11583) ngfb" source="-8" target="-23">
    <att type="string" name="canonicalName" value="fos (activate,0.429092,3.11583) ngfb"/>
    <att type="string" name="interaction" value="activate,0.429092,3.11583"/>
    <att type="string" name="vizmap:H5N1_vs_RSV_8h_hm-c+f-g+H_nl_sSpecial24_d100k3l5_1_sc1_66of3_51g_gml EDGE_TGTARROW_COLOR" value="java.awt.Color[r=255,g=226,b=0]"/>
    <att type="string" name="vizmap:H5N1_vs_RSV_8h_hm-c+f-g+H_nl_sSpecial24_d100k3l5_1_sc1_66of3_51g_gml EDGE_COLOR" value="java.awt.Color[r=255,g=226,b=0]"/>
    <graphics width="4" fill="#ffe200" cy:sourceArrow="0" cy:targetArrow="9" cy:sourceArrowColor="#000000" cy:targetArrowColor="#ffe200" cy:edgeLabelFont="SanSerif-0-10" cy:edgeLineType="SOLID" cy:curved="STRAIGHT_LINES"/>
  </edge>
  <edge label="fos (activate,0.921062,2.62386) timp1" source="-8" target="-29">
    <att type="string" name="canonicalName" value="fos (activate,0.921062,2.62386) timp1"/>
    <att type="string" name="interaction" value="activate,0.921062,2.62386"/>
    <att type="string" name="vizmap:H5N1_vs_RSV_8h_hm-c+f-g+H_nl_sSpecial24_d100k3l5_1_sc1_66of3_51g_gml EDGE_TGTARROW_COLOR" value="java.awt.Color[r=255,g=190,b=0]"/>
    <att type="string" name="vizmap:H5N1_vs_RSV_8h_hm-c+f-g+H_nl_sSpecial24_d100k3l5_1_sc1_66of3_51g_gml EDGE_COLOR" value="java.awt.Color[r=255,g=190,b=0]"/>
    <graphics width="4" fill="#ffbe00" cy:sourceArrow="0" cy:targetArrow="9" cy:sourceArrowColor="#000000" cy:targetArrowColor="#ffbe00" cy:edgeLabelFont="SanSerif-0-10" cy:edgeLineType="SOLID" cy:curved="STRAIGHT_LINES"/>
  </edge>
  <edge label="batf (pp-HPRD,1.67387,1.87105) jun" source="-7" target="-9">
    <att type="string" name="canonicalName" value="batf (pp-HPRD,1.67387,1.87105) jun"/>
    <att type="string" name="interaction" value="pp-HPRD,1.67387,1.87105"/>
    <att type="string" name="vizmap:H5N1_vs_RSV_8h_hm-c+f-g+H_nl_sSpecial24_d100k3l5_1_sc1_66of3_51g_gml EDGE_TGTARROW_COLOR" value="java.awt.Color[r=255,g=135,b=0]"/>
    <att type="string" name="vizmap:H5N1_vs_RSV_8h_hm-c+f-g+H_nl_sSpecial24_d100k3l5_1_sc1_66of3_51g_gml EDGE_COLOR" value="java.awt.Color[r=255,g=135,b=0]"/>
    <graphics width="4" fill="#ff8700" cy:sourceArrow="0" cy:targetArrow="0" cy:sourceArrowColor="#000000" cy:targetArrowColor="#ff8700" cy:edgeLabelFont="SanSerif-0-10" cy:edgeLineType="SOLID" cy:curved="STRAIGHT_LINES"/>
  </edge>
  <edge label="batf (pp-HPRD,0.131432,3.41349) fos" source="-7" target="-8">
    <att type="string" name="canonicalName" value="batf (pp-HPRD,0.131432,3.41349) fos"/>
    <att type="string" name="interaction" value="pp-HPRD,0.131432,3.41349"/>
    <att type="string" name="vizmap:H5N1_vs_RSV_8h_hm-c+f-g+H_nl_sSpecial24_d100k3l5_1_sc1_66of3_51g_gml EDGE_TGTARROW_COLOR" value="java.awt.Color[r=255,g=248,b=0]"/>
    <att type="string" name="vizmap:H5N1_vs_RSV_8h_hm-c+f-g+H_nl_sSpecial24_d100k3l5_1_sc1_66of3_51g_gml EDGE_COLOR" value="java.awt.Color[r=255,g=248,b=0]"/>
    <graphics width="4" fill="#fff800" cy:sourceArrow="0" cy:targetArrow="0" cy:sourceArrowColor="#000000" cy:targetArrowColor="#fff800" cy:edgeLabelFont="SanSerif-0-10" cy:edgeLineType="SOLID" cy:curved="STRAIGHT_LINES"/>
  </edge>
  <edge label="ccbp2 (pp-HPRD,2.85812,0.686805) ccl8" source="-6" target="-46">
    <att type="string" name="canonicalName" value="ccbp2 (pp-HPRD,2.85812,0.686805) ccl8"/>
    <att type="string" name="interaction" value="pp-HPRD,2.85812,0.686805"/>
    <att type="string" name="vizmap:H5N1_vs_RSV_8h_hm-c+f-g+H_nl_sSpecial24_d100k3l5_1_sc1_66of3_51g_gml EDGE_TGTARROW_COLOR" value="java.awt.Color[r=98,g=49,b=0]"/>
    <att type="string" name="vizmap:H5N1_vs_RSV_8h_hm-c+f-g+H_nl_sSpecial24_d100k3l5_1_sc1_66of3_51g_gml EDGE_COLOR" value="java.awt.Color[r=98,g=49,b=0]"/>
    <graphics width="4" fill="#623100" cy:sourceArrow="0" cy:targetArrow="0" cy:sourceArrowColor="#000000" cy:targetArrowColor="#623100" cy:edgeLabelFont="SanSerif-0-10" cy:edgeLineType="SOLID" cy:curved="STRAIGHT_LINES"/>
  </edge>
  <edge label="mmp3 (PC-HPRD,2.21805,1.32687) ccl8" source="-5" target="-46">
    <att type="string" name="canonicalName" value="mmp3 (PC-HPRD,2.21805,1.32687) ccl8"/>
    <att type="string" name="interaction" value="PC-HPRD,2.21805,1.32687"/>
    <att type="string" name="vizmap:H5N1_vs_RSV_8h_hm-c+f-g+H_nl_sSpecial24_d100k3l5_1_sc1_66of3_51g_gml EDGE_TGTARROW_COLOR" value="java.awt.Color[r=192,g=96,b=0]"/>
    <att type="string" name="vizmap:H5N1_vs_RSV_8h_hm-c+f-g+H_nl_sSpecial24_d100k3l5_1_sc1_66of3_51g_gml EDGE_COLOR" value="java.awt.Color[r=192,g=96,b=0]"/>
    <graphics width="4" fill="#c06000" cy:sourceArrow="0" cy:targetArrow="0" cy:sourceArrowColor="#000000" cy:targetArrowColor="#c06000" cy:edgeLabelFont="SanSerif-0-10" cy:edgeLineType="SOLID" cy:curved="STRAIGHT_LINES"/>
  </edge>
  <edge label="cxcl11 (pp-HPRD,1.88999,1.65493) ccr3" source="-4" target="-48">
    <att type="string" name="canonicalName" value="cxcl11 (pp-HPRD,1.88999,1.65493) ccr3"/>
    <att type="string" name="interaction" value="pp-HPRD,1.88999,1.65493"/>
    <att type="string" name="vizmap:H5N1_vs_RSV_8h_hm-c+f-g+H_nl_sSpecial24_d100k3l5_1_sc1_66of3_51g_gml EDGE_TGTARROW_COLOR" value="java.awt.Color[r=240,g=120,b=0]"/>
    <att type="string" name="vizmap:H5N1_vs_RSV_8h_hm-c+f-g+H_nl_sSpecial24_d100k3l5_1_sc1_66of3_51g_gml EDGE_COLOR" value="java.awt.Color[r=240,g=120,b=0]"/>
    <graphics width="4" fill="#f07800" cy:sourceArrow="0" cy:targetArrow="0" cy:sourceArrowColor="#000000" cy:targetArrowColor="#f07800" cy:edgeLabelFont="SanSerif-0-10" cy:edgeLineType="SOLID" cy:curved="STRAIGHT_LINES"/>
  </edge>
  <edge label="cxcl11 (pp-HPRD,2.07144,1.47347) cxcr3" source="-4" target="-51">
    <att type="string" name="canonicalName" value="cxcl11 (pp-HPRD,2.07144,1.47347) cxcr3"/>
    <att type="string" name="interaction" value="pp-HPRD,2.07144,1.47347"/>
    <att type="string" name="vizmap:H5N1_vs_RSV_8h_hm-c+f-g+H_nl_sSpecial24_d100k3l5_1_sc1_66of3_51g_gml EDGE_TGTARROW_COLOR" value="java.awt.Color[r=214,g=107,b=0]"/>
    <att type="string" name="vizmap:H5N1_vs_RSV_8h_hm-c+f-g+H_nl_sSpecial24_d100k3l5_1_sc1_66of3_51g_gml EDGE_COLOR" value="java.awt.Color[r=214,g=107,b=0]"/>
    <graphics width="4" fill="#d66b00" cy:sourceArrow="0" cy:targetArrow="0" cy:sourceArrowColor="#000000" cy:targetArrowColor="#d66b00" cy:edgeLabelFont="SanSerif-0-10" cy:edgeLineType="SOLID" cy:curved="STRAIGHT_LINES"/>
  </edge>
  <edge label="cxcl9 (pp-HPRD,1.28506,2.25986) ccr3" source="-3" target="-48">
    <att type="string" name="canonicalName" value="cxcl9 (pp-HPRD,1.28506,2.25986) ccr3"/>
    <att type="string" name="interaction" value="pp-HPRD,1.28506,2.25986"/>
    <att type="string" name="vizmap:H5N1_vs_RSV_8h_hm-c+f-g+H_nl_sSpecial24_d100k3l5_1_sc1_66of3_51g_gml EDGE_TGTARROW_COLOR" value="java.awt.Color[r=255,g=164,b=0]"/>
    <att type="string" name="vizmap:H5N1_vs_RSV_8h_hm-c+f-g+H_nl_sSpecial24_d100k3l5_1_sc1_66of3_51g_gml EDGE_COLOR" value="java.awt.Color[r=255,g=164,b=0]"/>
    <graphics width="4" fill="#ffa400" cy:sourceArrow="0" cy:targetArrow="0" cy:sourceArrowColor="#000000" cy:targetArrowColor="#ffa400" cy:edgeLabelFont="SanSerif-0-10" cy:edgeLineType="SOLID" cy:curved="STRAIGHT_LINES"/>
  </edge>
  <edge label="cxcl9 (pp-HPRD,1.46652,2.0784) cxcr3" source="-3" target="-51">
    <att type="string" name="canonicalName" value="cxcl9 (pp-HPRD,1.46652,2.0784) cxcr3"/>
    <att type="string" name="interaction" value="pp-HPRD,1.46652,2.0784"/>
    <att type="string" name="vizmap:H5N1_vs_RSV_8h_hm-c+f-g+H_nl_sSpecial24_d100k3l5_1_sc1_66of3_51g_gml EDGE_TGTARROW_COLOR" value="java.awt.Color[r=255,g=151,b=0]"/>
    <att type="string" name="vizmap:H5N1_vs_RSV_8h_hm-c+f-g+H_nl_sSpecial24_d100k3l5_1_sc1_66of3_51g_gml EDGE_COLOR" value="java.awt.Color[r=255,g=151,b=0]"/>
    <graphics width="4" fill="#ff9700" cy:sourceArrow="0" cy:targetArrow="0" cy:sourceArrowColor="#000000" cy:targetArrowColor="#ff9700" cy:edgeLabelFont="SanSerif-0-10" cy:edgeLineType="SOLID" cy:curved="STRAIGHT_LINES"/>
  </edge>
  <edge label="cxcl13 (pp-HPRD,1.29057,2.25435) ccl21" source="-2" target="-37">
    <att type="string" name="canonicalName" value="cxcl13 (pp-HPRD,1.29057,2.25435) ccl21"/>
    <att type="string" name="interaction" value="pp-HPRD,1.29057,2.25435"/>
    <att type="string" name="vizmap:H5N1_vs_RSV_8h_hm-c+f-g+H_nl_sSpecial24_d100k3l5_1_sc1_66of3_51g_gml EDGE_TGTARROW_COLOR" value="java.awt.Color[r=255,g=163,b=0]"/>
    <att type="string" name="vizmap:H5N1_vs_RSV_8h_hm-c+f-g+H_nl_sSpecial24_d100k3l5_1_sc1_66of3_51g_gml EDGE_COLOR" value="java.awt.Color[r=255,g=163,b=0]"/>
    <graphics width="4" fill="#ffa300" cy:sourceArrow="0" cy:targetArrow="0" cy:sourceArrowColor="#000000" cy:targetArrowColor="#ffa300" cy:edgeLabelFont="SanSerif-0-10" cy:edgeLineType="SOLID" cy:curved="STRAIGHT_LINES"/>
  </edge>
  <edge label="cxcl13 (pp-HPRD,0.925183,2.61974) ccl19" source="-2" target="-47">
    <att type="string" name="canonicalName" value="cxcl13 (pp-HPRD,0.925183,2.61974) ccl19"/>
    <att type="string" name="interaction" value="pp-HPRD,0.925183,2.61974"/>
    <att type="string" name="vizmap:H5N1_vs_RSV_8h_hm-c+f-g+H_nl_sSpecial24_d100k3l5_1_sc1_66of3_51g_gml EDGE_TGTARROW_COLOR" value="java.awt.Color[r=255,g=190,b=0]"/>
    <att type="string" name="vizmap:H5N1_vs_RSV_8h_hm-c+f-g+H_nl_sSpecial24_d100k3l5_1_sc1_66of3_51g_gml EDGE_COLOR" value="java.awt.Color[r=255,g=190,b=0]"/>
    <graphics width="4" fill="#ffbe00" cy:sourceArrow="0" cy:targetArrow="0" cy:sourceArrowColor="#000000" cy:targetArrowColor="#ffbe00" cy:edgeLabelFont="SanSerif-0-10" cy:edgeLineType="SOLID" cy:curved="STRAIGHT_LINES"/>
  </edge>
  <edge label="cxcl13 (pp-HPRD,1.06129,2.48363) fgf2" source="-2" target="-10">
    <att type="string" name="canonicalName" value="cxcl13 (pp-HPRD,1.06129,2.48363) fgf2"/>
    <att type="string" name="interaction" value="pp-HPRD,1.06129,2.48363"/>
    <att type="string" name="vizmap:H5N1_vs_RSV_8h_hm-c+f-g+H_nl_sSpecial24_d100k3l5_1_sc1_66of3_51g_gml EDGE_TGTARROW_COLOR" value="java.awt.Color[r=255,g=180,b=0]"/>
    <att type="string" name="vizmap:H5N1_vs_RSV_8h_hm-c+f-g+H_nl_sSpecial24_d100k3l5_1_sc1_66of3_51g_gml EDGE_COLOR" value="java.awt.Color[r=255,g=180,b=0]"/>
    <graphics width="4" fill="#ffb400" cy:sourceArrow="0" cy:targetArrow="0" cy:sourceArrowColor="#000000" cy:targetArrowColor="#ffb400" cy:edgeLabelFont="SanSerif-0-10" cy:edgeLineType="SOLID" cy:curved="STRAIGHT_LINES"/>
  </edge>
  <edge label="cxcl13 (pp-HPRD,0.565736,2.97918) cxcr3" source="-2" target="-51">
    <att type="string" name="canonicalName" value="cxcl13 (pp-HPRD,0.565736,2.97918) cxcr3"/>
    <att type="string" name="interaction" value="pp-HPRD,0.565736,2.97918"/>
    <att type="string" name="vizmap:H5N1_vs_RSV_8h_hm-c+f-g+H_nl_sSpecial24_d100k3l5_1_sc1_66of3_51g_gml EDGE_TGTARROW_COLOR" value="java.awt.Color[r=255,g=216,b=0]"/>
    <att type="string" name="vizmap:H5N1_vs_RSV_8h_hm-c+f-g+H_nl_sSpecial24_d100k3l5_1_sc1_66of3_51g_gml EDGE_COLOR" value="java.awt.Color[r=255,g=216,b=0]"/>
    <graphics width="4" fill="#ffd800" cy:sourceArrow="0" cy:targetArrow="0" cy:sourceArrowColor="#000000" cy:targetArrowColor="#ffd800" cy:edgeLabelFont="SanSerif-0-10" cy:edgeLineType="SOLID" cy:curved="STRAIGHT_LINES"/>
  </edge>
  <edge label="ccrl1 (pp-HPRD,2.76987,0.775052) ccl8" source="-1" target="-46">
    <att type="string" name="canonicalName" value="ccrl1 (pp-HPRD,2.76987,0.775052) ccl8"/>
    <att type="string" name="interaction" value="pp-HPRD,2.76987,0.775052"/>
    <att type="string" name="vizmap:H5N1_vs_RSV_8h_hm-c+f-g+H_nl_sSpecial24_d100k3l5_1_sc1_66of3_51g_gml EDGE_TGTARROW_COLOR" value="java.awt.Color[r=112,g=56,b=0]"/>
    <att type="string" name="vizmap:H5N1_vs_RSV_8h_hm-c+f-g+H_nl_sSpecial24_d100k3l5_1_sc1_66of3_51g_gml EDGE_COLOR" value="java.awt.Color[r=112,g=56,b=0]"/>
    <graphics width="4" fill="#703800" cy:sourceArrow="0" cy:targetArrow="0" cy:sourceArrowColor="#000000" cy:targetArrowColor="#703800" cy:edgeLabelFont="SanSerif-0-10" cy:edgeLineType="SOLID" cy:curved="STRAIGHT_LINES"/>
  </edge>
  <edge label="ccrl1 (pp-HPRD,1.18537,2.35955) cxcl13" source="-1" target="-2">
    <att type="string" name="canonicalName" value="ccrl1 (pp-HPRD,1.18537,2.35955) cxcl13"/>
    <att type="string" name="interaction" value="pp-HPRD,1.18537,2.35955"/>
    <att type="string" name="vizmap:H5N1_vs_RSV_8h_hm-c+f-g+H_nl_sSpecial24_d100k3l5_1_sc1_66of3_51g_gml EDGE_TGTARROW_COLOR" value="java.awt.Color[r=255,g=171,b=0]"/>
    <att type="string" name="vizmap:H5N1_vs_RSV_8h_hm-c+f-g+H_nl_sSpecial24_d100k3l5_1_sc1_66of3_51g_gml EDGE_COLOR" value="java.awt.Color[r=255,g=171,b=0]"/>
    <graphics width="4" fill="#ffab00" cy:sourceArrow="0" cy:targetArrow="0" cy:sourceArrowColor="#000000" cy:targetArrowColor="#ffab00" cy:edgeLabelFont="SanSerif-0-10" cy:edgeLineType="SOLID" cy:curved="STRAIGHT_LINES"/>
  </edge>
</graph>
