# Supplementary material for: Response network analysis of differential gene expression in human epithelial lung cells during avian influenza infections
Source: BMC Bioinformatics. 2010 Apr 6;11:170. doi: 10.1186/1471-2105-11-170 (PMC2868837; doi:10.1186/1471-2105-11-170)
Supplement: Additional file 8 — Figure 4a interaction data. Figure 4a interaction data in sif format [file 1471-2105-11-170-S8.SIF]

gng13	pp-HPRD,2.8041,0.740817	gnb4
cxcr3	pp-HPRD,1.96107,1.58385	cxcl10
cx3cl1	pp-HPRD,1.77159,1.77333	cx3cr1
ccr3	pp-HPRD,1.77961,1.76531	cxcl10
ccl19	pp-HPRD,3.02883,0.516086	ccrl1
ccl8	pp-HPRD,2.55918,0.985738	ccr5
ccl8	pp-HPRD,2.73719,0.807725	ccr1
ccl8	pp-HPRD,2.69624,0.84868	ccr2
ccl8	pp-HPRD,1.96878,1.57614	ccr3
ccl22	pp-HPRD,1.99101,1.55391	vcam1
ets1	activate,3.1318,0.413121	mmp1
ccl21	pp-HPRD,3.39422,0.150701	ccrl1
tlr2	pp-HPRD,2.26157,1.28335	sftpa1
gnaz	pp-HPRD,1.8183,1.72662	drd5
icam1	activate,2.39239,1.15253	vcam1
rgs1	pp-IA,2.45133,1.09359	fundc2
timp1	pp-HPRD,3.24355,0.301372	mmp1
timp1	pp-HPRD,2.76742,0.777497	mmp3
ddit3	activate,2.35505,1.18987	jun
ddit3	pp-IA,2.45138,1.09354	batf
bcl3	activate,2.22046,1.32446	jun
bcl3	activate,0.678029,2.86689	fos
ifit2	pp-IA,1.52962,2.0153	ifit3
ncoa1	pp-HPRD,1.01067,2.53425	fos
ddx5	pp-HPRD,2.04883,1.49609	ncoa1
ccr5	pp-HPRD,3.00471,0.540212	ccr2
pfkfb3	Enzymes,1.61902,1.9259	pfkfb4
pfkfb1	Enzymes,1.77221,1.77271	pfkfb3
slco3a1	Enzymes,2.97163,0.573287	slco4a1
gck	pp-IA,1.83974,1.70518	pfkfb3
gck	di-IA,3.31063,0.234292	pfkfb1
rock2	activate,0.913195,2.63172	fos
eef1d	pp-HPRD,0.932629,2.61229	fos
ikbke	pp-IA,1.50885,2.03607	ddx5
ikbke	pp-IA,2.89122,0.653699	rock2
ikbke	pp-IA,2.91065,0.634266	eef1d
rps6ka3	pp-kin,0.618641,2.92628	fos
fgf2	pp-HPRD,2.89274,0.652182	rps6ka3
jun	activate,1.98627,1.55865	csf2
jun	pp-HPRD,2.22046,1.32446	bcl3
jun	pp-HPRD,2.35505,1.18987	ddit3
jun	activate,1.97153,1.57339	ngfb
jun	activate,2.13202,1.4129	il1a
jun	pp-HPRD,0.0350982,3.50982	fos
fos	activate,0.443835,3.10108	csf2
fos	activate,0.58959,2.95533	il1a
fos	pp-HPRD,0.809313,2.73561	ets1
fos	pp-HPRD,0.678029,2.86689	bcl3
fos	pp-HPRD,0.812613,2.73231	ddit3
fos	activate,0.429092,3.11583	ngfb
fos	activate,0.921062,2.62386	timp1
batf	pp-HPRD,1.67387,1.87105	jun
batf	pp-HPRD,0.131432,3.41349	fos
ccbp2	pp-HPRD,2.85812,0.686805	ccl8
mmp3	PC-HPRD,2.21805,1.32687	ccl8
cxcl11	pp-HPRD,1.88999,1.65493	ccr3
cxcl11	pp-HPRD,2.07144,1.47347	cxcr3
cxcl9	pp-HPRD,1.28506,2.25986	ccr3
cxcl9	pp-HPRD,1.46652,2.0784	cxcr3
cxcl13	pp-HPRD,1.29057,2.25435	ccl21
cxcl13	pp-HPRD,0.925183,2.61974	ccl19
cxcl13	pp-HPRD,1.06129,2.48363	fgf2
cxcl13	pp-HPRD,0.565736,2.97918	cxcr3
ccrl1	pp-HPRD,2.76987,0.775052	ccl8
ccrl1	pp-HPRD,1.18537,2.35955	cxcl13
