# Supplementary material for: Response network analysis of differential gene expression in human epithelial lung cells during avian influenza infections
Source: BMC Bioinformatics. 2010 Apr 6;11:170. doi: 10.1186/1471-2105-11-170 (PMC2868837; doi:10.1186/1471-2105-11-170)
Supplement: Additional file 9 — Figure 4b network data. Figure 4b interaction data in XML format [file 1471-2105-11-170-S9.XML]

<?xml version="1.0" encoding="UTF-8" standalone="yes"?>
<graph label="H5N1_vs_RSV_24h_hm-c+f-g+H_nl_sSpecial24_d100k3l6_sc2.36of4.40g.gml" xmlns:dc="http://purl.org/dc/elements/1.1/" xmlns:xlink="http://www.w3.org/1999/xlink" xmlns:rdf="http://www.w3.org/1999/02/22-rdf-syntax-ns#" xmlns:cy="http://www.cytoscape.org" xmlns="http://www.cs.rpi.edu/XGMML"  directed="1">
  <att name="documentVersion" value="1.1"/>
  <att name="networkMetadata">
    <rdf:RDF>
      <rdf:Description rdf:about="http://www.cytoscape.org/">
        <dc:type>Protein-Protein Interaction</dc:type>
        <dc:description>N/A</dc:description>
        <dc:identifier>N/A</dc:identifier>
        <dc:date>2010-02-21 14:28:41</dc:date>
        <dc:title>H5N1_vs_RSV_24h_hm-c+f-g+H_nl_sSpecial24_d100k3l6_sc2.36of4.40g.gml</dc:title>
        <dc:source>http://www.cytoscape.org/</dc:source>
        <dc:format>Cytoscape-XGMML</dc:format>
      </rdf:Description>
    </rdf:RDF>
  </att>
  <att type="string" name="backgroundColor" value="#ffffff"/>
  <att type="real" name="GRAPH_VIEW_ZOOM" value="0.44236428967752256"/>
  <att type="real" name="GRAPH_VIEW_CENTER_X" value="620.2600326538086"/>
  <att type="real" name="GRAPH_VIEW_CENTER_Y" value="813.8020935058594"/>
  <node label="gng13" id="-54">
    <att type="string" name="vizmap:H5N1_vs_RSV_24h_hm-c+f-g+H_nl_sSpecial24_d100k3l6_sc2_36of4_40g_gml NODE_FILL_COLOR" value="java.awt.Color[r=0,g=0,b=255]"/>
    <att type="string" name="canonicalName" value="gng13"/>
    <att type="string" name="vizmap:H5N1_vs_RSV_8h_hm-c+f-g+H_nl_sSpecial24_d100k3l5_1_sc1_66of3_51g_gml NODE_FILL_COLOR" value="java.awt.Color[r=117,g=117,b=255]"/>
    <graphics type="RECTANGLE" h="55.0" w="88.0" x="331.1346435546875" y="1177.5643310546875" fill="#0000ff" width="1" outline="#000000" cy:nodeTransparency="1.0" cy:nodeLabelFont="SansSerif.bold-0-25" cy:borderLineType="solid"/>
  </node>
  <node label="drd5" id="-53">
    <att type="string" name="vizmap:H5N1_vs_RSV_24h_hm-c+f-g+H_nl_sSpecial24_d100k3l6_sc2_36of4_40g_gml NODE_FILL_COLOR" value="java.awt.Color[r=0,g=0,b=255]"/>
    <att type="string" name="canonicalName" value="drd5"/>
    <att type="string" name="vizmap:H5N1_vs_RSV_8h_hm-c+f-g+H_nl_sSpecial24_d100k3l5_1_sc1_66of3_51g_gml NODE_FILL_COLOR" value="java.awt.Color[r=1,g=1,b=255]"/>
    <graphics type="RECTANGLE" h="55.0" w="70.4000244140625" x="776.92333984375" y="1177.5643310546875" fill="#0000ff" width="1" outline="#000000" cy:nodeTransparency="1.0" cy:nodeLabelFont="SansSerif.bold-0-25" cy:borderLineType="solid"/>
  </node>
  <node label="sftpa1" id="-52">
    <att type="string" name="vizmap:H5N1_vs_RSV_24h_hm-c+f-g+H_nl_sSpecial24_d100k3l6_sc2_36of4_40g_gml NODE_FILL_COLOR" value="java.awt.Color[r=0,g=0,b=255]"/>
    <att type="string" name="canonicalName" value="sftpa1"/>
    <att type="string" name="vizmap:H5N1_vs_RSV_8h_hm-c+f-g+H_nl_sSpecial24_d100k3l5_1_sc1_66of3_51g_gml NODE_FILL_COLOR" value="java.awt.Color[r=102,g=102,b=255]"/>
    <graphics type="RECTANGLE" h="55.0" w="105.60009765625" x="1121.91845703125" y="1177.5643310546875" fill="#0000ff" width="1" outline="#000000" cy:nodeTransparency="1.0" cy:nodeLabelFont="SansSerif.bold-0-25" cy:borderLineType="solid"/>
  </node>
  <node label="cxcr3" id="-51">
    <att type="string" name="vizmap:H5N1_vs_RSV_24h_hm-c+f-g+H_nl_sSpecial24_d100k3l6_sc2_36of4_40g_gml NODE_FILL_COLOR" value="java.awt.Color[r=255,g=206,b=206]"/>
    <att type="string" name="canonicalName" value="cxcr3"/>
    <att type="string" name="vizmap:H5N1_vs_RSV_8h_hm-c+f-g+H_nl_sSpecial24_d100k3l5_1_sc1_66of3_51g_gml NODE_FILL_COLOR" value="java.awt.Color[r=113,g=113,b=255]"/>
    <graphics type="RECTANGLE" h="55.0" w="88.00001406669617" x="-46.441696763038635" y="885.066162109375" fill="#ffcece" width="1" outline="#000000" cy:nodeTransparency="1.0" cy:nodeLabelFont="SansSerif.bold-0-25" cy:borderLineType="solid"/>
  </node>
  <node label="cx3cr1" id="-50">
    <att type="string" name="vizmap:H5N1_vs_RSV_24h_hm-c+f-g+H_nl_sSpecial24_d100k3l6_sc2_36of4_40g_gml NODE_FILL_COLOR" value="java.awt.Color[r=0,g=0,b=255]"/>
    <att type="string" name="canonicalName" value="cx3cr1"/>
    <att type="string" name="vizmap:H5N1_vs_RSV_8h_hm-c+f-g+H_nl_sSpecial24_d100k3l5_1_sc1_66of3_51g_gml NODE_FILL_COLOR" value="java.awt.Color[r=0,g=0,b=255]"/>
    <graphics type="RECTANGLE" h="55.0" w="105.5999755859375" x="480.5667724609375" y="1364.5599365234375" fill="#0000ff" width="1" outline="#000000" cy:nodeTransparency="1.0" cy:nodeLabelFont="SansSerif.bold-0-25" cy:borderLineType="solid"/>
  </node>
  <node label="cx3cl1" id="-49">
    <att type="string" name="vizmap:H5N1_vs_RSV_24h_hm-c+f-g+H_nl_sSpecial24_d100k3l6_sc2_36of4_40g_gml NODE_FILL_COLOR" value="java.awt.Color[r=255,g=88,b=88]"/>
    <att type="string" name="canonicalName" value="cx3cl1"/>
    <att type="string" name="vizmap:H5N1_vs_RSV_8h_hm-c+f-g+H_nl_sSpecial24_d100k3l5_1_sc1_66of3_51g_gml NODE_FILL_COLOR" value="java.awt.Color[r=255,g=190,b=190]"/>
    <graphics type="RECTANGLE" h="55.0" w="105.60000610351562" x="301.68687438964844" y="1364.5599365234375" fill="#ff5858" width="1" outline="#000000" cy:nodeTransparency="1.0" cy:nodeLabelFont="SansSerif.bold-0-25" cy:borderLineType="solid"/>
  </node>
  <node label="ccr3" id="-48">
    <att type="string" name="vizmap:H5N1_vs_RSV_24h_hm-c+f-g+H_nl_sSpecial24_d100k3l6_sc2_36of4_40g_gml NODE_FILL_COLOR" value="java.awt.Color[r=0,g=0,b=255]"/>
    <att type="string" name="canonicalName" value="ccr3"/>
    <att type="string" name="vizmap:H5N1_vs_RSV_8h_hm-c+f-g+H_nl_sSpecial24_d100k3l5_1_sc1_66of3_51g_gml NODE_FILL_COLOR" value="java.awt.Color[r=59,g=59,b=255]"/>
    <graphics type="RECTANGLE" h="55.0" w="70.39999389648438" x="196.0" y="996.0" fill="#0000ff" width="1" outline="#000000" cy:nodeTransparency="1.0" cy:nodeLabelFont="SansSerif.bold-0-25" cy:borderLineType="solid"/>
  </node>
  <node label="ccl19" id="-47">
    <att type="string" name="vizmap:H5N1_vs_RSV_24h_hm-c+f-g+H_nl_sSpecial24_d100k3l6_sc2_36of4_40g_gml NODE_FILL_COLOR" value="java.awt.Color[r=0,g=0,b=255]"/>
    <att type="string" name="canonicalName" value="ccl19"/>
    <att type="string" name="vizmap:H5N1_vs_RSV_8h_hm-c+f-g+H_nl_sSpecial24_d100k3l5_1_sc1_66of3_51g_gml NODE_FILL_COLOR" value="java.awt.Color[r=194,g=194,b=255]"/>
    <graphics type="RECTANGLE" h="55.0" w="88.0" x="127.99984741210938" y="619.0" fill="#0000ff" width="1" outline="#000000" cy:nodeTransparency="1.0" cy:nodeLabelFont="SansSerif.bold-0-25" cy:borderLineType="solid"/>
  </node>
  <node label="cxcl10" id="-45">
    <att type="string" name="vizmap:H5N1_vs_RSV_24h_hm-c+f-g+H_nl_sSpecial24_d100k3l6_sc2_36of4_40g_gml NODE_FILL_COLOR" value="java.awt.Color[r=255,g=0,b=0]"/>
    <att type="string" name="canonicalName" value="cxcl10"/>
    <att type="string" name="vizmap:H5N1_vs_RSV_8h_hm-c+f-g+H_nl_sSpecial24_d100k3l5_1_sc1_66of3_51g_gml NODE_FILL_COLOR" value="java.awt.Color[r=255,g=88,b=88]"/>
    <graphics type="RECTANGLE" h="55.0" w="105.60000991821289" x="81.17655754089355" y="964.9942016601562" fill="#ff0000" width="1" outline="#000000" cy:nodeTransparency="1.0" cy:nodeLabelFont="SansSerif.bold-0-25" cy:borderLineType="solid"/>
  </node>
  <node label="ccr2" id="-43">
    <att type="string" name="vizmap:H5N1_vs_RSV_24h_hm-c+f-g+H_nl_sSpecial24_d100k3l6_sc2_36of4_40g_gml NODE_FILL_COLOR" value="java.awt.Color[r=255,g=246,b=246]"/>
    <att type="string" name="canonicalName" value="ccr2"/>
    <att type="string" name="vizmap:H5N1_vs_RSV_8h_hm-c+f-g+H_nl_sSpecial24_d100k3l5_1_sc1_66of3_51g_gml NODE_FILL_COLOR" value="java.awt.Color[r=255,g=226,b=226]"/>
    <graphics type="RECTANGLE" h="55.0" w="70.4000244140625" x="402.92816162109375" y="740.376953125" fill="#fff6f6" width="1" outline="#000000" cy:nodeTransparency="1.0" cy:nodeLabelFont="SansSerif.bold-0-25" cy:borderLineType="solid"/>
  </node>
  <node label="vcam1" id="-42">
    <att type="string" name="vizmap:H5N1_vs_RSV_8h_SD_24h_hm-c+f-g+H_nl_sSpecial24_d100k3l5_1|6_sc1_66|2_36of3_51|4_40g_gml NODE_FILL_COLOR" value="java.awt.Color[r=115,g=115,b=115]"/>
    <att type="string" name="vizmap:H5N1_vs_RSV_24h_hm-c+f-g+H_nl_sSpecial24_d100k3l6_sc2_36of4_40g_gml NODE_FILL_COLOR" value="java.awt.Color[r=255,g=0,b=0]"/>
    <att type="string" name="canonicalName" value="vcam1"/>
    <att type="string" name="vizmap:H5N1_vs_RSV_8h_hm-c+f-g+H_nl_sSpecial24_d100k3l5_1_sc1_66of3_51g_gml NODE_FILL_COLOR" value="java.awt.Color[r=255,g=163,b=163]"/>
    <att type="string" name="node.width" value="100.0"/>
    <graphics type="RECTANGLE" h="55.0" w="100.0" x="284.5987854003906" y="446.9976501464844" fill="#ff0000" width="1" outline="#000000" cy:nodeTransparency="1.0" cy:nodeLabelFont="SansSerif.bold-0-25" cy:borderLineType="solid"/>
  </node>
  <node label="csf2" id="-41">
    <att type="string" name="vizmap:H5N1_vs_RSV_24h_hm-c+f-g+H_nl_sSpecial24_d100k3l6_sc2_36of4_40g_gml NODE_FILL_COLOR" value="java.awt.Color[r=255,g=0,b=0]"/>
    <att type="string" name="canonicalName" value="csf2"/>
    <att type="string" name="vizmap:H5N1_vs_RSV_8h_hm-c+f-g+H_nl_sSpecial24_d100k3l5_1_sc1_66of3_51g_gml NODE_FILL_COLOR" value="java.awt.Color[r=255,g=155,b=155]"/>
    <graphics type="RECTANGLE" h="55.0" w="70.4000244140625" x="860.537353515625" y="525.70556640625" fill="#ff0000" width="1" outline="#000000" cy:nodeTransparency="1.0" cy:nodeLabelFont="SansSerif.bold-0-25" cy:borderLineType="solid"/>
  </node>
  <node label="il1a" id="-40">
    <att type="string" name="vizmap:H5N1_vs_RSV_24h_hm-c+f-g+H_nl_sSpecial24_d100k3l6_sc2_36of4_40g_gml NODE_FILL_COLOR" value="java.awt.Color[r=255,g=0,b=0]"/>
    <att type="string" name="canonicalName" value="il1a"/>
    <att type="string" name="vizmap:H5N1_vs_RSV_8h_hm-c+f-g+H_nl_sSpecial24_d100k3l5_1_sc1_66of3_51g_gml NODE_FILL_COLOR" value="java.awt.Color[r=255,g=186,b=186]"/>
    <graphics type="RECTANGLE" h="55.0" w="70.4000244140625" x="889.5189208984375" y="708.980712890625" fill="#ff0000" width="1" outline="#000000" cy:nodeTransparency="1.0" cy:nodeLabelFont="SansSerif.bold-0-25" cy:borderLineType="solid"/>
  </node>
  <node label="tlr2" id="-35">
    <att type="string" name="vizmap:H5N1_vs_RSV_24h_hm-c+f-g+H_nl_sSpecial24_d100k3l6_sc2_36of4_40g_gml NODE_FILL_COLOR" value="java.awt.Color[r=255,g=0,b=0]"/>
    <att type="string" name="canonicalName" value="tlr2"/>
    <att type="string" name="vizmap:H5N1_vs_RSV_8h_hm-c+f-g+H_nl_sSpecial24_d100k3l5_1_sc1_66of3_51g_gml NODE_FILL_COLOR" value="java.awt.Color[r=255,g=172,b=172]"/>
    <graphics type="RECTANGLE" h="55.0" w="70.4000244140625" x="920.4346313476562" y="1177.5643310546875" fill="#ff0000" width="1" outline="#000000" cy:nodeTransparency="1.0" cy:nodeLabelFont="SansSerif.bold-0-25" cy:borderLineType="solid"/>
  </node>
  <node label="gnaz" id="-34">
    <att type="string" name="vizmap:H5N1_vs_RSV_24h_hm-c+f-g+H_nl_sSpecial24_d100k3l6_sc2_36of4_40g_gml NODE_FILL_COLOR" value="java.awt.Color[r=0,g=0,b=255]"/>
    <att type="string" name="canonicalName" value="gnaz"/>
    <att type="string" name="vizmap:H5N1_vs_RSV_8h_hm-c+f-g+H_nl_sSpecial24_d100k3l5_1_sc1_66of3_51g_gml NODE_FILL_COLOR" value="java.awt.Color[r=142,g=142,b=255]"/>
    <graphics type="RECTANGLE" h="55.0" w="70.4000244140625" x="618.5924682617188" y="1177.5643310546875" fill="#0000ff" width="1" outline="#000000" cy:nodeTransparency="1.0" cy:nodeLabelFont="SansSerif.bold-0-25" cy:borderLineType="solid"/>
  </node>
  <node label="icam1" id="-33">
    <att type="string" name="vizmap:H5N1_vs_RSV_8h_SD_24h_hm-c+f-g+H_nl_sSpecial24_d100k3l5_1|6_sc1_66|2_36of3_51|4_40g_gml NODE_FILL_COLOR" value="java.awt.Color[r=115,g=115,b=115]"/>
    <att type="string" name="vizmap:H5N1_vs_RSV_24h_hm-c+f-g+H_nl_sSpecial24_d100k3l6_sc2_36of4_40g_gml NODE_FILL_COLOR" value="java.awt.Color[r=255,g=0,b=0]"/>
    <att type="string" name="canonicalName" value="icam1"/>
    <att type="string" name="vizmap:H5N1_vs_RSV_8h_hm-c+f-g+H_nl_sSpecial24_d100k3l5_1_sc1_66of3_51g_gml NODE_FILL_COLOR" value="java.awt.Color[r=255,g=147,b=147]"/>
    <graphics type="RECTANGLE" h="55.0" w="88.0" x="391.8584899902344" y="365.53662109375" fill="#ff0000" width="1" outline="#000000" cy:nodeTransparency="1.0" cy:nodeLabelFont="SansSerif.bold-0-25" cy:borderLineType="solid"/>
  </node>
  <node label="gnb4" id="-32">
    <att type="string" name="vizmap:H5N1_vs_RSV_24h_hm-c+f-g+H_nl_sSpecial24_d100k3l6_sc2_36of4_40g_gml NODE_FILL_COLOR" value="java.awt.Color[r=255,g=84,b=84]"/>
    <att type="string" name="canonicalName" value="gnb4"/>
    <att type="string" name="vizmap:H5N1_vs_RSV_8h_hm-c+f-g+H_nl_sSpecial24_d100k3l5_1_sc1_66of3_51g_gml NODE_FILL_COLOR" value="java.awt.Color[r=255,g=254,b=254]"/>
    <graphics type="RECTANGLE" h="55.0" w="70.4000244140625" x="481.24591064453125" y="1177.5643310546875" fill="#ff5454" width="1" outline="#000000" cy:nodeTransparency="1.0" cy:nodeLabelFont="SansSerif.bold-0-25" cy:borderLineType="solid"/>
  </node>
  <node label="fundc2" id="-31">
    <att type="string" name="vizmap:H5N1_vs_RSV_24h_hm-c+f-g+H_nl_sSpecial24_d100k3l6_sc2_36of4_40g_gml NODE_FILL_COLOR" value="java.awt.Color[r=0,g=0,b=255]"/>
    <att type="string" name="canonicalName" value="fundc2"/>
    <att type="string" name="vizmap:H5N1_vs_RSV_8h_hm-c+f-g+H_nl_sSpecial24_d100k3l5_1_sc1_66of3_51g_gml NODE_FILL_COLOR" value="java.awt.Color[r=184,g=184,b=255]"/>
    <graphics type="RECTANGLE" h="55.0" w="105.5999755859375" x="798.8482055664062" y="1364.5599365234375" fill="#0000ff" width="1" outline="#000000" cy:nodeTransparency="1.0" cy:nodeLabelFont="SansSerif.bold-0-25" cy:borderLineType="solid"/>
  </node>
  <node label="plg" id="-63">
    <att type="string" name="vizmap:H5N1_vs_RSV_8h_SD_24h_hm-c+f-g+H_nl_sSpecial24_d100k3l5_1|6_sc1_66|2_36of3_51|4_40g_gml NODE_FILL_COLOR" value="java.awt.Color[r=255,g=0,b=0]"/>
    <att type="string" name="vizmap:H5N1_vs_RSV_24h_hm-c+f-g+H_nl_sSpecial24_d100k3l6_sc2_36of4_40g_gml NODE_FILL_COLOR" value="java.awt.Color[r=199,g=199,b=255]"/>
    <att type="string" name="canonicalName" value="plg"/>
    <graphics type="RECTANGLE" h="55.0" w="52.800048828125" x="702.64208984375" y="861.758056640625" fill="#c7c7ff" width="1" outline="#000000" cy:nodeTransparency="1.0" cy:nodeLabelFont="SansSerif.bold-0-25" cy:borderLineType="solid"/>
  </node>
  <node label="rgs1" id="-30">
    <att type="string" name="vizmap:H5N1_vs_RSV_24h_hm-c+f-g+H_nl_sSpecial24_d100k3l6_sc2_36of4_40g_gml NODE_FILL_COLOR" value="java.awt.Color[r=255,g=0,b=0]"/>
    <att type="string" name="canonicalName" value="rgs1"/>
    <att type="string" name="vizmap:H5N1_vs_RSV_8h_hm-c+f-g+H_nl_sSpecial24_d100k3l5_1_sc1_66of3_51g_gml NODE_FILL_COLOR" value="java.awt.Color[r=255,g=137,b=137]"/>
    <graphics type="RECTANGLE" h="55.0" w="70.39996337890625" x="622.0232849121094" y="1364.5599365234375" fill="#ff0000" width="1" outline="#000000" cy:nodeTransparency="1.0" cy:nodeLabelFont="SansSerif.bold-0-25" cy:borderLineType="solid"/>
  </node>
  <node label="msn" id="-62">
    <att type="string" name="vizmap:H5N1_vs_RSV_8h_SD_24h_hm-c+f-g+H_nl_sSpecial24_d100k3l5_1|6_sc1_66|2_36of3_51|4_40g_gml NODE_FILL_COLOR" value="java.awt.Color[r=255,g=0,b=0]"/>
    <att type="string" name="vizmap:H5N1_vs_RSV_24h_hm-c+f-g+H_nl_sSpecial24_d100k3l6_sc2_36of4_40g_gml NODE_FILL_COLOR" value="java.awt.Color[r=255,g=212,b=212]"/>
    <att type="string" name="canonicalName" value="msn"/>
    <att type="string" name="node.width" value="60.0"/>
    <graphics type="RECTANGLE" h="55.0" w="60.0" x="451.19866943359375" y="445.9970703125" fill="#ffd4d4" width="1" outline="#000000" cy:nodeTransparency="1.0" cy:nodeLabelFont="SansSerif.bold-0-25" cy:borderLineType="solid"/>
  </node>
  <node label="bcl3" id="-27">
    <att type="string" name="vizmap:H5N1_vs_RSV_24h_hm-c+f-g+H_nl_sSpecial24_d100k3l6_sc2_36of4_40g_gml NODE_FILL_COLOR" value="java.awt.Color[r=255,g=188,b=188]"/>
    <att type="string" name="canonicalName" value="bcl3"/>
    <att type="string" name="vizmap:H5N1_vs_RSV_8h_hm-c+f-g+H_nl_sSpecial24_d100k3l5_1_sc1_66of3_51g_gml NODE_FILL_COLOR" value="java.awt.Color[r=255,g=203,b=203]"/>
    <graphics type="RECTANGLE" h="55.0" w="70.4000244140625" x="871.5732421875" y="591.810546875" fill="#ffbcbc" width="1" outline="#000000" cy:nodeTransparency="1.0" cy:nodeLabelFont="SansSerif.bold-0-25" cy:borderLineType="solid"/>
  </node>
  <node label="ifit3" id="-26">
    <att type="string" name="vizmap:H5N1_vs_RSV_24h_hm-c+f-g+H_nl_sSpecial24_d100k3l6_sc2_36of4_40g_gml NODE_FILL_COLOR" value="java.awt.Color[r=255,g=0,b=0]"/>
    <att type="string" name="canonicalName" value="ifit3"/>
    <att type="string" name="vizmap:H5N1_vs_RSV_8h_hm-c+f-g+H_nl_sSpecial24_d100k3l5_1_sc1_66of3_51g_gml NODE_FILL_COLOR" value="java.awt.Color[r=255,g=58,b=58]"/>
    <graphics type="RECTANGLE" h="55.0" w="88.0" x="1129.458251953125" y="1364.5599365234375" fill="#ff0000" width="1" outline="#000000" cy:nodeTransparency="1.0" cy:nodeLabelFont="SansSerif.bold-0-25" cy:borderLineType="solid"/>
  </node>
  <node label="ifit2" id="-25">
    <att type="string" name="vizmap:H5N1_vs_RSV_24h_hm-c+f-g+H_nl_sSpecial24_d100k3l6_sc2_36of4_40g_gml NODE_FILL_COLOR" value="java.awt.Color[r=255,g=0,b=0]"/>
    <att type="string" name="canonicalName" value="ifit2"/>
    <att type="string" name="vizmap:H5N1_vs_RSV_8h_hm-c+f-g+H_nl_sSpecial24_d100k3l5_1_sc1_66of3_51g_gml NODE_FILL_COLOR" value="java.awt.Color[r=255,g=5,b=5]"/>
    <graphics type="RECTANGLE" h="55.0" w="88.0" x="948.524169921875" y="1364.5599365234375" fill="#ff0000" width="1" outline="#000000" cy:nodeTransparency="1.0" cy:nodeLabelFont="SansSerif.bold-0-25" cy:borderLineType="solid"/>
  </node>
  <node label="stat1" id="-61">
    <att type="string" name="vizmap:H5N1_vs_RSV_8h_SD_24h_hm-c+f-g+H_nl_sSpecial24_d100k3l5_1|6_sc1_66|2_36of3_51|4_40g_gml NODE_FILL_COLOR" value="java.awt.Color[r=255,g=0,b=0]"/>
    <att type="string" name="vizmap:H5N1_vs_RSV_24h_hm-c+f-g+H_nl_sSpecial24_d100k3l6_sc2_36of4_40g_gml NODE_FILL_COLOR" value="java.awt.Color[r=255,g=100,b=100]"/>
    <att type="string" name="canonicalName" value="stat1"/>
    <graphics type="RECTANGLE" h="55.0" w="88.0" x="672.1712646484375" y="677.7738037109375" fill="#ff6464" width="1" outline="#000000" cy:nodeTransparency="1.0" cy:nodeLabelFont="SansSerif.bold-0-25" cy:borderLineType="solid"/>
  </node>
  <node label="mapk8" id="-60">
    <att type="string" name="vizmap:H5N1_vs_RSV_8h_SD_24h_hm-c+f-g+H_nl_sSpecial24_d100k3l5_1|6_sc1_66|2_36of3_51|4_40g_gml NODE_FILL_COLOR" value="java.awt.Color[r=255,g=0,b=0]"/>
    <att type="string" name="vizmap:H5N1_vs_RSV_24h_hm-c+f-g+H_nl_sSpecial24_d100k3l6_sc2_36of4_40g_gml NODE_FILL_COLOR" value="java.awt.Color[r=255,g=246,b=246]"/>
    <att type="string" name="canonicalName" value="mapk8"/>
    <graphics type="RECTANGLE" h="55.0" w="88.0" x="1080.4205322265625" y="579.2645874023438" fill="#fff6f6" width="1" outline="#000000" cy:nodeTransparency="1.0" cy:nodeLabelFont="SansSerif.bold-0-25" cy:borderLineType="solid"/>
  </node>
  <node label="M_f26bp_c" id="-59">
    <att type="string" name="vizmap:H5N1_vs_RSV_8h_SD_24h_hm-c+f-g+H_nl_sSpecial24_d100k3l5_1|6_sc1_66|2_36of3_51|4_40g_gml NODE_FILL_COLOR" value="java.awt.Color[r=255,g=0,b=0]"/>
    <att type="string" name="vizmap:H5N1_vs_RSV_24h_hm-c+f-g+H_nl_sSpecial24_d100k3l6_sc2_36of4_40g_gml NODE_FILL_COLOR" value="java.awt.Color[r=255,g=255,b=255]"/>
    <att type="string" name="canonicalName" value="M_f26bp_c"/>
    <graphics type="RECTANGLE" h="55.0" w="158.39998388290405" x="-72.94638562202454" y="1252.7264404296875" fill="#ffffff" width="1" outline="#000000" cy:nodeTransparency="1.0" cy:nodeLabelFont="SansSerif.bold-0-25" cy:borderLineType="solid"/>
  </node>
  <node label="pfkfb3" id="-19">
    <att type="string" name="vizmap:H5N1_vs_RSV_8h_SD_24h_hm-c+f-g+H_nl_sSpecial24_d100k3l5_1|6_sc1_66|2_36of3_51|4_40g_gml NODE_FILL_COLOR" value="java.awt.Color[r=115,g=115,b=115]"/>
    <att type="string" name="vizmap:H5N1_vs_RSV_24h_hm-c+f-g+H_nl_sSpecial24_d100k3l6_sc2_36of4_40g_gml NODE_FILL_COLOR" value="java.awt.Color[r=0,g=0,b=255]"/>
    <att type="string" name="canonicalName" value="pfkfb3"/>
    <att type="string" name="vizmap:H5N1_vs_RSV_8h_hm-c+f-g+H_nl_sSpecial24_d100k3l5_1_sc1_66of3_51g_gml NODE_FILL_COLOR" value="java.awt.Color[r=0,g=0,b=255]"/>
    <graphics type="RECTANGLE" h="55.0" w="105.59999465942383" x="83.27675437927246" y="1190.1424560546875" fill="#0000ff" width="1" outline="#000000" cy:nodeTransparency="1.0" cy:nodeLabelFont="SansSerif.bold-0-25" cy:borderLineType="solid"/>
  </node>
  <node label="pfkfb1" id="-18">
    <att type="string" name="vizmap:H5N1_vs_RSV_24h_hm-c+f-g+H_nl_sSpecial24_d100k3l6_sc2_36of4_40g_gml NODE_FILL_COLOR" value="java.awt.Color[r=255,g=246,b=246]"/>
    <att type="string" name="canonicalName" value="pfkfb1"/>
    <att type="string" name="vizmap:H5N1_vs_RSV_8h_hm-c+f-g+H_nl_sSpecial24_d100k3l5_1_sc1_66of3_51g_gml NODE_FILL_COLOR" value="java.awt.Color[r=234,g=234,b=255]"/>
    <graphics type="RECTANGLE" h="55.0" w="105.59999084472656" x="165.77204132080078" y="1114.478759765625" fill="#fff6f6" width="1" outline="#000000" cy:nodeTransparency="1.0" cy:nodeLabelFont="SansSerif.bold-0-25" cy:borderLineType="solid"/>
  </node>
  <node label="M_estrones_c" id="-58">
    <att type="string" name="vizmap:H5N1_vs_RSV_8h_SD_24h_hm-c+f-g+H_nl_sSpecial24_d100k3l5_1|6_sc1_66|2_36of3_51|4_40g_gml NODE_FILL_COLOR" value="java.awt.Color[r=255,g=0,b=0]"/>
    <att type="string" name="vizmap:H5N1_vs_RSV_24h_hm-c+f-g+H_nl_sSpecial24_d100k3l6_sc2_36of4_40g_gml NODE_FILL_COLOR" value="java.awt.Color[r=255,g=255,b=255]"/>
    <att type="string" name="canonicalName" value="M_estrones_c"/>
    <graphics type="RECTANGLE" h="55.0" w="211.1998291015625" x="1029.9151000976562" y="376.4834899902344" fill="#ffffff" width="1" outline="#000000" cy:nodeTransparency="1.0" cy:nodeLabelFont="SansSerif.bold-0-25" cy:borderLineType="solid"/>
  </node>
  <node label="M_prostge2_c" id="-57">
    <att type="string" name="vizmap:H5N1_vs_RSV_8h_SD_24h_hm-c+f-g+H_nl_sSpecial24_d100k3l5_1|6_sc1_66|2_36of3_51|4_40g_gml NODE_FILL_COLOR" value="java.awt.Color[r=255,g=0,b=0]"/>
    <att type="string" name="vizmap:H5N1_vs_RSV_24h_hm-c+f-g+H_nl_sSpecial24_d100k3l6_sc2_36of4_40g_gml NODE_FILL_COLOR" value="java.awt.Color[r=255,g=255,b=255]"/>
    <att type="string" name="canonicalName" value="M_prostge2_c"/>
    <graphics type="RECTANGLE" h="55.0" w="211.199951171875" x="815.5411987304688" y="322.264404296875" fill="#ffffff" width="1" outline="#000000" cy:nodeTransparency="1.0" cy:nodeLabelFont="SansSerif.bold-0-25" cy:borderLineType="solid"/>
  </node>
  <node label="M_prostge2_e" id="-56">
    <att type="string" name="vizmap:H5N1_vs_RSV_8h_SD_24h_hm-c+f-g+H_nl_sSpecial24_d100k3l5_1|6_sc1_66|2_36of3_51|4_40g_gml NODE_FILL_COLOR" value="java.awt.Color[r=255,g=0,b=0]"/>
    <att type="string" name="vizmap:H5N1_vs_RSV_24h_hm-c+f-g+H_nl_sSpecial24_d100k3l6_sc2_36of4_40g_gml NODE_FILL_COLOR" value="java.awt.Color[r=255,g=255,b=255]"/>
    <att type="string" name="canonicalName" value="M_prostge2_e"/>
    <graphics type="RECTANGLE" h="55.0" w="211.199951171875" x="1284.94482421875" y="365.5960388183594" fill="#ffffff" width="1" outline="#000000" cy:nodeTransparency="1.0" cy:nodeLabelFont="SansSerif.bold-0-25" cy:borderLineType="solid"/>
  </node>
  <node label="slco3a1" id="-17">
    <att type="string" name="vizmap:H5N1_vs_RSV_8h_SD_24h_hm-c+f-g+H_nl_sSpecial24_d100k3l5_1|6_sc1_66|2_36of3_51|4_40g_gml NODE_FILL_COLOR" value="java.awt.Color[r=115,g=115,b=115]"/>
    <att type="string" name="vizmap:H5N1_vs_RSV_24h_hm-c+f-g+H_nl_sSpecial24_d100k3l6_sc2_36of4_40g_gml NODE_FILL_COLOR" value="java.awt.Color[r=255,g=39,b=39]"/>
    <att type="string" name="canonicalName" value="slco3a1"/>
    <att type="string" name="vizmap:H5N1_vs_RSV_8h_hm-c+f-g+H_nl_sSpecial24_d100k3l5_1_sc1_66of3_51g_gml NODE_FILL_COLOR" value="java.awt.Color[r=255,g=193,b=193]"/>
    <graphics type="RECTANGLE" h="55.00001525878906" w="123.199951171875" x="1113.4630126953125" y="263.0442428588867" fill="#ff2727" width="1" outline="#000000" cy:nodeTransparency="1.0" cy:nodeLabelFont="SansSerif.bold-0-25" cy:borderLineType="solid"/>
  </node>
  <node label="M_f6p_c" id="-55">
    <att type="string" name="vizmap:H5N1_vs_RSV_8h_SD_24h_hm-c+f-g+H_nl_sSpecial24_d100k3l5_1|6_sc1_66|2_36of3_51|4_40g_gml NODE_FILL_COLOR" value="java.awt.Color[r=255,g=0,b=0]"/>
    <att type="string" name="vizmap:H5N1_vs_RSV_24h_hm-c+f-g+H_nl_sSpecial24_d100k3l6_sc2_36of4_40g_gml NODE_FILL_COLOR" value="java.awt.Color[r=255,g=255,b=255]"/>
    <att type="string" name="canonicalName" value="M_f6p_c"/>
    <graphics type="RECTANGLE" h="55.0" w="123.20002746582031" x="206.6100082397461" y="1268.9034423828125" fill="#ffffff" width="1" outline="#000000" cy:nodeTransparency="1.0" cy:nodeLabelFont="SansSerif.bold-0-25" cy:borderLineType="solid"/>
  </node>
  <node label="ccl8" id="-46">
    <att type="string" name="vizmap:H5N1_vs_RSV_8h_SD_24h_hm-c+f-g+H_nl_sSpecial24_d100k3l5_1|6_sc1_66|2_36of3_51|4_40g_gml NODE_FILL_COLOR" value="java.awt.Color[r=255,g=255,b=228]"/>
    <att type="string" name="vizmap:H5N1_vs_RSV_24h_hm-c+f-g+H_nl_sSpecial24_d100k3l6_sc2_36of4_40g_gml NODE_FILL_COLOR" value="java.awt.Color[r=255,g=0,b=0]"/>
    <att type="string" name="canonicalName" value="ccl8"/>
    <att type="string" name="vizmap:H5N1_vs_RSV_8h_hm-c+f-g+H_nl_sSpecial24_d100k3l5_1_sc1_66of3_51g_gml NODE_FILL_COLOR" value="java.awt.Color[r=255,g=138,b=138]"/>
    <graphics type="RECTANGLE" h="55.0" w="70.4000244140625" x="360.0" y="898.0" fill="#ff0000" width="1" outline="#000000" cy:nodeTransparency="1.0" cy:nodeLabelFont="SansSerif.bold-0-25" cy:borderLineType="solid"/>
  </node>
  <node label="ccrl1" id="-1">
    <att type="string" name="vizmap:H5N1_vs_RSV_8h_SD_24h_hm-c+f-g+H_nl_sSpecial24_d100k3l5_1|6_sc1_66|2_36of3_51|4_40g_gml NODE_FILL_COLOR" value="java.awt.Color[r=115,g=115,b=115]"/>
    <att type="string" name="vizmap:H5N1_vs_RSV_24h_hm-c+f-g+H_nl_sSpecial24_d100k3l6_sc2_36of4_40g_gml NODE_FILL_COLOR" value="java.awt.Color[r=255,g=168,b=168]"/>
    <att type="string" name="canonicalName" value="ccrl1"/>
    <att type="string" name="vizmap:H5N1_vs_RSV_8h_hm-c+f-g+H_nl_sSpecial24_d100k3l5_1_sc1_66of3_51g_gml NODE_FILL_COLOR" value="java.awt.Color[r=255,g=237,b=237]"/>
    <graphics type="RECTANGLE" h="55.0" w="88.0" x="209.0" y="766.0" fill="#ffa8a8" width="1" outline="#000000" cy:nodeTransparency="1.0" cy:nodeLabelFont="SansSerif.bold-0-25" cy:borderLineType="solid"/>
  </node>
  <node label="cxcl13" id="-2">
    <att type="string" name="vizmap:H5N1_vs_RSV_8h_SD_24h_hm-c+f-g+H_nl_sSpecial24_d100k3l5_1|6_sc1_66|2_36of3_51|4_40g_gml NODE_FILL_COLOR" value="java.awt.Color[r=115,g=115,b=115]"/>
    <att type="string" name="vizmap:H5N1_vs_RSV_24h_hm-c+f-g+H_nl_sSpecial24_d100k3l6_sc2_36of4_40g_gml NODE_FILL_COLOR" value="java.awt.Color[r=174,g=174,b=255]"/>
    <att type="string" name="canonicalName" value="cxcl13"/>
    <att type="string" name="vizmap:H5N1_vs_RSV_8h_hm-c+f-g+H_nl_sSpecial24_d100k3l5_1_sc1_66of3_51g_gml NODE_FILL_COLOR" value="java.awt.Color[r=0,g=0,b=255]"/>
    <graphics type="RECTANGLE" h="55.0" w="105.59999656677246" x="59.99999713897705" y="753.0" fill="#aeaeff" width="1" outline="#000000" cy:nodeTransparency="1.0" cy:nodeLabelFont="SansSerif.bold-0-25" cy:borderLineType="solid"/>
  </node>
  <node label="cxcl9" id="-3">
    <att type="string" name="vizmap:H5N1_vs_RSV_24h_hm-c+f-g+H_nl_sSpecial24_d100k3l6_sc2_36of4_40g_gml NODE_FILL_COLOR" value="java.awt.Color[r=255,g=0,b=0]"/>
    <att type="string" name="canonicalName" value="cxcl9"/>
    <att type="string" name="vizmap:H5N1_vs_RSV_8h_hm-c+f-g+H_nl_sSpecial24_d100k3l5_1_sc1_66of3_51g_gml NODE_FILL_COLOR" value="java.awt.Color[r=255,g=0,b=0]"/>
    <graphics type="RECTANGLE" h="55.0" w="88.0" x="120.49655151367188" y="892.2954711914062" fill="#ff0000" width="1" outline="#000000" cy:nodeTransparency="1.0" cy:nodeLabelFont="SansSerif.bold-0-25" cy:borderLineType="solid"/>
  </node>
  <node label="cxcl11" id="-4">
    <att type="string" name="vizmap:H5N1_vs_RSV_24h_hm-c+f-g+H_nl_sSpecial24_d100k3l6_sc2_36of4_40g_gml NODE_FILL_COLOR" value="java.awt.Color[r=255,g=0,b=0]"/>
    <att type="string" name="canonicalName" value="cxcl11"/>
    <att type="string" name="vizmap:H5N1_vs_RSV_8h_hm-c+f-g+H_nl_sSpecial24_d100k3l5_1_sc1_66of3_51g_gml NODE_FILL_COLOR" value="java.awt.Color[r=255,g=119,b=119]"/>
    <graphics type="RECTANGLE" h="55.00006103515625" w="105.60000228881836" x="20.80694007873535" y="1035.5793151855469" fill="#ff0000" width="1" outline="#000000" cy:nodeTransparency="1.0" cy:nodeLabelFont="SansSerif.bold-0-25" cy:borderLineType="solid"/>
  </node>
  <node label="mmp3" id="-5">
    <att type="string" name="vizmap:H5N1_vs_RSV_8h_SD_24h_hm-c+f-g+H_nl_sSpecial24_d100k3l5_1|6_sc1_66|2_36of3_51|4_40g_gml NODE_FILL_COLOR" value="java.awt.Color[r=115,g=115,b=115]"/>
    <att type="string" name="vizmap:H5N1_vs_RSV_24h_hm-c+f-g+H_nl_sSpecial24_d100k3l6_sc2_36of4_40g_gml NODE_FILL_COLOR" value="java.awt.Color[r=205,g=205,b=255]"/>
    <att type="string" name="canonicalName" value="mmp3"/>
    <att type="string" name="vizmap:H5N1_vs_RSV_8h_hm-c+f-g+H_nl_sSpecial24_d100k3l5_1_sc1_66of3_51g_gml NODE_FILL_COLOR" value="java.awt.Color[r=130,g=130,b=255]"/>
    <att type="string" name="node.width" value="100.0"/>
    <graphics type="RECTANGLE" h="55.0" w="100.0" x="545.673583984375" y="891.2320556640625" fill="#cdcdff" width="1" outline="#000000" cy:nodeTransparency="1.0" cy:nodeLabelFont="SansSerif.bold-0-25" cy:borderLineType="solid"/>
  </node>
  <node label="ccbp2" id="-6">
    <att type="string" name="vizmap:H5N1_vs_RSV_24h_hm-c+f-g+H_nl_sSpecial24_d100k3l6_sc2_36of4_40g_gml NODE_FILL_COLOR" value="java.awt.Color[r=255,g=244,b=244]"/>
    <att type="string" name="canonicalName" value="ccbp2"/>
    <att type="string" name="vizmap:H5N1_vs_RSV_8h_hm-c+f-g+H_nl_sSpecial24_d100k3l5_1_sc1_66of3_51g_gml NODE_FILL_COLOR" value="java.awt.Color[r=249,g=249,b=255]"/>
    <graphics type="RECTANGLE" h="55.0" w="88.0" x="383.0" y="1034.0" fill="#fff4f4" width="1" outline="#000000" cy:nodeTransparency="1.0" cy:nodeLabelFont="SansSerif.bold-0-25" cy:borderLineType="solid"/>
  </node>
  <node label="fos" id="-8">
    <att type="string" name="vizmap:H5N1_vs_RSV_8h_SD_24h_hm-c+f-g+H_nl_sSpecial24_d100k3l5_1|6_sc1_66|2_36of3_51|4_40g_gml NODE_FILL_COLOR" value="java.awt.Color[r=255,g=255,b=228]"/>
    <att type="string" name="vizmap:H5N1_vs_RSV_24h_hm-c+f-g+H_nl_sSpecial24_d100k3l6_sc2_36of4_40g_gml NODE_FILL_COLOR" value="java.awt.Color[r=0,g=0,b=255]"/>
    <att type="string" name="canonicalName" value="fos"/>
    <att type="string" name="vizmap:H5N1_vs_RSV_8h_hm-c+f-g+H_nl_sSpecial24_d100k3l5_1_sc1_66of3_51g_gml NODE_FILL_COLOR" value="java.awt.Color[r=0,g=0,b=255]"/>
    <graphics type="RECTANGLE" h="55.0" w="52.800048828125" x="756.968017578125" y="607.44580078125" fill="#0000ff" width="1" outline="#000000" cy:nodeTransparency="1.0" cy:nodeLabelFont="SansSerif.bold-0-25" cy:borderLineType="solid"/>
  </node>
  <node label="batf" id="-7">
    <att type="string" name="vizmap:H5N1_vs_RSV_8h_SD_24h_hm-c+f-g+H_nl_sSpecial24_d100k3l5_1|6_sc1_66|2_36of3_51|4_40g_gml NODE_FILL_COLOR" value="java.awt.Color[r=115,g=115,b=115]"/>
    <att type="string" name="vizmap:H5N1_vs_RSV_24h_hm-c+f-g+H_nl_sSpecial24_d100k3l6_sc2_36of4_40g_gml NODE_FILL_COLOR" value="java.awt.Color[r=255,g=87,b=87]"/>
    <att type="string" name="canonicalName" value="batf"/>
    <att type="string" name="vizmap:H5N1_vs_RSV_8h_hm-c+f-g+H_nl_sSpecial24_d100k3l5_1_sc1_66of3_51g_gml NODE_FILL_COLOR" value="java.awt.Color[r=255,g=72,b=72]"/>
    <graphics type="RECTANGLE" h="55.0" w="70.4000244140625" x="846.3770141601562" y="442.0288391113281" fill="#ff5757" width="1" outline="#000000" cy:nodeTransparency="1.0" cy:nodeLabelFont="SansSerif.bold-0-25" cy:borderLineType="solid"/>
  </node>
  <node label="jun" id="-9">
    <att type="string" name="vizmap:H5N1_vs_RSV_8h_SD_24h_hm-c+f-g+H_nl_sSpecial24_d100k3l5_1|6_sc1_66|2_36of3_51|4_40g_gml NODE_FILL_COLOR" value="java.awt.Color[r=115,g=115,b=115]"/>
    <att type="string" name="vizmap:H5N1_vs_RSV_24h_hm-c+f-g+H_nl_sSpecial24_d100k3l6_sc2_36of4_40g_gml NODE_FILL_COLOR" value="java.awt.Color[r=29,g=29,b=255]"/>
    <att type="string" name="canonicalName" value="jun"/>
    <att type="string" name="vizmap:H5N1_vs_RSV_8h_hm-c+f-g+H_nl_sSpecial24_d100k3l5_1_sc1_66of3_51g_gml NODE_FILL_COLOR" value="java.awt.Color[r=41,g=41,b=255]"/>
    <graphics type="RECTANGLE" h="55.0" w="52.800048828125" x="1029.9346923828125" y="659.9174194335938" fill="#1d1dff" width="1" outline="#000000" cy:nodeTransparency="1.0" cy:nodeLabelFont="SansSerif.bold-0-25" cy:borderLineType="solid"/>
  </node>
  <node label="rock2" id="-14">
    <att type="string" name="vizmap:H5N1_vs_RSV_24h_hm-c+f-g+H_nl_sSpecial24_d100k3l6_sc2_36of4_40g_gml NODE_FILL_COLOR" value="java.awt.Color[r=237,g=237,b=255]"/>
    <att type="string" name="canonicalName" value="rock2"/>
    <att type="string" name="vizmap:H5N1_vs_RSV_8h_hm-c+f-g+H_nl_sSpecial24_d100k3l5_1_sc1_66of3_51g_gml NODE_FILL_COLOR" value="java.awt.Color[r=240,g=240,b=255]"/>
    <graphics type="RECTANGLE" h="55.0" w="88.0" x="659.3876953125" y="525.9727783203125" fill="#ededff" width="1" outline="#000000" cy:nodeTransparency="1.0" cy:nodeLabelFont="SansSerif.bold-0-25" cy:borderLineType="solid"/>
  </node>
  <node label="eef1d" id="-13">
    <att type="string" name="vizmap:H5N1_vs_RSV_24h_hm-c+f-g+H_nl_sSpecial24_d100k3l6_sc2_36of4_40g_gml NODE_FILL_COLOR" value="java.awt.Color[r=255,g=253,b=253]"/>
    <att type="string" name="canonicalName" value="eef1d"/>
    <att type="string" name="vizmap:H5N1_vs_RSV_8h_hm-c+f-g+H_nl_sSpecial24_d100k3l5_1_sc1_66of3_51g_gml NODE_FILL_COLOR" value="java.awt.Color[r=255,g=243,b=243]"/>
    <graphics type="RECTANGLE" h="55.0" w="88.0" x="714.53564453125" y="453.72039794921875" fill="#fffdfd" width="1" outline="#000000" cy:nodeTransparency="1.0" cy:nodeLabelFont="SansSerif.bold-0-25" cy:borderLineType="solid"/>
  </node>
  <node label="ikbke" id="-12">
    <att type="string" name="vizmap:H5N1_vs_RSV_8h_SD_24h_hm-c+f-g+H_nl_sSpecial24_d100k3l5_1|6_sc1_66|2_36of3_51|4_40g_gml NODE_FILL_COLOR" value="java.awt.Color[r=115,g=115,b=115]"/>
    <att type="string" name="vizmap:H5N1_vs_RSV_24h_hm-c+f-g+H_nl_sSpecial24_d100k3l6_sc2_36of4_40g_gml NODE_FILL_COLOR" value="java.awt.Color[r=255,g=0,b=0]"/>
    <att type="string" name="canonicalName" value="ikbke"/>
    <att type="string" name="vizmap:H5N1_vs_RSV_8h_hm-c+f-g+H_nl_sSpecial24_d100k3l5_1_sc1_66of3_51g_gml NODE_FILL_COLOR" value="java.awt.Color[r=255,g=161,b=161]"/>
    <graphics type="RECTANGLE" h="55.0" w="88.0" x="577.3995361328125" y="419.9988708496094" fill="#ff0000" width="1" outline="#000000" cy:nodeTransparency="1.0" cy:nodeLabelFont="SansSerif.bold-0-25" cy:borderLineType="solid"/>
  </node>
  <node label="gck" id="-15">
    <att type="string" name="vizmap:H5N1_vs_RSV_24h_hm-c+f-g+H_nl_sSpecial24_d100k3l6_sc2_36of4_40g_gml NODE_FILL_COLOR" value="java.awt.Color[r=255,g=167,b=167]"/>
    <att type="string" name="canonicalName" value="gck"/>
    <att type="string" name="vizmap:H5N1_vs_RSV_8h_hm-c+f-g+H_nl_sSpecial24_d100k3l5_1_sc1_66of3_51g_gml NODE_FILL_COLOR" value="java.awt.Color[r=243,g=243,b=255]"/>
    <att type="string" name="node.width" value="60.0"/>
    <graphics type="RECTANGLE" h="55.0" w="60.00000190734863" x="9.336382865905762" y="1112.3082275390625" fill="#ffa7a7" width="1" outline="#000000" cy:nodeTransparency="1.0" cy:nodeLabelFont="SansSerif.bold-0-25" cy:borderLineType="solid"/>
  </node>
  <node label="slco4a1" id="-16">
    <att type="string" name="vizmap:H5N1_vs_RSV_8h_SD_24h_hm-c+f-g+H_nl_sSpecial24_d100k3l5_1|6_sc1_66|2_36of3_51|4_40g_gml NODE_FILL_COLOR" value="java.awt.Color[r=115,g=115,b=115]"/>
    <att type="string" name="vizmap:H5N1_vs_RSV_24h_hm-c+f-g+H_nl_sSpecial24_d100k3l6_sc2_36of4_40g_gml NODE_FILL_COLOR" value="java.awt.Color[r=255,g=0,b=0]"/>
    <att type="string" name="canonicalName" value="slco4a1"/>
    <att type="string" name="vizmap:H5N1_vs_RSV_8h_hm-c+f-g+H_nl_sSpecial24_d100k3l5_1_sc1_66of3_51g_gml NODE_FILL_COLOR" value="java.awt.Color[r=255,g=229,b=229]"/>
    <graphics type="RECTANGLE" h="55.0" w="123.20025634765625" x="1067.0124206542969" y="465.3929748535156" fill="#ff0000" width="1" outline="#000000" cy:nodeTransparency="1.0" cy:nodeLabelFont="SansSerif.bold-0-25" cy:borderLineType="solid"/>
  </node>
  <node label="pfkfb4" id="-20">
    <att type="string" name="vizmap:H5N1_vs_RSV_8h_SD_24h_hm-c+f-g+H_nl_sSpecial24_d100k3l5_1|6_sc1_66|2_36of3_51|4_40g_gml NODE_FILL_COLOR" value="java.awt.Color[r=115,g=115,b=115]"/>
    <att type="string" name="vizmap:H5N1_vs_RSV_24h_hm-c+f-g+H_nl_sSpecial24_d100k3l6_sc2_36of4_40g_gml NODE_FILL_COLOR" value="java.awt.Color[r=255,g=180,b=180]"/>
    <att type="string" name="canonicalName" value="pfkfb4"/>
    <att type="string" name="vizmap:H5N1_vs_RSV_8h_hm-c+f-g+H_nl_sSpecial24_d100k3l5_1_sc1_66of3_51g_gml NODE_FILL_COLOR" value="java.awt.Color[r=255,g=209,b=209]"/>
    <graphics type="RECTANGLE" h="55.0" w="105.59999656677246" x="71.48130512237549" y="1336.1138916015625" fill="#ffb4b4" width="1" outline="#000000" cy:nodeTransparency="1.0" cy:nodeLabelFont="SansSerif.bold-0-25" cy:borderLineType="solid"/>
  </node>
  <node label="ccr5" id="-21">
    <att type="string" name="vizmap:H5N1_vs_RSV_8h_SD_24h_hm-c+f-g+H_nl_sSpecial24_d100k3l5_1|6_sc1_66|2_36of3_51|4_40g_gml NODE_FILL_COLOR" value="java.awt.Color[r=115,g=115,b=115]"/>
    <att type="string" name="vizmap:H5N1_vs_RSV_24h_hm-c+f-g+H_nl_sSpecial24_d100k3l6_sc2_36of4_40g_gml NODE_FILL_COLOR" value="java.awt.Color[r=255,g=182,b=182]"/>
    <att type="string" name="canonicalName" value="ccr5"/>
    <att type="string" name="vizmap:H5N1_vs_RSV_8h_hm-c+f-g+H_nl_sSpecial24_d100k3l5_1_sc1_66of3_51g_gml NODE_FILL_COLOR" value="java.awt.Color[r=255,g=203,b=203]"/>
    <graphics type="RECTANGLE" h="55.0" w="70.4000244140625" x="496.5" y="796.0" fill="#ffb6b6" width="1" outline="#000000" cy:nodeTransparency="1.0" cy:nodeLabelFont="SansSerif.bold-0-25" cy:borderLineType="solid"/>
  </node>
  <node label="ngfb" id="-23">
    <att type="string" name="vizmap:H5N1_vs_RSV_8h_SD_24h_hm-c+f-g+H_nl_sSpecial24_d100k3l5_1|6_sc1_66|2_36of3_51|4_40g_gml NODE_FILL_COLOR" value="java.awt.Color[r=115,g=115,b=115]"/>
    <att type="string" name="vizmap:H5N1_vs_RSV_24h_hm-c+f-g+H_nl_sSpecial24_d100k3l6_sc2_36of4_40g_gml NODE_FILL_COLOR" value="java.awt.Color[r=0,g=0,b=255]"/>
    <att type="string" name="canonicalName" value="ngfb"/>
    <att type="string" name="vizmap:H5N1_vs_RSV_8h_hm-c+f-g+H_nl_sSpecial24_d100k3l5_1_sc1_66of3_51g_gml NODE_FILL_COLOR" value="java.awt.Color[r=152,g=152,b=255]"/>
    <graphics type="RECTANGLE" h="55.0" w="70.4000244140625" x="881.8650512695312" y="794.1117553710938" fill="#0000ff" width="1" outline="#000000" cy:nodeTransparency="1.0" cy:nodeLabelFont="SansSerif.bold-0-25" cy:borderLineType="solid"/>
  </node>
  <node label="ccl22" id="-44">
    <att type="string" name="vizmap:H5N1_vs_RSV_24h_hm-c+f-g+H_nl_sSpecial24_d100k3l6_sc2_36of4_40g_gml NODE_FILL_COLOR" value="java.awt.Color[r=255,g=0,b=0]"/>
    <att type="string" name="canonicalName" value="ccl22"/>
    <att type="string" name="vizmap:H5N1_vs_RSV_8h_hm-c+f-g+H_nl_sSpecial24_d100k3l5_1_sc1_66of3_51g_gml NODE_FILL_COLOR" value="java.awt.Color[r=255,g=31,b=31]"/>
    <graphics type="RECTANGLE" h="55.0" w="88.0" x="199.5988311767578" y="524.998779296875" fill="#ff0000" width="1" outline="#000000" cy:nodeTransparency="1.0" cy:nodeLabelFont="SansSerif.bold-0-25" cy:borderLineType="solid"/>
  </node>
  <edge label="gng13 (pp-HPRD,1.05619,3.38439) gnb4" source="-54" target="-32">
    <att type="string" name="canonicalName" value="gng13 (pp-HPRD,1.05619,3.38439) gnb4"/>
    <att type="string" name="vizmap:H5N1_vs_RSV_24h_hm-c+f-g+H_nl_sSpecial24_d100k3l6_sc2_36of4_40g_gml EDGE_TGTARROW_COLOR" value="java.awt.Color[r=255,g=196,b=0]"/>
    <att type="string" name="interaction" value="pp-HPRD,1.05619,3.38439"/>
    <att type="string" name="vizmap:H5N1_vs_RSV_24h_hm-c+f-g+H_nl_sSpecial24_d100k3l6_sc2_36of4_40g_gml EDGE_COLOR" value="java.awt.Color[r=255,g=196,b=0]"/>
    <graphics width="5" fill="#ffc400" cy:sourceArrow="0" cy:targetArrow="0" cy:sourceArrowColor="#000000" cy:targetArrowColor="#ffc400" cy:edgeLabelFont="SanSerif-0-10" cy:edgeLineType="SOLID" cy:curved="STRAIGHT_LINES"/>
  </edge>
  <edge label="cxcr3 (pp-HPRD,2.19917,2.2414) cxcl10" source="-51" target="-45">
    <att type="string" name="canonicalName" value="cxcr3 (pp-HPRD,2.19917,2.2414) cxcl10"/>
    <att type="string" name="vizmap:H5N1_vs_RSV_24h_hm-c+f-g+H_nl_sSpecial24_d100k3l6_sc2_36of4_40g_gml EDGE_TGTARROW_COLOR" value="java.awt.Color[r=255,g=129,b=0]"/>
    <att type="string" name="interaction" value="pp-HPRD,2.19917,2.2414"/>
    <att type="string" name="vizmap:H5N1_vs_RSV_24h_hm-c+f-g+H_nl_sSpecial24_d100k3l6_sc2_36of4_40g_gml EDGE_COLOR" value="java.awt.Color[r=255,g=129,b=0]"/>
    <graphics width="5" fill="#ff8100" cy:sourceArrow="0" cy:targetArrow="0" cy:sourceArrowColor="#000000" cy:targetArrowColor="#ff8100" cy:edgeLabelFont="SanSerif-0-10" cy:edgeLineType="SOLID" cy:curved="STRAIGHT_LINES"/>
  </edge>
  <edge label="cx3cl1 (pp-HPRD,0.758016,3.68256) cx3cr1" source="-49" target="-50">
    <att type="string" name="canonicalName" value="cx3cl1 (pp-HPRD,0.758016,3.68256) cx3cr1"/>
    <att type="string" name="vizmap:H5N1_vs_RSV_24h_hm-c+f-g+H_nl_sSpecial24_d100k3l6_sc2_36of4_40g_gml EDGE_TGTARROW_COLOR" value="java.awt.Color[r=255,g=213,b=0]"/>
    <att type="string" name="interaction" value="pp-HPRD,0.758016,3.68256"/>
    <att type="string" name="vizmap:H5N1_vs_RSV_24h_hm-c+f-g+H_nl_sSpecial24_d100k3l6_sc2_36of4_40g_gml EDGE_COLOR" value="java.awt.Color[r=255,g=213,b=0]"/>
    <graphics width="5" fill="#ffd500" cy:sourceArrow="0" cy:targetArrow="0" cy:sourceArrowColor="#000000" cy:targetArrowColor="#ffd500" cy:edgeLabelFont="SanSerif-0-10" cy:edgeLineType="SOLID" cy:curved="STRAIGHT_LINES"/>
  </edge>
  <edge label="ccr3 (pp-HPRD,1.16938,3.2712) cxcl10" source="-48" target="-45">
    <att type="string" name="canonicalName" value="ccr3 (pp-HPRD,1.16938,3.2712) cxcl10"/>
    <att type="string" name="vizmap:H5N1_vs_RSV_24h_hm-c+f-g+H_nl_sSpecial24_d100k3l6_sc2_36of4_40g_gml EDGE_TGTARROW_COLOR" value="java.awt.Color[r=255,g=189,b=0]"/>
    <att type="string" name="interaction" value="pp-HPRD,1.16938,3.2712"/>
    <att type="string" name="vizmap:H5N1_vs_RSV_24h_hm-c+f-g+H_nl_sSpecial24_d100k3l6_sc2_36of4_40g_gml EDGE_COLOR" value="java.awt.Color[r=255,g=189,b=0]"/>
    <graphics width="5" fill="#ffbd00" cy:sourceArrow="0" cy:targetArrow="0" cy:sourceArrowColor="#000000" cy:targetArrowColor="#ffbd00" cy:edgeLabelFont="SanSerif-0-10" cy:edgeLineType="SOLID" cy:curved="STRAIGHT_LINES"/>
  </edge>
  <edge label="ccl19 (pp-HPRD,2.81041,1.63016) ccrl1" source="-47" target="-1">
    <att type="string" name="canonicalName" value="ccl19 (pp-HPRD,2.81041,1.63016) ccrl1"/>
    <att type="string" name="vizmap:H5N1_vs_RSV_24h_hm-c+f-g+H_nl_sSpecial24_d100k3l6_sc2_36of4_40g_gml EDGE_TGTARROW_COLOR" value="java.awt.Color[r=188,g=94,b=0]"/>
    <att type="string" name="interaction" value="pp-HPRD,2.81041,1.63016"/>
    <att type="string" name="vizmap:H5N1_vs_RSV_24h_hm-c+f-g+H_nl_sSpecial24_d100k3l6_sc2_36of4_40g_gml EDGE_COLOR" value="java.awt.Color[r=188,g=94,b=0]"/>
    <graphics width="5" fill="#bc5e00" cy:sourceArrow="0" cy:targetArrow="0" cy:sourceArrowColor="#000000" cy:targetArrowColor="#bc5e00" cy:edgeLabelFont="SanSerif-0-10" cy:edgeLineType="SOLID" cy:curved="STRAIGHT_LINES"/>
  </edge>
  <edge label="tlr2 (pp-HPRD,0.915999,3.52457) sftpa1" source="-35" target="-52">
    <att type="string" name="canonicalName" value="tlr2 (pp-HPRD,0.915999,3.52457) sftpa1"/>
    <att type="string" name="vizmap:H5N1_vs_RSV_24h_hm-c+f-g+H_nl_sSpecial24_d100k3l6_sc2_36of4_40g_gml EDGE_TGTARROW_COLOR" value="java.awt.Color[r=255,g=204,b=0]"/>
    <att type="string" name="interaction" value="pp-HPRD,0.915999,3.52457"/>
    <att type="string" name="vizmap:H5N1_vs_RSV_24h_hm-c+f-g+H_nl_sSpecial24_d100k3l6_sc2_36of4_40g_gml EDGE_COLOR" value="java.awt.Color[r=255,g=204,b=0]"/>
    <graphics width="5" fill="#ffcc00" cy:sourceArrow="0" cy:targetArrow="0" cy:sourceArrowColor="#000000" cy:targetArrowColor="#ffcc00" cy:edgeLabelFont="SanSerif-0-10" cy:edgeLineType="SOLID" cy:curved="STRAIGHT_LINES"/>
  </edge>
  <edge label="gnaz (pp-HPRD,0.740029,3.70054) drd5" source="-34" target="-53">
    <att type="string" name="canonicalName" value="gnaz (pp-HPRD,0.740029,3.70054) drd5"/>
    <att type="string" name="vizmap:H5N1_vs_RSV_24h_hm-c+f-g+H_nl_sSpecial24_d100k3l6_sc2_36of4_40g_gml EDGE_TGTARROW_COLOR" value="java.awt.Color[r=255,g=214,b=0]"/>
    <att type="string" name="interaction" value="pp-HPRD,0.740029,3.70054"/>
    <att type="string" name="vizmap:H5N1_vs_RSV_24h_hm-c+f-g+H_nl_sSpecial24_d100k3l6_sc2_36of4_40g_gml EDGE_COLOR" value="java.awt.Color[r=255,g=214,b=0]"/>
    <graphics width="5" fill="#ffd600" cy:sourceArrow="0" cy:targetArrow="0" cy:sourceArrowColor="#000000" cy:targetArrowColor="#ffd600" cy:edgeLabelFont="SanSerif-0-10" cy:edgeLineType="SOLID" cy:curved="STRAIGHT_LINES"/>
  </edge>
  <edge label="icam1 (activate,0.950481,3.49009) vcam1" source="-33" target="-42">
    <att type="string" name="canonicalName" value="icam1 (activate,0.950481,3.49009) vcam1"/>
    <att type="string" name="vizmap:H5N1_vs_RSV_24h_hm-c+f-g+H_nl_sSpecial24_d100k3l6_sc2_36of4_40g_gml EDGE_TGTARROW_COLOR" value="java.awt.Color[r=255,g=202,b=0]"/>
    <att type="string" name="interaction" value="activate,0.950481,3.49009"/>
    <att type="string" name="vizmap:H5N1_vs_RSV_24h_hm-c+f-g+H_nl_sSpecial24_d100k3l6_sc2_36of4_40g_gml EDGE_COLOR" value="java.awt.Color[r=255,g=202,b=0]"/>
    <graphics width="5" fill="#ffca00" cy:sourceArrow="0" cy:targetArrow="9" cy:sourceArrowColor="#000000" cy:targetArrowColor="#ffca00" cy:edgeLabelFont="SanSerif-0-10" cy:edgeLineType="SOLID" cy:curved="STRAIGHT_LINES"/>
  </edge>
  <edge label="plg (pp-HPRD,3.75315,0.687421) mmp3" source="-63" target="-5">
    <att type="string" name="canonicalName" value="plg (pp-HPRD,3.75315,0.687421) mmp3"/>
    <att type="string" name="vizmap:H5N1_vs_RSV_24h_hm-c+f-g+H_nl_sSpecial24_d100k3l6_sc2_36of4_40g_gml EDGE_TGTARROW_COLOR" value="java.awt.Color[r=78,g=39,b=0]"/>
    <att type="string" name="interaction" value="pp-HPRD,3.75315,0.687421"/>
    <att type="string" name="vizmap:H5N1_vs_RSV_24h_hm-c+f-g+H_nl_sSpecial24_d100k3l6_sc2_36of4_40g_gml EDGE_COLOR" value="java.awt.Color[r=78,g=39,b=0]"/>
    <graphics width="5" fill="#4e2700" cy:sourceArrow="0" cy:targetArrow="0" cy:sourceArrowColor="#000000" cy:targetArrowColor="#4e2700" cy:edgeLabelFont="SanSerif-0-10" cy:edgeLineType="SOLID" cy:curved="STRAIGHT_LINES"/>
  </edge>
  <edge label="rgs1 (pp-IA,1.18202,3.25856) fundc2" source="-30" target="-31">
    <att type="string" name="canonicalName" value="rgs1 (pp-IA,1.18202,3.25856) fundc2"/>
    <att type="string" name="vizmap:H5N1_vs_RSV_24h_hm-c+f-g+H_nl_sSpecial24_d100k3l6_sc2_36of4_40g_gml EDGE_TGTARROW_COLOR" value="java.awt.Color[r=255,g=188,b=0]"/>
    <att type="string" name="interaction" value="pp-IA,1.18202,3.25856"/>
    <att type="string" name="vizmap:H5N1_vs_RSV_24h_hm-c+f-g+H_nl_sSpecial24_d100k3l6_sc2_36of4_40g_gml EDGE_COLOR" value="java.awt.Color[r=255,g=188,b=0]"/>
    <graphics width="5" fill="#ffbc00" cy:sourceArrow="0" cy:targetArrow="0" cy:sourceArrowColor="#000000" cy:targetArrowColor="#ffbc00" cy:edgeLabelFont="SanSerif-0-10" cy:edgeLineType="SOLID" cy:curved="STRAIGHT_LINES"/>
  </edge>
  <edge label="msn (pp-HPRD,2.68113,1.75944) icam1" source="-62" target="-33">
    <att type="string" name="canonicalName" value="msn (pp-HPRD,2.68113,1.75944) icam1"/>
    <att type="string" name="vizmap:H5N1_vs_RSV_24h_hm-c+f-g+H_nl_sSpecial24_d100k3l6_sc2_36of4_40g_gml EDGE_TGTARROW_COLOR" value="java.awt.Color[r=204,g=102,b=0]"/>
    <att type="string" name="interaction" value="pp-HPRD,2.68113,1.75944"/>
    <att type="string" name="vizmap:H5N1_vs_RSV_24h_hm-c+f-g+H_nl_sSpecial24_d100k3l6_sc2_36of4_40g_gml EDGE_COLOR" value="java.awt.Color[r=204,g=102,b=0]"/>
    <graphics width="5" fill="#cc6600" cy:sourceArrow="0" cy:targetArrow="0" cy:sourceArrowColor="#000000" cy:targetArrowColor="#cc6600" cy:edgeLabelFont="SanSerif-0-10" cy:edgeLineType="SOLID" cy:curved="STRAIGHT_LINES"/>
  </edge>
  <edge label="msn (pp-HPRD,2.131,2.30957) vcam1" source="-62" target="-42">
    <att type="string" name="canonicalName" value="msn (pp-HPRD,2.131,2.30957) vcam1"/>
    <att type="string" name="vizmap:H5N1_vs_RSV_24h_hm-c+f-g+H_nl_sSpecial24_d100k3l6_sc2_36of4_40g_gml EDGE_TGTARROW_COLOR" value="java.awt.Color[r=255,g=133,b=0]"/>
    <att type="string" name="interaction" value="pp-HPRD,2.131,2.30957"/>
    <att type="string" name="vizmap:H5N1_vs_RSV_24h_hm-c+f-g+H_nl_sSpecial24_d100k3l6_sc2_36of4_40g_gml EDGE_COLOR" value="java.awt.Color[r=255,g=133,b=0]"/>
    <graphics width="5" fill="#ff8500" cy:sourceArrow="0" cy:targetArrow="0" cy:sourceArrowColor="#000000" cy:targetArrowColor="#ff8500" cy:edgeLabelFont="SanSerif-0-10" cy:edgeLineType="SOLID" cy:curved="STRAIGHT_LINES"/>
  </edge>
  <edge label="bcl3 (activate,1.65431,2.78626) fos" source="-27" target="-8">
    <att type="string" name="canonicalName" value="bcl3 (activate,1.65431,2.78626) fos"/>
    <att type="string" name="vizmap:H5N1_vs_RSV_24h_hm-c+f-g+H_nl_sSpecial24_d100k3l6_sc2_36of4_40g_gml EDGE_TGTARROW_COLOR" value="java.awt.Color[r=255,g=161,b=0]"/>
    <att type="string" name="interaction" value="activate,1.65431,2.78626"/>
    <att type="string" name="vizmap:H5N1_vs_RSV_24h_hm-c+f-g+H_nl_sSpecial24_d100k3l6_sc2_36of4_40g_gml EDGE_COLOR" value="java.awt.Color[r=255,g=161,b=0]"/>
    <graphics width="5" fill="#ffa100" cy:sourceArrow="0" cy:targetArrow="9" cy:sourceArrowColor="#000000" cy:targetArrowColor="#ffa100" cy:edgeLabelFont="SanSerif-0-10" cy:edgeLineType="SOLID" cy:curved="STRAIGHT_LINES"/>
  </edge>
  <edge label="bcl3 (activate,3.00162,1.43895) jun" source="-27" target="-9">
    <att type="string" name="canonicalName" value="bcl3 (activate,3.00162,1.43895) jun"/>
    <att type="string" name="vizmap:H5N1_vs_RSV_24h_hm-c+f-g+H_nl_sSpecial24_d100k3l6_sc2_36of4_40g_gml EDGE_TGTARROW_COLOR" value="java.awt.Color[r=166,g=83,b=0]"/>
    <att type="string" name="interaction" value="activate,3.00162,1.43895"/>
    <att type="string" name="vizmap:H5N1_vs_RSV_24h_hm-c+f-g+H_nl_sSpecial24_d100k3l6_sc2_36of4_40g_gml EDGE_COLOR" value="java.awt.Color[r=166,g=83,b=0]"/>
    <graphics width="5" fill="#a65300" cy:sourceArrow="0" cy:targetArrow="9" cy:sourceArrowColor="#000000" cy:targetArrowColor="#a65300" cy:edgeLabelFont="SanSerif-0-10" cy:edgeLineType="SOLID" cy:curved="STRAIGHT_LINES"/>
  </edge>
  <edge label="ifit2 (pp-IA,1.01174,3.42883) ifit3" source="-25" target="-26">
    <att type="string" name="canonicalName" value="ifit2 (pp-IA,1.01174,3.42883) ifit3"/>
    <att type="string" name="vizmap:H5N1_vs_RSV_24h_hm-c+f-g+H_nl_sSpecial24_d100k3l6_sc2_36of4_40g_gml EDGE_TGTARROW_COLOR" value="java.awt.Color[r=255,g=198,b=0]"/>
    <att type="string" name="interaction" value="pp-IA,1.01174,3.42883"/>
    <att type="string" name="vizmap:H5N1_vs_RSV_24h_hm-c+f-g+H_nl_sSpecial24_d100k3l6_sc2_36of4_40g_gml EDGE_COLOR" value="java.awt.Color[r=255,g=198,b=0]"/>
    <graphics width="5" fill="#ffc600" cy:sourceArrow="0" cy:targetArrow="0" cy:sourceArrowColor="#000000" cy:targetArrowColor="#ffc600" cy:edgeLabelFont="SanSerif-0-10" cy:edgeLineType="SOLID" cy:curved="STRAIGHT_LINES"/>
  </edge>
  <edge label="stat1 (pp-HPRD,2.62952,1.81105) jun" source="-61" target="-9">
    <att type="string" name="canonicalName" value="stat1 (pp-HPRD,2.62952,1.81105) jun"/>
    <att type="string" name="vizmap:H5N1_vs_RSV_24h_hm-c+f-g+H_nl_sSpecial24_d100k3l6_sc2_36of4_40g_gml EDGE_TGTARROW_COLOR" value="java.awt.Color[r=210,g=105,b=0]"/>
    <att type="string" name="interaction" value="pp-HPRD,2.62952,1.81105"/>
    <att type="string" name="vizmap:H5N1_vs_RSV_24h_hm-c+f-g+H_nl_sSpecial24_d100k3l6_sc2_36of4_40g_gml EDGE_COLOR" value="java.awt.Color[r=210,g=105,b=0]"/>
    <graphics width="5" fill="#d26900" cy:sourceArrow="0" cy:targetArrow="0" cy:sourceArrowColor="#000000" cy:targetArrowColor="#d26900" cy:edgeLabelFont="SanSerif-0-10" cy:edgeLineType="SOLID" cy:curved="STRAIGHT_LINES"/>
  </edge>
  <edge label="mapk8 (pp-kin,2.04491,2.39566) slco4a1" source="-60" target="-16">
    <att type="string" name="canonicalName" value="mapk8 (pp-kin,2.04491,2.39566) slco4a1"/>
    <att type="string" name="vizmap:H5N1_vs_RSV_24h_hm-c+f-g+H_nl_sSpecial24_d100k3l6_sc2_36of4_40g_gml EDGE_TGTARROW_COLOR" value="java.awt.Color[r=255,g=138,b=0]"/>
    <att type="string" name="interaction" value="pp-kin,2.04491,2.39566"/>
    <att type="string" name="vizmap:H5N1_vs_RSV_24h_hm-c+f-g+H_nl_sSpecial24_d100k3l6_sc2_36of4_40g_gml EDGE_COLOR" value="java.awt.Color[r=255,g=138,b=0]"/>
    <graphics width="5" fill="#ff8a00" cy:sourceArrow="0" cy:targetArrow="12" cy:sourceArrowColor="#000000" cy:targetArrowColor="#ff8a00" cy:edgeLabelFont="SanSerif-0-10" cy:edgeLineType="SOLID" cy:curved="STRAIGHT_LINES"/>
  </edge>
  <edge label="M_f26bp_c (Reactants,1.65093,2.78964) pfkfb3" source="-59" target="-19">
    <att type="string" name="canonicalName" value="M_f26bp_c (Reactants,1.65093,2.78964) pfkfb3"/>
    <att type="string" name="vizmap:H5N1_vs_RSV_24h_hm-c+f-g+H_nl_sSpecial24_d100k3l6_sc2_36of4_40g_gml EDGE_TGTARROW_COLOR" value="java.awt.Color[r=255,g=161,b=0]"/>
    <att type="string" name="interaction" value="Reactants,1.65093,2.78964"/>
    <att type="string" name="vizmap:H5N1_vs_RSV_24h_hm-c+f-g+H_nl_sSpecial24_d100k3l6_sc2_36of4_40g_gml EDGE_COLOR" value="java.awt.Color[r=255,g=161,b=0]"/>
    <graphics width="5" fill="#ffa100" cy:sourceArrow="0" cy:targetArrow="3" cy:sourceArrowColor="#000000" cy:targetArrowColor="#ffa100" cy:edgeLabelFont="SanSerif-0-10" cy:edgeLineType="SOLID" cy:curved="STRAIGHT_LINES"/>
  </edge>
  <edge label="M_f26bp_c (Reactants,3.97929,0.461286) pfkfb4" source="-59" target="-20">
    <att type="string" name="canonicalName" value="M_f26bp_c (Reactants,3.97929,0.461286) pfkfb4"/>
    <att type="string" name="vizmap:H5N1_vs_RSV_24h_hm-c+f-g+H_nl_sSpecial24_d100k3l6_sc2_36of4_40g_gml EDGE_TGTARROW_COLOR" value="java.awt.Color[r=52,g=26,b=0]"/>
    <att type="string" name="interaction" value="Reactants,3.97929,0.461286"/>
    <att type="string" name="vizmap:H5N1_vs_RSV_24h_hm-c+f-g+H_nl_sSpecial24_d100k3l6_sc2_36of4_40g_gml EDGE_COLOR" value="java.awt.Color[r=52,g=26,b=0]"/>
    <graphics width="5" fill="#341a00" cy:sourceArrow="0" cy:targetArrow="3" cy:sourceArrowColor="#000000" cy:targetArrowColor="#341a00" cy:edgeLabelFont="SanSerif-0-10" cy:edgeLineType="SOLID" cy:curved="STRAIGHT_LINES"/>
  </edge>
  <edge label="pfkfb3 (Products,1.65093,2.78964) M_f26bp_c" source="-19" target="-59">
    <att type="string" name="canonicalName" value="pfkfb3 (Products,1.65093,2.78964) M_f26bp_c"/>
    <att type="string" name="vizmap:H5N1_vs_RSV_24h_hm-c+f-g+H_nl_sSpecial24_d100k3l6_sc2_36of4_40g_gml EDGE_TGTARROW_COLOR" value="java.awt.Color[r=255,g=161,b=0]"/>
    <att type="string" name="interaction" value="Products,1.65093,2.78964"/>
    <att type="string" name="vizmap:H5N1_vs_RSV_24h_hm-c+f-g+H_nl_sSpecial24_d100k3l6_sc2_36of4_40g_gml EDGE_COLOR" value="java.awt.Color[r=255,g=161,b=0]"/>
    <graphics width="5" fill="#ffa100" cy:sourceArrow="0" cy:targetArrow="3" cy:sourceArrowColor="#000000" cy:targetArrowColor="#ffa100" cy:edgeLabelFont="SanSerif-0-10" cy:edgeLineType="SOLID" cy:curved="STRAIGHT_LINES"/>
  </edge>
  <edge label="pfkfb3 (Enzymes,1.18965,3.25092) pfkfb4" source="-19" target="-20">
    <att type="string" name="canonicalName" value="pfkfb3 (Enzymes,1.18965,3.25092) pfkfb4"/>
    <att type="string" name="vizmap:H5N1_vs_RSV_24h_hm-c+f-g+H_nl_sSpecial24_d100k3l6_sc2_36of4_40g_gml EDGE_TGTARROW_COLOR" value="java.awt.Color[r=255,g=188,b=0]"/>
    <att type="string" name="interaction" value="Enzymes,1.18965,3.25092"/>
    <att type="string" name="vizmap:H5N1_vs_RSV_24h_hm-c+f-g+H_nl_sSpecial24_d100k3l6_sc2_36of4_40g_gml EDGE_COLOR" value="java.awt.Color[r=255,g=188,b=0]"/>
    <graphics width="5" fill="#ffbc00" cy:sourceArrow="0" cy:targetArrow="0" cy:sourceArrowColor="#000000" cy:targetArrowColor="#ffbc00" cy:edgeLabelFont="SanSerif-0-10" cy:edgeLineType="SOLID" cy:curved="STRAIGHT_LINES"/>
  </edge>
  <edge label="pfkfb1 (Enzymes,1.58841,2.85216) pfkfb3" source="-18" target="-19">
    <att type="string" name="canonicalName" value="pfkfb1 (Enzymes,1.58841,2.85216) pfkfb3"/>
    <att type="string" name="vizmap:H5N1_vs_RSV_24h_hm-c+f-g+H_nl_sSpecial24_d100k3l6_sc2_36of4_40g_gml EDGE_TGTARROW_COLOR" value="java.awt.Color[r=255,g=165,b=0]"/>
    <att type="string" name="interaction" value="Enzymes,1.58841,2.85216"/>
    <att type="string" name="vizmap:H5N1_vs_RSV_24h_hm-c+f-g+H_nl_sSpecial24_d100k3l6_sc2_36of4_40g_gml EDGE_COLOR" value="java.awt.Color[r=255,g=165,b=0]"/>
    <graphics width="5" fill="#ffa500" cy:sourceArrow="0" cy:targetArrow="0" cy:sourceArrowColor="#000000" cy:targetArrowColor="#ffa500" cy:edgeLabelFont="SanSerif-0-10" cy:edgeLineType="SOLID" cy:curved="STRAIGHT_LINES"/>
  </edge>
  <edge label="M_estrones_c (Products,3.45146,0.989112) slco3a1" source="-58" target="-17">
    <att type="string" name="canonicalName" value="M_estrones_c (Products,3.45146,0.989112) slco3a1"/>
    <att type="string" name="vizmap:H5N1_vs_RSV_24h_hm-c+f-g+H_nl_sSpecial24_d100k3l6_sc2_36of4_40g_gml EDGE_TGTARROW_COLOR" value="java.awt.Color[r=114,g=57,b=0]"/>
    <att type="string" name="interaction" value="Products,3.45146,0.989112"/>
    <att type="string" name="vizmap:H5N1_vs_RSV_24h_hm-c+f-g+H_nl_sSpecial24_d100k3l6_sc2_36of4_40g_gml EDGE_COLOR" value="java.awt.Color[r=114,g=57,b=0]"/>
    <graphics width="5" fill="#723900" cy:sourceArrow="0" cy:targetArrow="3" cy:sourceArrowColor="#000000" cy:targetArrowColor="#723900" cy:edgeLabelFont="SanSerif-0-10" cy:edgeLineType="SOLID" cy:curved="STRAIGHT_LINES"/>
  </edge>
  <edge label="M_prostge2_c (Products,3.45146,0.989112) slco3a1" source="-57" target="-17">
    <att type="string" name="canonicalName" value="M_prostge2_c (Products,3.45146,0.989112) slco3a1"/>
    <att type="string" name="vizmap:H5N1_vs_RSV_24h_hm-c+f-g+H_nl_sSpecial24_d100k3l6_sc2_36of4_40g_gml EDGE_TGTARROW_COLOR" value="java.awt.Color[r=114,g=57,b=0]"/>
    <att type="string" name="interaction" value="Products,3.45146,0.989112"/>
    <att type="string" name="vizmap:H5N1_vs_RSV_24h_hm-c+f-g+H_nl_sSpecial24_d100k3l6_sc2_36of4_40g_gml EDGE_COLOR" value="java.awt.Color[r=114,g=57,b=0]"/>
    <graphics width="5" fill="#723900" cy:sourceArrow="0" cy:targetArrow="3" cy:sourceArrowColor="#000000" cy:targetArrowColor="#723900" cy:edgeLabelFont="SanSerif-0-10" cy:edgeLineType="SOLID" cy:curved="STRAIGHT_LINES"/>
  </edge>
  <edge label="M_prostge2_e (Reactants,2.11251,2.32806) slco4a1" source="-56" target="-16">
    <att type="string" name="canonicalName" value="M_prostge2_e (Reactants,2.11251,2.32806) slco4a1"/>
    <att type="string" name="vizmap:H5N1_vs_RSV_24h_hm-c+f-g+H_nl_sSpecial24_d100k3l6_sc2_36of4_40g_gml EDGE_TGTARROW_COLOR" value="java.awt.Color[r=255,g=135,b=0]"/>
    <att type="string" name="interaction" value="Reactants,2.11251,2.32806"/>
    <att type="string" name="vizmap:H5N1_vs_RSV_24h_hm-c+f-g+H_nl_sSpecial24_d100k3l6_sc2_36of4_40g_gml EDGE_COLOR" value="java.awt.Color[r=255,g=135,b=0]"/>
    <graphics width="5" fill="#ff8700" cy:sourceArrow="0" cy:targetArrow="3" cy:sourceArrowColor="#000000" cy:targetArrowColor="#ff8700" cy:edgeLabelFont="SanSerif-0-10" cy:edgeLineType="SOLID" cy:curved="STRAIGHT_LINES"/>
  </edge>
  <edge label="M_prostge2_e (Reactants,3.45146,0.989112) slco3a1" source="-56" target="-17">
    <att type="string" name="canonicalName" value="M_prostge2_e (Reactants,3.45146,0.989112) slco3a1"/>
    <att type="string" name="vizmap:H5N1_vs_RSV_24h_hm-c+f-g+H_nl_sSpecial24_d100k3l6_sc2_36of4_40g_gml EDGE_TGTARROW_COLOR" value="java.awt.Color[r=114,g=57,b=0]"/>
    <att type="string" name="interaction" value="Reactants,3.45146,0.989112"/>
    <att type="string" name="vizmap:H5N1_vs_RSV_24h_hm-c+f-g+H_nl_sSpecial24_d100k3l6_sc2_36of4_40g_gml EDGE_COLOR" value="java.awt.Color[r=114,g=57,b=0]"/>
    <graphics width="5" fill="#723900" cy:sourceArrow="0" cy:targetArrow="3" cy:sourceArrowColor="#000000" cy:targetArrowColor="#723900" cy:edgeLabelFont="SanSerif-0-10" cy:edgeLineType="SOLID" cy:curved="STRAIGHT_LINES"/>
  </edge>
  <edge label="slco3a1 (Reactants,3.45146,0.989112) M_prostge2_e" source="-17" target="-56">
    <att type="string" name="canonicalName" value="slco3a1 (Reactants,3.45146,0.989112) M_prostge2_e"/>
    <att type="string" name="vizmap:H5N1_vs_RSV_24h_hm-c+f-g+H_nl_sSpecial24_d100k3l6_sc2_36of4_40g_gml EDGE_TGTARROW_COLOR" value="java.awt.Color[r=114,g=57,b=0]"/>
    <att type="string" name="interaction" value="Reactants,3.45146,0.989112"/>
    <att type="string" name="vizmap:H5N1_vs_RSV_24h_hm-c+f-g+H_nl_sSpecial24_d100k3l6_sc2_36of4_40g_gml EDGE_COLOR" value="java.awt.Color[r=114,g=57,b=0]"/>
    <graphics width="5" fill="#723900" cy:sourceArrow="0" cy:targetArrow="3" cy:sourceArrowColor="#000000" cy:targetArrowColor="#723900" cy:edgeLabelFont="SanSerif-0-10" cy:edgeLineType="SOLID" cy:curved="STRAIGHT_LINES"/>
  </edge>
  <edge label="slco3a1 (Enzymes,1.1234,3.31717) slco4a1" source="-17" target="-16">
    <att type="string" name="canonicalName" value="slco3a1 (Enzymes,1.1234,3.31717) slco4a1"/>
    <att type="string" name="vizmap:H5N1_vs_RSV_24h_hm-c+f-g+H_nl_sSpecial24_d100k3l6_sc2_36of4_40g_gml EDGE_TGTARROW_COLOR" value="java.awt.Color[r=255,g=192,b=0]"/>
    <att type="string" name="interaction" value="Enzymes,1.1234,3.31717"/>
    <att type="string" name="vizmap:H5N1_vs_RSV_24h_hm-c+f-g+H_nl_sSpecial24_d100k3l6_sc2_36of4_40g_gml EDGE_COLOR" value="java.awt.Color[r=255,g=192,b=0]"/>
    <graphics width="5" fill="#ffc000" cy:sourceArrow="0" cy:targetArrow="0" cy:sourceArrowColor="#000000" cy:targetArrowColor="#ffc000" cy:edgeLabelFont="SanSerif-0-10" cy:edgeLineType="SOLID" cy:curved="STRAIGHT_LINES"/>
  </edge>
  <edge label="M_f6p_c (Reactants,1.65093,2.78964) pfkfb3" source="-55" target="-19">
    <att type="string" name="canonicalName" value="M_f6p_c (Reactants,1.65093,2.78964) pfkfb3"/>
    <att type="string" name="vizmap:H5N1_vs_RSV_24h_hm-c+f-g+H_nl_sSpecial24_d100k3l6_sc2_36of4_40g_gml EDGE_TGTARROW_COLOR" value="java.awt.Color[r=255,g=161,b=0]"/>
    <att type="string" name="interaction" value="Reactants,1.65093,2.78964"/>
    <att type="string" name="vizmap:H5N1_vs_RSV_24h_hm-c+f-g+H_nl_sSpecial24_d100k3l6_sc2_36of4_40g_gml EDGE_COLOR" value="java.awt.Color[r=255,g=161,b=0]"/>
    <graphics width="5" fill="#ffa100" cy:sourceArrow="0" cy:targetArrow="3" cy:sourceArrowColor="#000000" cy:targetArrowColor="#ffa100" cy:edgeLabelFont="SanSerif-0-10" cy:edgeLineType="SOLID" cy:curved="STRAIGHT_LINES"/>
  </edge>
  <edge label="ccl8 (pp-HPRD,1.97558,2.46499) ccr3" source="-46" target="-48">
    <att type="string" name="canonicalName" value="ccl8 (pp-HPRD,1.97558,2.46499) ccr3"/>
    <att type="string" name="vizmap:H5N1_vs_RSV_24h_hm-c+f-g+H_nl_sSpecial24_d100k3l6_sc2_36of4_40g_gml EDGE_TGTARROW_COLOR" value="java.awt.Color[r=255,g=142,b=0]"/>
    <att type="string" name="interaction" value="pp-HPRD,1.97558,2.46499"/>
    <att type="string" name="vizmap:H5N1_vs_RSV_24h_hm-c+f-g+H_nl_sSpecial24_d100k3l6_sc2_36of4_40g_gml EDGE_COLOR" value="java.awt.Color[r=255,g=142,b=0]"/>
    <graphics width="5" fill="#ff8e00" cy:sourceArrow="0" cy:targetArrow="0" cy:sourceArrowColor="#000000" cy:targetArrowColor="#ff8e00" cy:edgeLabelFont="SanSerif-0-10" cy:edgeLineType="SOLID" cy:curved="STRAIGHT_LINES"/>
  </edge>
  <edge label="ccl8 (pp-HPRD,2.88175,1.55882) ccr5" source="-46" target="-21">
    <att type="string" name="canonicalName" value="ccl8 (pp-HPRD,2.88175,1.55882) ccr5"/>
    <att type="string" name="vizmap:H5N1_vs_RSV_24h_hm-c+f-g+H_nl_sSpecial24_d100k3l6_sc2_36of4_40g_gml EDGE_TGTARROW_COLOR" value="java.awt.Color[r=180,g=90,b=0]"/>
    <att type="string" name="interaction" value="pp-HPRD,2.88175,1.55882"/>
    <att type="string" name="vizmap:H5N1_vs_RSV_24h_hm-c+f-g+H_nl_sSpecial24_d100k3l6_sc2_36of4_40g_gml EDGE_COLOR" value="java.awt.Color[r=180,g=90,b=0]"/>
    <graphics width="5" fill="#b45a00" cy:sourceArrow="0" cy:targetArrow="0" cy:sourceArrowColor="#000000" cy:targetArrowColor="#b45a00" cy:edgeLabelFont="SanSerif-0-10" cy:edgeLineType="SOLID" cy:curved="STRAIGHT_LINES"/>
  </edge>
  <edge label="ccrl1 (pp-HPRD,2.8117,1.62888) ccl8" source="-1" target="-46">
    <att type="string" name="canonicalName" value="ccrl1 (pp-HPRD,2.8117,1.62888) ccl8"/>
    <att type="string" name="vizmap:H5N1_vs_RSV_24h_hm-c+f-g+H_nl_sSpecial24_d100k3l6_sc2_36of4_40g_gml EDGE_TGTARROW_COLOR" value="java.awt.Color[r=188,g=94,b=0]"/>
    <att type="string" name="interaction" value="pp-HPRD,2.8117,1.62888"/>
    <att type="string" name="vizmap:H5N1_vs_RSV_24h_hm-c+f-g+H_nl_sSpecial24_d100k3l6_sc2_36of4_40g_gml EDGE_COLOR" value="java.awt.Color[r=188,g=94,b=0]"/>
    <graphics width="5" fill="#bc5e00" cy:sourceArrow="0" cy:targetArrow="0" cy:sourceArrowColor="#000000" cy:targetArrowColor="#bc5e00" cy:edgeLabelFont="SanSerif-0-10" cy:edgeLineType="SOLID" cy:curved="STRAIGHT_LINES"/>
  </edge>
  <edge label="ccrl1 (pp-HPRD,3.4315,1.00907) cxcl13" source="-1" target="-2">
    <att type="string" name="canonicalName" value="ccrl1 (pp-HPRD,3.4315,1.00907) cxcl13"/>
    <att type="string" name="vizmap:H5N1_vs_RSV_24h_hm-c+f-g+H_nl_sSpecial24_d100k3l6_sc2_36of4_40g_gml EDGE_TGTARROW_COLOR" value="java.awt.Color[r=116,g=58,b=0]"/>
    <att type="string" name="interaction" value="pp-HPRD,3.4315,1.00907"/>
    <att type="string" name="vizmap:H5N1_vs_RSV_24h_hm-c+f-g+H_nl_sSpecial24_d100k3l6_sc2_36of4_40g_gml EDGE_COLOR" value="java.awt.Color[r=116,g=58,b=0]"/>
    <graphics width="5" fill="#743a00" cy:sourceArrow="0" cy:targetArrow="0" cy:sourceArrowColor="#000000" cy:targetArrowColor="#743a00" cy:edgeLabelFont="SanSerif-0-10" cy:edgeLineType="SOLID" cy:curved="STRAIGHT_LINES"/>
  </edge>
  <edge label="cxcl13 (pp-HPRD,2.83757,1.603) ccl19" source="-2" target="-47">
    <att type="string" name="canonicalName" value="cxcl13 (pp-HPRD,2.83757,1.603) ccl19"/>
    <att type="string" name="vizmap:H5N1_vs_RSV_24h_hm-c+f-g+H_nl_sSpecial24_d100k3l6_sc2_36of4_40g_gml EDGE_TGTARROW_COLOR" value="java.awt.Color[r=184,g=92,b=0]"/>
    <att type="string" name="interaction" value="pp-HPRD,2.83757,1.603"/>
    <att type="string" name="vizmap:H5N1_vs_RSV_24h_hm-c+f-g+H_nl_sSpecial24_d100k3l6_sc2_36of4_40g_gml EDGE_COLOR" value="java.awt.Color[r=184,g=92,b=0]"/>
    <graphics width="5" fill="#b85c00" cy:sourceArrow="0" cy:targetArrow="0" cy:sourceArrowColor="#000000" cy:targetArrowColor="#b85c00" cy:edgeLabelFont="SanSerif-0-10" cy:edgeLineType="SOLID" cy:curved="STRAIGHT_LINES"/>
  </edge>
  <edge label="cxcl13 (pp-HPRD,3.62518,0.81539) cxcr3" source="-2" target="-51">
    <att type="string" name="canonicalName" value="cxcl13 (pp-HPRD,3.62518,0.81539) cxcr3"/>
    <att type="string" name="vizmap:H5N1_vs_RSV_24h_hm-c+f-g+H_nl_sSpecial24_d100k3l6_sc2_36of4_40g_gml EDGE_TGTARROW_COLOR" value="java.awt.Color[r=94,g=47,b=0]"/>
    <att type="string" name="interaction" value="pp-HPRD,3.62518,0.81539"/>
    <att type="string" name="vizmap:H5N1_vs_RSV_24h_hm-c+f-g+H_nl_sSpecial24_d100k3l6_sc2_36of4_40g_gml EDGE_COLOR" value="java.awt.Color[r=94,g=47,b=0]"/>
    <graphics width="5" fill="#5e2f00" cy:sourceArrow="0" cy:targetArrow="0" cy:sourceArrowColor="#000000" cy:targetArrowColor="#5e2f00" cy:edgeLabelFont="SanSerif-0-10" cy:edgeLineType="SOLID" cy:curved="STRAIGHT_LINES"/>
  </edge>
  <edge label="cxcl9 (pp-HPRD,0.16612,4.27445) ccr3" source="-3" target="-48">
    <att type="string" name="canonicalName" value="cxcl9 (pp-HPRD,0.16612,4.27445) ccr3"/>
    <att type="string" name="vizmap:H5N1_vs_RSV_24h_hm-c+f-g+H_nl_sSpecial24_d100k3l6_sc2_36of4_40g_gml EDGE_TGTARROW_COLOR" value="java.awt.Color[r=255,g=247,b=0]"/>
    <att type="string" name="interaction" value="pp-HPRD,0.16612,4.27445"/>
    <att type="string" name="vizmap:H5N1_vs_RSV_24h_hm-c+f-g+H_nl_sSpecial24_d100k3l6_sc2_36of4_40g_gml EDGE_COLOR" value="java.awt.Color[r=255,g=247,b=0]"/>
    <graphics width="5" fill="#fff700" cy:sourceArrow="0" cy:targetArrow="0" cy:sourceArrowColor="#000000" cy:targetArrowColor="#fff700" cy:edgeLabelFont="SanSerif-0-10" cy:edgeLineType="SOLID" cy:curved="STRAIGHT_LINES"/>
  </edge>
  <edge label="cxcl9 (pp-HPRD,1.19592,3.24466) cxcr3" source="-3" target="-51">
    <att type="string" name="canonicalName" value="cxcl9 (pp-HPRD,1.19592,3.24466) cxcr3"/>
    <att type="string" name="vizmap:H5N1_vs_RSV_24h_hm-c+f-g+H_nl_sSpecial24_d100k3l6_sc2_36of4_40g_gml EDGE_TGTARROW_COLOR" value="java.awt.Color[r=255,g=188,b=0]"/>
    <att type="string" name="interaction" value="pp-HPRD,1.19592,3.24466"/>
    <att type="string" name="vizmap:H5N1_vs_RSV_24h_hm-c+f-g+H_nl_sSpecial24_d100k3l6_sc2_36of4_40g_gml EDGE_COLOR" value="java.awt.Color[r=255,g=188,b=0]"/>
    <graphics width="5" fill="#ffbc00" cy:sourceArrow="0" cy:targetArrow="0" cy:sourceArrowColor="#000000" cy:targetArrowColor="#ffbc00" cy:edgeLabelFont="SanSerif-0-10" cy:edgeLineType="SOLID" cy:curved="STRAIGHT_LINES"/>
  </edge>
  <edge label="cxcl11 (pp-HPRD,0.734267,3.70631) ccr3" source="-4" target="-48">
    <att type="string" name="canonicalName" value="cxcl11 (pp-HPRD,0.734267,3.70631) ccr3"/>
    <att type="string" name="vizmap:H5N1_vs_RSV_24h_hm-c+f-g+H_nl_sSpecial24_d100k3l6_sc2_36of4_40g_gml EDGE_TGTARROW_COLOR" value="java.awt.Color[r=255,g=214,b=0]"/>
    <att type="string" name="interaction" value="pp-HPRD,0.734267,3.70631"/>
    <att type="string" name="vizmap:H5N1_vs_RSV_24h_hm-c+f-g+H_nl_sSpecial24_d100k3l6_sc2_36of4_40g_gml EDGE_COLOR" value="java.awt.Color[r=255,g=214,b=0]"/>
    <graphics width="5" fill="#ffd600" cy:sourceArrow="0" cy:targetArrow="0" cy:sourceArrowColor="#000000" cy:targetArrowColor="#ffd600" cy:edgeLabelFont="SanSerif-0-10" cy:edgeLineType="SOLID" cy:curved="STRAIGHT_LINES"/>
  </edge>
  <edge label="cxcl11 (pp-HPRD,1.76406,2.67651) cxcr3" source="-4" target="-51">
    <att type="string" name="canonicalName" value="cxcl11 (pp-HPRD,1.76406,2.67651) cxcr3"/>
    <att type="string" name="vizmap:H5N1_vs_RSV_24h_hm-c+f-g+H_nl_sSpecial24_d100k3l6_sc2_36of4_40g_gml EDGE_TGTARROW_COLOR" value="java.awt.Color[r=255,g=155,b=0]"/>
    <att type="string" name="interaction" value="pp-HPRD,1.76406,2.67651"/>
    <att type="string" name="vizmap:H5N1_vs_RSV_24h_hm-c+f-g+H_nl_sSpecial24_d100k3l6_sc2_36of4_40g_gml EDGE_COLOR" value="java.awt.Color[r=255,g=155,b=0]"/>
    <graphics width="5" fill="#ff9b00" cy:sourceArrow="0" cy:targetArrow="0" cy:sourceArrowColor="#000000" cy:targetArrowColor="#ff9b00" cy:edgeLabelFont="SanSerif-0-10" cy:edgeLineType="SOLID" cy:curved="STRAIGHT_LINES"/>
  </edge>
  <edge label="mmp3 (PC-HPRD,3.00123,1.43935) ccl8" source="-5" target="-46">
    <att type="string" name="canonicalName" value="mmp3 (PC-HPRD,3.00123,1.43935) ccl8"/>
    <att type="string" name="vizmap:H5N1_vs_RSV_24h_hm-c+f-g+H_nl_sSpecial24_d100k3l6_sc2_36of4_40g_gml EDGE_TGTARROW_COLOR" value="java.awt.Color[r=166,g=83,b=0]"/>
    <att type="string" name="interaction" value="PC-HPRD,3.00123,1.43935"/>
    <att type="string" name="vizmap:H5N1_vs_RSV_24h_hm-c+f-g+H_nl_sSpecial24_d100k3l6_sc2_36of4_40g_gml EDGE_COLOR" value="java.awt.Color[r=166,g=83,b=0]"/>
    <graphics width="5" fill="#a65300" cy:sourceArrow="0" cy:targetArrow="0" cy:sourceArrowColor="#000000" cy:targetArrowColor="#a65300" cy:edgeLabelFont="SanSerif-0-10" cy:edgeLineType="SOLID" cy:curved="STRAIGHT_LINES"/>
  </edge>
  <edge label="ccbp2 (pp-HPRD,3.25098,1.1896) ccl8" source="-6" target="-46">
    <att type="string" name="canonicalName" value="ccbp2 (pp-HPRD,3.25098,1.1896) ccl8"/>
    <att type="string" name="vizmap:H5N1_vs_RSV_24h_hm-c+f-g+H_nl_sSpecial24_d100k3l6_sc2_36of4_40g_gml EDGE_TGTARROW_COLOR" value="java.awt.Color[r=136,g=68,b=0]"/>
    <att type="string" name="interaction" value="pp-HPRD,3.25098,1.1896"/>
    <att type="string" name="vizmap:H5N1_vs_RSV_24h_hm-c+f-g+H_nl_sSpecial24_d100k3l6_sc2_36of4_40g_gml EDGE_COLOR" value="java.awt.Color[r=136,g=68,b=0]"/>
    <graphics width="5" fill="#884400" cy:sourceArrow="0" cy:targetArrow="0" cy:sourceArrowColor="#000000" cy:targetArrowColor="#884400" cy:edgeLabelFont="SanSerif-0-10" cy:edgeLineType="SOLID" cy:curved="STRAIGHT_LINES"/>
  </edge>
  <edge label="fos (pp-HPRD,1.65431,2.78626) bcl3" source="-8" target="-27">
    <att type="string" name="canonicalName" value="fos (pp-HPRD,1.65431,2.78626) bcl3"/>
    <att type="string" name="vizmap:H5N1_vs_RSV_24h_hm-c+f-g+H_nl_sSpecial24_d100k3l6_sc2_36of4_40g_gml EDGE_TGTARROW_COLOR" value="java.awt.Color[r=255,g=161,b=0]"/>
    <att type="string" name="interaction" value="pp-HPRD,1.65431,2.78626"/>
    <att type="string" name="vizmap:H5N1_vs_RSV_24h_hm-c+f-g+H_nl_sSpecial24_d100k3l6_sc2_36of4_40g_gml EDGE_COLOR" value="java.awt.Color[r=255,g=161,b=0]"/>
    <graphics width="5" fill="#ffa100" cy:sourceArrow="0" cy:targetArrow="0" cy:sourceArrowColor="#000000" cy:targetArrowColor="#ffa100" cy:edgeLabelFont="SanSerif-0-10" cy:edgeLineType="SOLID" cy:curved="STRAIGHT_LINES"/>
  </edge>
  <edge label="fos (pp-HPRD,1.28222,3.15836) stat1" source="-8" target="-61">
    <att type="string" name="canonicalName" value="fos (pp-HPRD,1.28222,3.15836) stat1"/>
    <att type="string" name="vizmap:H5N1_vs_RSV_24h_hm-c+f-g+H_nl_sSpecial24_d100k3l6_sc2_36of4_40g_gml EDGE_TGTARROW_COLOR" value="java.awt.Color[r=255,g=183,b=0]"/>
    <att type="string" name="interaction" value="pp-HPRD,1.28222,3.15836"/>
    <att type="string" name="vizmap:H5N1_vs_RSV_24h_hm-c+f-g+H_nl_sSpecial24_d100k3l6_sc2_36of4_40g_gml EDGE_COLOR" value="java.awt.Color[r=255,g=183,b=0]"/>
    <graphics width="5" fill="#ffb700" cy:sourceArrow="0" cy:targetArrow="0" cy:sourceArrowColor="#000000" cy:targetArrowColor="#ffb700" cy:edgeLabelFont="SanSerif-0-10" cy:edgeLineType="SOLID" cy:curved="STRAIGHT_LINES"/>
  </edge>
  <edge label="fos (activate,0.799815,3.64076) il1a" source="-8" target="-40">
    <att type="string" name="canonicalName" value="fos (activate,0.799815,3.64076) il1a"/>
    <att type="string" name="vizmap:H5N1_vs_RSV_24h_hm-c+f-g+H_nl_sSpecial24_d100k3l6_sc2_36of4_40g_gml EDGE_TGTARROW_COLOR" value="java.awt.Color[r=255,g=211,b=0]"/>
    <att type="string" name="interaction" value="activate,0.799815,3.64076"/>
    <att type="string" name="vizmap:H5N1_vs_RSV_24h_hm-c+f-g+H_nl_sSpecial24_d100k3l6_sc2_36of4_40g_gml EDGE_COLOR" value="java.awt.Color[r=255,g=211,b=0]"/>
    <graphics width="5" fill="#ffd300" cy:sourceArrow="0" cy:targetArrow="9" cy:sourceArrowColor="#000000" cy:targetArrowColor="#ffd300" cy:edgeLabelFont="SanSerif-0-10" cy:edgeLineType="SOLID" cy:curved="STRAIGHT_LINES"/>
  </edge>
  <edge label="fos (activate,0.302349,4.13822) csf2" source="-8" target="-41">
    <att type="string" name="canonicalName" value="fos (activate,0.302349,4.13822) csf2"/>
    <att type="string" name="vizmap:H5N1_vs_RSV_24h_hm-c+f-g+H_nl_sSpecial24_d100k3l6_sc2_36of4_40g_gml EDGE_TGTARROW_COLOR" value="java.awt.Color[r=255,g=240,b=0]"/>
    <att type="string" name="interaction" value="activate,0.302349,4.13822"/>
    <att type="string" name="vizmap:H5N1_vs_RSV_24h_hm-c+f-g+H_nl_sSpecial24_d100k3l6_sc2_36of4_40g_gml EDGE_COLOR" value="java.awt.Color[r=255,g=240,b=0]"/>
    <graphics width="5" fill="#fff000" cy:sourceArrow="0" cy:targetArrow="9" cy:sourceArrowColor="#000000" cy:targetArrowColor="#fff000" cy:edgeLabelFont="SanSerif-0-10" cy:edgeLineType="SOLID" cy:curved="STRAIGHT_LINES"/>
  </edge>
  <edge label="fos (activate,0.0439661,4.39661) ngfb" source="-8" target="-23">
    <att type="string" name="canonicalName" value="fos (activate,0.0439661,4.39661) ngfb"/>
    <att type="string" name="vizmap:H5N1_vs_RSV_24h_hm-c+f-g+H_nl_sSpecial24_d100k3l6_sc2_36of4_40g_gml EDGE_TGTARROW_COLOR" value="java.awt.Color[r=255,g=255,b=0]"/>
    <att type="string" name="interaction" value="activate,0.0439661,4.39661"/>
    <att type="string" name="vizmap:H5N1_vs_RSV_24h_hm-c+f-g+H_nl_sSpecial24_d100k3l6_sc2_36of4_40g_gml EDGE_COLOR" value="java.awt.Color[r=255,g=255,b=0]"/>
    <graphics width="5" fill="#ffff00" cy:sourceArrow="0" cy:targetArrow="9" cy:sourceArrowColor="#000000" cy:targetArrowColor="#ffff00" cy:edgeLabelFont="SanSerif-0-10" cy:edgeLineType="SOLID" cy:curved="STRAIGHT_LINES"/>
  </edge>
  <edge label="batf (pp-HPRD,1.2358,3.20478) fos" source="-7" target="-8">
    <att type="string" name="canonicalName" value="batf (pp-HPRD,1.2358,3.20478) fos"/>
    <att type="string" name="vizmap:H5N1_vs_RSV_24h_hm-c+f-g+H_nl_sSpecial24_d100k3l6_sc2_36of4_40g_gml EDGE_TGTARROW_COLOR" value="java.awt.Color[r=255,g=185,b=0]"/>
    <att type="string" name="interaction" value="pp-HPRD,1.2358,3.20478"/>
    <att type="string" name="vizmap:H5N1_vs_RSV_24h_hm-c+f-g+H_nl_sSpecial24_d100k3l6_sc2_36of4_40g_gml EDGE_COLOR" value="java.awt.Color[r=255,g=185,b=0]"/>
    <graphics width="5" fill="#ffb900" cy:sourceArrow="0" cy:targetArrow="0" cy:sourceArrowColor="#000000" cy:targetArrowColor="#ffb900" cy:edgeLabelFont="SanSerif-0-10" cy:edgeLineType="SOLID" cy:curved="STRAIGHT_LINES"/>
  </edge>
  <edge label="batf (pp-HPRD,2.5831,1.85747) jun" source="-7" target="-9">
    <att type="string" name="canonicalName" value="batf (pp-HPRD,2.5831,1.85747) jun"/>
    <att type="string" name="vizmap:H5N1_vs_RSV_24h_hm-c+f-g+H_nl_sSpecial24_d100k3l6_sc2_36of4_40g_gml EDGE_TGTARROW_COLOR" value="java.awt.Color[r=214,g=107,b=0]"/>
    <att type="string" name="interaction" value="pp-HPRD,2.5831,1.85747"/>
    <att type="string" name="vizmap:H5N1_vs_RSV_24h_hm-c+f-g+H_nl_sSpecial24_d100k3l6_sc2_36of4_40g_gml EDGE_COLOR" value="java.awt.Color[r=214,g=107,b=0]"/>
    <graphics width="5" fill="#d66b00" cy:sourceArrow="0" cy:targetArrow="0" cy:sourceArrowColor="#000000" cy:targetArrowColor="#d66b00" cy:edgeLabelFont="SanSerif-0-10" cy:edgeLineType="SOLID" cy:curved="STRAIGHT_LINES"/>
  </edge>
  <edge label="jun (di-IA,3.35496,1.08561) mapk8" source="-9" target="-60">
    <att type="string" name="canonicalName" value="jun (di-IA,3.35496,1.08561) mapk8"/>
    <att type="string" name="vizmap:H5N1_vs_RSV_24h_hm-c+f-g+H_nl_sSpecial24_d100k3l6_sc2_36of4_40g_gml EDGE_TGTARROW_COLOR" value="java.awt.Color[r=124,g=62,b=0]"/>
    <att type="string" name="interaction" value="di-IA,3.35496,1.08561"/>
    <att type="string" name="vizmap:H5N1_vs_RSV_24h_hm-c+f-g+H_nl_sSpecial24_d100k3l6_sc2_36of4_40g_gml EDGE_COLOR" value="java.awt.Color[r=124,g=62,b=0]"/>
    <graphics width="5" fill="#7c3e00" cy:sourceArrow="0" cy:targetArrow="0" cy:sourceArrowColor="#000000" cy:targetArrowColor="#7c3e00" cy:edgeLabelFont="SanSerif-0-10" cy:edgeLineType="SOLID" cy:curved="STRAIGHT_LINES"/>
  </edge>
  <edge label="jun (activate,2.14712,2.29345) il1a" source="-9" target="-40">
    <att type="string" name="canonicalName" value="jun (activate,2.14712,2.29345) il1a"/>
    <att type="string" name="vizmap:H5N1_vs_RSV_24h_hm-c+f-g+H_nl_sSpecial24_d100k3l6_sc2_36of4_40g_gml EDGE_TGTARROW_COLOR" value="java.awt.Color[r=255,g=133,b=0]"/>
    <att type="string" name="interaction" value="activate,2.14712,2.29345"/>
    <att type="string" name="vizmap:H5N1_vs_RSV_24h_hm-c+f-g+H_nl_sSpecial24_d100k3l6_sc2_36of4_40g_gml EDGE_COLOR" value="java.awt.Color[r=255,g=133,b=0]"/>
    <graphics width="5" fill="#ff8500" cy:sourceArrow="0" cy:targetArrow="9" cy:sourceArrowColor="#000000" cy:targetArrowColor="#ff8500" cy:edgeLabelFont="SanSerif-0-10" cy:edgeLineType="SOLID" cy:curved="STRAIGHT_LINES"/>
  </edge>
  <edge label="jun (pp-HPRD,3.00162,1.43895) bcl3" source="-9" target="-27">
    <att type="string" name="canonicalName" value="jun (pp-HPRD,3.00162,1.43895) bcl3"/>
    <att type="string" name="vizmap:H5N1_vs_RSV_24h_hm-c+f-g+H_nl_sSpecial24_d100k3l6_sc2_36of4_40g_gml EDGE_TGTARROW_COLOR" value="java.awt.Color[r=166,g=83,b=0]"/>
    <att type="string" name="interaction" value="pp-HPRD,3.00162,1.43895"/>
    <att type="string" name="vizmap:H5N1_vs_RSV_24h_hm-c+f-g+H_nl_sSpecial24_d100k3l6_sc2_36of4_40g_gml EDGE_COLOR" value="java.awt.Color[r=166,g=83,b=0]"/>
    <graphics width="5" fill="#a65300" cy:sourceArrow="0" cy:targetArrow="0" cy:sourceArrowColor="#000000" cy:targetArrowColor="#a65300" cy:edgeLabelFont="SanSerif-0-10" cy:edgeLineType="SOLID" cy:curved="STRAIGHT_LINES"/>
  </edge>
  <edge label="jun (pp-HPRD,1.05725,3.38332) fos" source="-9" target="-8">
    <att type="string" name="canonicalName" value="jun (pp-HPRD,1.05725,3.38332) fos"/>
    <att type="string" name="vizmap:H5N1_vs_RSV_24h_hm-c+f-g+H_nl_sSpecial24_d100k3l6_sc2_36of4_40g_gml EDGE_TGTARROW_COLOR" value="java.awt.Color[r=255,g=196,b=0]"/>
    <att type="string" name="interaction" value="pp-HPRD,1.05725,3.38332"/>
    <att type="string" name="vizmap:H5N1_vs_RSV_24h_hm-c+f-g+H_nl_sSpecial24_d100k3l6_sc2_36of4_40g_gml EDGE_COLOR" value="java.awt.Color[r=255,g=196,b=0]"/>
    <graphics width="5" fill="#ffc400" cy:sourceArrow="0" cy:targetArrow="0" cy:sourceArrowColor="#000000" cy:targetArrowColor="#ffc400" cy:edgeLabelFont="SanSerif-0-10" cy:edgeLineType="SOLID" cy:curved="STRAIGHT_LINES"/>
  </edge>
  <edge label="jun (activate,1.64966,2.79092) csf2" source="-9" target="-41">
    <att type="string" name="canonicalName" value="jun (activate,1.64966,2.79092) csf2"/>
    <att type="string" name="vizmap:H5N1_vs_RSV_24h_hm-c+f-g+H_nl_sSpecial24_d100k3l6_sc2_36of4_40g_gml EDGE_TGTARROW_COLOR" value="java.awt.Color[r=255,g=161,b=0]"/>
    <att type="string" name="interaction" value="activate,1.64966,2.79092"/>
    <att type="string" name="vizmap:H5N1_vs_RSV_24h_hm-c+f-g+H_nl_sSpecial24_d100k3l6_sc2_36of4_40g_gml EDGE_COLOR" value="java.awt.Color[r=255,g=161,b=0]"/>
    <graphics width="5" fill="#ffa100" cy:sourceArrow="0" cy:targetArrow="9" cy:sourceArrowColor="#000000" cy:targetArrowColor="#ffa100" cy:edgeLabelFont="SanSerif-0-10" cy:edgeLineType="SOLID" cy:curved="STRAIGHT_LINES"/>
  </edge>
  <edge label="jun (activate,1.39127,3.0493) ngfb" source="-9" target="-23">
    <att type="string" name="canonicalName" value="jun (activate,1.39127,3.0493) ngfb"/>
    <att type="string" name="vizmap:H5N1_vs_RSV_24h_hm-c+f-g+H_nl_sSpecial24_d100k3l6_sc2_36of4_40g_gml EDGE_TGTARROW_COLOR" value="java.awt.Color[r=255,g=176,b=0]"/>
    <att type="string" name="interaction" value="activate,1.39127,3.0493"/>
    <att type="string" name="vizmap:H5N1_vs_RSV_24h_hm-c+f-g+H_nl_sSpecial24_d100k3l6_sc2_36of4_40g_gml EDGE_COLOR" value="java.awt.Color[r=255,g=176,b=0]"/>
    <graphics width="5" fill="#ffb000" cy:sourceArrow="0" cy:targetArrow="9" cy:sourceArrowColor="#000000" cy:targetArrowColor="#ffb000" cy:edgeLabelFont="SanSerif-0-10" cy:edgeLineType="SOLID" cy:curved="STRAIGHT_LINES"/>
  </edge>
  <edge label="rock2 (activate,1.94703,2.49354) fos" source="-14" target="-8">
    <att type="string" name="canonicalName" value="rock2 (activate,1.94703,2.49354) fos"/>
    <att type="string" name="vizmap:H5N1_vs_RSV_24h_hm-c+f-g+H_nl_sSpecial24_d100k3l6_sc2_36of4_40g_gml EDGE_TGTARROW_COLOR" value="java.awt.Color[r=255,g=144,b=0]"/>
    <att type="string" name="interaction" value="activate,1.94703,2.49354"/>
    <att type="string" name="vizmap:H5N1_vs_RSV_24h_hm-c+f-g+H_nl_sSpecial24_d100k3l6_sc2_36of4_40g_gml EDGE_COLOR" value="java.awt.Color[r=255,g=144,b=0]"/>
    <graphics width="5" fill="#ff9000" cy:sourceArrow="0" cy:targetArrow="9" cy:sourceArrowColor="#000000" cy:targetArrowColor="#ff9000" cy:edgeLabelFont="SanSerif-0-10" cy:edgeLineType="SOLID" cy:curved="STRAIGHT_LINES"/>
  </edge>
  <edge label="eef1d (pp-HPRD,2.0664,2.37417) fos" source="-13" target="-8">
    <att type="string" name="canonicalName" value="eef1d (pp-HPRD,2.0664,2.37417) fos"/>
    <att type="string" name="vizmap:H5N1_vs_RSV_24h_hm-c+f-g+H_nl_sSpecial24_d100k3l6_sc2_36of4_40g_gml EDGE_TGTARROW_COLOR" value="java.awt.Color[r=255,g=137,b=0]"/>
    <att type="string" name="interaction" value="pp-HPRD,2.0664,2.37417"/>
    <att type="string" name="vizmap:H5N1_vs_RSV_24h_hm-c+f-g+H_nl_sSpecial24_d100k3l6_sc2_36of4_40g_gml EDGE_COLOR" value="java.awt.Color[r=255,g=137,b=0]"/>
    <graphics width="5" fill="#ff8900" cy:sourceArrow="0" cy:targetArrow="0" cy:sourceArrowColor="#000000" cy:targetArrowColor="#ff8900" cy:edgeLabelFont="SanSerif-0-10" cy:edgeLineType="SOLID" cy:curved="STRAIGHT_LINES"/>
  </edge>
  <edge label="ikbke (pp-IA,2.90451,1.53606) eef1d" source="-12" target="-13">
    <att type="string" name="canonicalName" value="ikbke (pp-IA,2.90451,1.53606) eef1d"/>
    <att type="string" name="vizmap:H5N1_vs_RSV_24h_hm-c+f-g+H_nl_sSpecial24_d100k3l6_sc2_36of4_40g_gml EDGE_TGTARROW_COLOR" value="java.awt.Color[r=178,g=89,b=0]"/>
    <att type="string" name="interaction" value="pp-IA,2.90451,1.53606"/>
    <att type="string" name="vizmap:H5N1_vs_RSV_24h_hm-c+f-g+H_nl_sSpecial24_d100k3l6_sc2_36of4_40g_gml EDGE_COLOR" value="java.awt.Color[r=178,g=89,b=0]"/>
    <graphics width="5" fill="#b25900" cy:sourceArrow="0" cy:targetArrow="0" cy:sourceArrowColor="#000000" cy:targetArrowColor="#b25900" cy:edgeLabelFont="SanSerif-0-10" cy:edgeLineType="SOLID" cy:curved="STRAIGHT_LINES"/>
  </edge>
  <edge label="ikbke (pp-IA,2.78514,1.65543) rock2" source="-12" target="-14">
    <att type="string" name="canonicalName" value="ikbke (pp-IA,2.78514,1.65543) rock2"/>
    <att type="string" name="vizmap:H5N1_vs_RSV_24h_hm-c+f-g+H_nl_sSpecial24_d100k3l6_sc2_36of4_40g_gml EDGE_TGTARROW_COLOR" value="java.awt.Color[r=192,g=96,b=0]"/>
    <att type="string" name="interaction" value="pp-IA,2.78514,1.65543"/>
    <att type="string" name="vizmap:H5N1_vs_RSV_24h_hm-c+f-g+H_nl_sSpecial24_d100k3l6_sc2_36of4_40g_gml EDGE_COLOR" value="java.awt.Color[r=192,g=96,b=0]"/>
    <graphics width="5" fill="#c06000" cy:sourceArrow="0" cy:targetArrow="0" cy:sourceArrowColor="#000000" cy:targetArrowColor="#c06000" cy:edgeLabelFont="SanSerif-0-10" cy:edgeLineType="SOLID" cy:curved="STRAIGHT_LINES"/>
  </edge>
  <edge label="ikbke (pp-IA,2.6239,1.81667) msn" source="-12" target="-62">
    <att type="string" name="canonicalName" value="ikbke (pp-IA,2.6239,1.81667) msn"/>
    <att type="string" name="vizmap:H5N1_vs_RSV_24h_hm-c+f-g+H_nl_sSpecial24_d100k3l6_sc2_36of4_40g_gml EDGE_TGTARROW_COLOR" value="java.awt.Color[r=210,g=105,b=0]"/>
    <att type="string" name="interaction" value="pp-IA,2.6239,1.81667"/>
    <att type="string" name="vizmap:H5N1_vs_RSV_24h_hm-c+f-g+H_nl_sSpecial24_d100k3l6_sc2_36of4_40g_gml EDGE_COLOR" value="java.awt.Color[r=210,g=105,b=0]"/>
    <graphics width="5" fill="#d26900" cy:sourceArrow="0" cy:targetArrow="0" cy:sourceArrowColor="#000000" cy:targetArrowColor="#d26900" cy:edgeLabelFont="SanSerif-0-10" cy:edgeLineType="SOLID" cy:curved="STRAIGHT_LINES"/>
  </edge>
  <edge label="gck (pp-IA,1.12854,3.31204) pfkfb3" source="-15" target="-19">
    <att type="string" name="canonicalName" value="gck (pp-IA,1.12854,3.31204) pfkfb3"/>
    <att type="string" name="vizmap:H5N1_vs_RSV_24h_hm-c+f-g+H_nl_sSpecial24_d100k3l6_sc2_36of4_40g_gml EDGE_TGTARROW_COLOR" value="java.awt.Color[r=255,g=192,b=0]"/>
    <att type="string" name="interaction" value="pp-IA,1.12854,3.31204"/>
    <att type="string" name="vizmap:H5N1_vs_RSV_24h_hm-c+f-g+H_nl_sSpecial24_d100k3l6_sc2_36of4_40g_gml EDGE_COLOR" value="java.awt.Color[r=255,g=192,b=0]"/>
    <graphics width="5" fill="#ffc000" cy:sourceArrow="0" cy:targetArrow="0" cy:sourceArrowColor="#000000" cy:targetArrowColor="#ffc000" cy:edgeLabelFont="SanSerif-0-10" cy:edgeLineType="SOLID" cy:curved="STRAIGHT_LINES"/>
  </edge>
  <edge label="gck (di-IA,3.85565,0.584924) pfkfb1" source="-15" target="-18">
    <att type="string" name="canonicalName" value="gck (di-IA,3.85565,0.584924) pfkfb1"/>
    <att type="string" name="vizmap:H5N1_vs_RSV_24h_hm-c+f-g+H_nl_sSpecial24_d100k3l6_sc2_36of4_40g_gml EDGE_TGTARROW_COLOR" value="java.awt.Color[r=66,g=33,b=0]"/>
    <att type="string" name="interaction" value="di-IA,3.85565,0.584924"/>
    <att type="string" name="vizmap:H5N1_vs_RSV_24h_hm-c+f-g+H_nl_sSpecial24_d100k3l6_sc2_36of4_40g_gml EDGE_COLOR" value="java.awt.Color[r=66,g=33,b=0]"/>
    <graphics width="5" fill="#422100" cy:sourceArrow="0" cy:targetArrow="0" cy:sourceArrowColor="#000000" cy:targetArrowColor="#422100" cy:edgeLabelFont="SanSerif-0-10" cy:edgeLineType="SOLID" cy:curved="STRAIGHT_LINES"/>
  </edge>
  <edge label="slco4a1 (Products,2.11251,2.32806) M_estrones_c" source="-16" target="-58">
    <att type="string" name="canonicalName" value="slco4a1 (Products,2.11251,2.32806) M_estrones_c"/>
    <att type="string" name="vizmap:H5N1_vs_RSV_24h_hm-c+f-g+H_nl_sSpecial24_d100k3l6_sc2_36of4_40g_gml EDGE_TGTARROW_COLOR" value="java.awt.Color[r=255,g=135,b=0]"/>
    <att type="string" name="interaction" value="Products,2.11251,2.32806"/>
    <att type="string" name="vizmap:H5N1_vs_RSV_24h_hm-c+f-g+H_nl_sSpecial24_d100k3l6_sc2_36of4_40g_gml EDGE_COLOR" value="java.awt.Color[r=255,g=135,b=0]"/>
    <graphics width="5" fill="#ff8700" cy:sourceArrow="0" cy:targetArrow="3" cy:sourceArrowColor="#000000" cy:targetArrowColor="#ff8700" cy:edgeLabelFont="SanSerif-0-10" cy:edgeLineType="SOLID" cy:curved="STRAIGHT_LINES"/>
  </edge>
  <edge label="slco4a1 (Products,2.11251,2.32806) M_prostge2_c" source="-16" target="-57">
    <att type="string" name="canonicalName" value="slco4a1 (Products,2.11251,2.32806) M_prostge2_c"/>
    <att type="string" name="vizmap:H5N1_vs_RSV_24h_hm-c+f-g+H_nl_sSpecial24_d100k3l6_sc2_36of4_40g_gml EDGE_TGTARROW_COLOR" value="java.awt.Color[r=255,g=135,b=0]"/>
    <att type="string" name="interaction" value="Products,2.11251,2.32806"/>
    <att type="string" name="vizmap:H5N1_vs_RSV_24h_hm-c+f-g+H_nl_sSpecial24_d100k3l6_sc2_36of4_40g_gml EDGE_COLOR" value="java.awt.Color[r=255,g=135,b=0]"/>
    <graphics width="5" fill="#ff8700" cy:sourceArrow="0" cy:targetArrow="3" cy:sourceArrowColor="#000000" cy:targetArrowColor="#ff8700" cy:edgeLabelFont="SanSerif-0-10" cy:edgeLineType="SOLID" cy:curved="STRAIGHT_LINES"/>
  </edge>
  <edge label="slco4a1 (Reactants,2.11251,2.32806) M_prostge2_e" source="-16" target="-56">
    <att type="string" name="canonicalName" value="slco4a1 (Reactants,2.11251,2.32806) M_prostge2_e"/>
    <att type="string" name="vizmap:H5N1_vs_RSV_24h_hm-c+f-g+H_nl_sSpecial24_d100k3l6_sc2_36of4_40g_gml EDGE_TGTARROW_COLOR" value="java.awt.Color[r=255,g=135,b=0]"/>
    <att type="string" name="interaction" value="Reactants,2.11251,2.32806"/>
    <att type="string" name="vizmap:H5N1_vs_RSV_24h_hm-c+f-g+H_nl_sSpecial24_d100k3l6_sc2_36of4_40g_gml EDGE_COLOR" value="java.awt.Color[r=255,g=135,b=0]"/>
    <graphics width="5" fill="#ff8700" cy:sourceArrow="0" cy:targetArrow="3" cy:sourceArrowColor="#000000" cy:targetArrowColor="#ff8700" cy:edgeLabelFont="SanSerif-0-10" cy:edgeLineType="SOLID" cy:curved="STRAIGHT_LINES"/>
  </edge>
  <edge label="pfkfb4 (Products,3.97929,0.461286) M_f26bp_c" source="-20" target="-59">
    <att type="string" name="canonicalName" value="pfkfb4 (Products,3.97929,0.461286) M_f26bp_c"/>
    <att type="string" name="vizmap:H5N1_vs_RSV_24h_hm-c+f-g+H_nl_sSpecial24_d100k3l6_sc2_36of4_40g_gml EDGE_TGTARROW_COLOR" value="java.awt.Color[r=52,g=26,b=0]"/>
    <att type="string" name="interaction" value="Products,3.97929,0.461286"/>
    <att type="string" name="vizmap:H5N1_vs_RSV_24h_hm-c+f-g+H_nl_sSpecial24_d100k3l6_sc2_36of4_40g_gml EDGE_COLOR" value="java.awt.Color[r=52,g=26,b=0]"/>
    <graphics width="5" fill="#341a00" cy:sourceArrow="0" cy:targetArrow="3" cy:sourceArrowColor="#000000" cy:targetArrowColor="#341a00" cy:edgeLabelFont="SanSerif-0-10" cy:edgeLineType="SOLID" cy:curved="STRAIGHT_LINES"/>
  </edge>
  <edge label="pfkfb4 (Products,3.97929,0.461286) M_f6p_c" source="-20" target="-55">
    <att type="string" name="canonicalName" value="pfkfb4 (Products,3.97929,0.461286) M_f6p_c"/>
    <att type="string" name="vizmap:H5N1_vs_RSV_24h_hm-c+f-g+H_nl_sSpecial24_d100k3l6_sc2_36of4_40g_gml EDGE_TGTARROW_COLOR" value="java.awt.Color[r=52,g=26,b=0]"/>
    <att type="string" name="interaction" value="Products,3.97929,0.461286"/>
    <att type="string" name="vizmap:H5N1_vs_RSV_24h_hm-c+f-g+H_nl_sSpecial24_d100k3l6_sc2_36of4_40g_gml EDGE_COLOR" value="java.awt.Color[r=52,g=26,b=0]"/>
    <graphics width="5" fill="#341a00" cy:sourceArrow="0" cy:targetArrow="3" cy:sourceArrowColor="#000000" cy:targetArrowColor="#341a00" cy:edgeLabelFont="SanSerif-0-10" cy:edgeLineType="SOLID" cy:curved="STRAIGHT_LINES"/>
  </edge>
  <edge label="ccr5 (pp-HPRD,3.19947,1.2411) stat1" source="-21" target="-61">
    <att type="string" name="canonicalName" value="ccr5 (pp-HPRD,3.19947,1.2411) stat1"/>
    <att type="string" name="vizmap:H5N1_vs_RSV_24h_hm-c+f-g+H_nl_sSpecial24_d100k3l6_sc2_36of4_40g_gml EDGE_TGTARROW_COLOR" value="java.awt.Color[r=142,g=71,b=0]"/>
    <att type="string" name="interaction" value="pp-HPRD,3.19947,1.2411"/>
    <att type="string" name="vizmap:H5N1_vs_RSV_24h_hm-c+f-g+H_nl_sSpecial24_d100k3l6_sc2_36of4_40g_gml EDGE_COLOR" value="java.awt.Color[r=142,g=71,b=0]"/>
    <graphics width="5" fill="#8e4700" cy:sourceArrow="0" cy:targetArrow="0" cy:sourceArrowColor="#000000" cy:targetArrowColor="#8e4700" cy:edgeLabelFont="SanSerif-0-10" cy:edgeLineType="SOLID" cy:curved="STRAIGHT_LINES"/>
  </edge>
  <edge label="ccr5 (pp-HPRD,3.92896,0.511613) ccr2" source="-21" target="-43">
    <att type="string" name="canonicalName" value="ccr5 (pp-HPRD,3.92896,0.511613) ccr2"/>
    <att type="string" name="vizmap:H5N1_vs_RSV_24h_hm-c+f-g+H_nl_sSpecial24_d100k3l6_sc2_36of4_40g_gml EDGE_TGTARROW_COLOR" value="java.awt.Color[r=58,g=29,b=0]"/>
    <att type="string" name="interaction" value="pp-HPRD,3.92896,0.511613"/>
    <att type="string" name="vizmap:H5N1_vs_RSV_24h_hm-c+f-g+H_nl_sSpecial24_d100k3l6_sc2_36of4_40g_gml EDGE_COLOR" value="java.awt.Color[r=58,g=29,b=0]"/>
    <graphics width="5" fill="#3a1d00" cy:sourceArrow="0" cy:targetArrow="0" cy:sourceArrowColor="#000000" cy:targetArrowColor="#3a1d00" cy:edgeLabelFont="SanSerif-0-10" cy:edgeLineType="SOLID" cy:curved="STRAIGHT_LINES"/>
  </edge>
  <edge label="ngfb (pp-HPRD,2.05044,2.39013) plg" source="-23" target="-63">
    <att type="string" name="canonicalName" value="ngfb (pp-HPRD,2.05044,2.39013) plg"/>
    <att type="string" name="vizmap:H5N1_vs_RSV_24h_hm-c+f-g+H_nl_sSpecial24_d100k3l6_sc2_36of4_40g_gml EDGE_TGTARROW_COLOR" value="java.awt.Color[r=255,g=138,b=0]"/>
    <att type="string" name="interaction" value="pp-HPRD,2.05044,2.39013"/>
    <att type="string" name="vizmap:H5N1_vs_RSV_24h_hm-c+f-g+H_nl_sSpecial24_d100k3l6_sc2_36of4_40g_gml EDGE_COLOR" value="java.awt.Color[r=255,g=138,b=0]"/>
    <graphics width="5" fill="#ff8a00" cy:sourceArrow="0" cy:targetArrow="0" cy:sourceArrowColor="#000000" cy:targetArrowColor="#ff8a00" cy:edgeLabelFont="SanSerif-0-10" cy:edgeLineType="SOLID" cy:curved="STRAIGHT_LINES"/>
  </edge>
  <edge label="ccl22 (pp-HPRD,1.81527,2.62531) ccl19" source="-44" target="-47">
    <att type="string" name="canonicalName" value="ccl22 (pp-HPRD,1.81527,2.62531) ccl19"/>
    <att type="string" name="vizmap:H5N1_vs_RSV_24h_hm-c+f-g+H_nl_sSpecial24_d100k3l6_sc2_36of4_40g_gml EDGE_TGTARROW_COLOR" value="java.awt.Color[r=255,g=152,b=0]"/>
    <att type="string" name="interaction" value="pp-HPRD,1.81527,2.62531"/>
    <att type="string" name="vizmap:H5N1_vs_RSV_24h_hm-c+f-g+H_nl_sSpecial24_d100k3l6_sc2_36of4_40g_gml EDGE_COLOR" value="java.awt.Color[r=255,g=152,b=0]"/>
    <graphics width="5" fill="#ff9800" cy:sourceArrow="0" cy:targetArrow="0" cy:sourceArrowColor="#000000" cy:targetArrowColor="#ff9800" cy:edgeLabelFont="SanSerif-0-10" cy:edgeLineType="SOLID" cy:curved="STRAIGHT_LINES"/>
  </edge>
  <edge label="ccl22 (pp-HPRD,0.907204,3.53337) vcam1" source="-44" target="-42">
    <att type="string" name="canonicalName" value="ccl22 (pp-HPRD,0.907204,3.53337) vcam1"/>
    <att type="string" name="vizmap:H5N1_vs_RSV_24h_hm-c+f-g+H_nl_sSpecial24_d100k3l6_sc2_36of4_40g_gml EDGE_TGTARROW_COLOR" value="java.awt.Color[r=255,g=204,b=0]"/>
    <att type="string" name="interaction" value="pp-HPRD,0.907204,3.53337"/>
    <att type="string" name="vizmap:H5N1_vs_RSV_24h_hm-c+f-g+H_nl_sSpecial24_d100k3l6_sc2_36of4_40g_gml EDGE_COLOR" value="java.awt.Color[r=255,g=204,b=0]"/>
    <graphics width="5" fill="#ffcc00" cy:sourceArrow="0" cy:targetArrow="0" cy:sourceArrowColor="#000000" cy:targetArrowColor="#ffcc00" cy:edgeLabelFont="SanSerif-0-10" cy:edgeLineType="SOLID" cy:curved="STRAIGHT_LINES"/>
  </edge>
</graph>
