# Supplementary material for: Response network analysis of differential gene expression in human epithelial lung cells during avian influenza infections
Source: BMC Bioinformatics. 2010 Apr 6;11:170. doi: 10.1186/1471-2105-11-170 (PMC2868837; doi:10.1186/1471-2105-11-170)
Supplement: Additional file 10 — Figure 4b interaction data. Figure 4b interaction data in sif format [file 1471-2105-11-170-S10.SIF]

ccl22	pp-HPRD,0.907204,3.53337	vcam1
ccl22	pp-HPRD,1.81527,2.62531	ccl19
ngfb	pp-HPRD,2.05044,2.39013	plg
ccr5	pp-HPRD,3.92896,0.511613	ccr2
ccr5	pp-HPRD,3.19947,1.2411	stat1
pfkfb4	Products,3.97929,0.461286	M_f6p_c
pfkfb4	Products,3.97929,0.461286	M_f26bp_c
slco4a1	Reactants,2.11251,2.32806	M_prostge2_e
slco4a1	Products,2.11251,2.32806	M_prostge2_c
slco4a1	Products,2.11251,2.32806	M_estrones_c
gck	di-IA,3.85565,0.584924	pfkfb1
gck	pp-IA,1.12854,3.31204	pfkfb3
ikbke	pp-IA,2.6239,1.81667	msn
ikbke	pp-IA,2.78514,1.65543	rock2
ikbke	pp-IA,2.90451,1.53606	eef1d
eef1d	pp-HPRD,2.0664,2.37417	fos
rock2	activate,1.94703,2.49354	fos
jun	activate,1.39127,3.0493	ngfb
jun	activate,1.64966,2.79092	csf2
jun	pp-HPRD,1.05725,3.38332	fos
jun	pp-HPRD,3.00162,1.43895	bcl3
jun	activate,2.14712,2.29345	il1a
jun	di-IA,3.35496,1.08561	mapk8
batf	pp-HPRD,2.5831,1.85747	jun
batf	pp-HPRD,1.2358,3.20478	fos
fos	activate,0.0439661,4.39661	ngfb
fos	activate,0.302349,4.13822	csf2
fos	activate,0.799815,3.64076	il1a
fos	pp-HPRD,1.28222,3.15836	stat1
fos	pp-HPRD,1.65431,2.78626	bcl3
ccbp2	pp-HPRD,3.25098,1.1896	ccl8
mmp3	PC-HPRD,3.00123,1.43935	ccl8
cxcl11	pp-HPRD,1.76406,2.67651	cxcr3
cxcl11	pp-HPRD,0.734267,3.70631	ccr3
cxcl9	pp-HPRD,1.19592,3.24466	cxcr3
cxcl9	pp-HPRD,0.16612,4.27445	ccr3
cxcl13	pp-HPRD,3.62518,0.81539	cxcr3
cxcl13	pp-HPRD,2.83757,1.603	ccl19
ccrl1	pp-HPRD,3.4315,1.00907	cxcl13
ccrl1	pp-HPRD,2.8117,1.62888	ccl8
ccl8	pp-HPRD,2.88175,1.55882	ccr5
ccl8	pp-HPRD,1.97558,2.46499	ccr3
M_f6p_c	Reactants,1.65093,2.78964	pfkfb3
slco3a1	Enzymes,1.1234,3.31717	slco4a1
slco3a1	Reactants,3.45146,0.989112	M_prostge2_e
M_prostge2_e	Reactants,3.45146,0.989112	slco3a1
M_prostge2_e	Reactants,2.11251,2.32806	slco4a1
M_prostge2_c	Products,3.45146,0.989112	slco3a1
M_estrones_c	Products,3.45146,0.989112	slco3a1
pfkfb1	Enzymes,1.58841,2.85216	pfkfb3
pfkfb3	Enzymes,1.18965,3.25092	pfkfb4
pfkfb3	Products,1.65093,2.78964	M_f26bp_c
M_f26bp_c	Reactants,3.97929,0.461286	pfkfb4
M_f26bp_c	Reactants,1.65093,2.78964	pfkfb3
mapk8	pp-kin,2.04491,2.39566	slco4a1
stat1	pp-HPRD,2.62952,1.81105	jun
ifit2	pp-IA,1.01174,3.42883	ifit3
bcl3	activate,3.00162,1.43895	jun
bcl3	activate,1.65431,2.78626	fos
msn	pp-HPRD,2.131,2.30957	vcam1
msn	pp-HPRD,2.68113,1.75944	icam1
rgs1	pp-IA,1.18202,3.25856	fundc2
plg	pp-HPRD,3.75315,0.687421	mmp3
icam1	activate,0.950481,3.49009	vcam1
gnaz	pp-HPRD,0.740029,3.70054	drd5
tlr2	pp-HPRD,0.915999,3.52457	sftpa1
ccl19	pp-HPRD,2.81041,1.63016	ccrl1
ccr3	pp-HPRD,1.16938,3.2712	cxcl10
cx3cl1	pp-HPRD,0.758016,3.68256	cx3cr1
cxcr3	pp-HPRD,2.19917,2.2414	cxcl10
gng13	pp-HPRD,1.05619,3.38439	gnb4
